# Supplementary material for: Integrative transcriptomic and proteomic analysis reveals mechanisms of silica-induced pulmonary fibrosis in rats
Source: BMC Pulm Med. 2022 Jan 7;22:13. doi: 10.1186/s12890-021-01807-w (PMC8740005; doi:10.1186/s12890-021-01807-w)
Supplement: Supplementary file 1 — Additional file 1: Table S1. The differentially expressed genes (DEGs) were expressed between the model and control groups. [file 12890_2021_1807_MOESM1_ESM.xlsx]

## Sheet: Table S1
		Table S1 The differentially expressed genes (DEGs) were expressed between the model and control groups
ProbeName	p ([28S] Vs [28C])	Regulation ([28S] Vs [28C])	FC (abs) ([28S] Vs [28C])	FC ([28S] Vs [28C])	Log FC ([28S] Vs [28C])	28C15.txt(normalized)	28C16.txt(normalized)	28C17.txt(normalized)	28S21.txt(normalized)	28S22.txt(normalized)	28S23.txt(normalized)	sequences	TargetID	GeneID	Genesymbol	Description	Chr	Start	End	Strand	Type
A_43_P15023	0.00817855	down	3.27481	-3.27481	-1.71141	9.30701	9.56349	9.3965	7.06114	7.84656	8.22508	TGGAGTTTAGCTAGAACACAAGCAAAGCCTTTGCTTATGACGTCACGTGTATAAAATAAA	NM_031771	83580	Thbd	Rattus norvegicus thrombomodulin (Thbd), mRNA [NM_031771]	chr3	137159028	137158969	-	coding
A_44_P1096839	3.28e-05	up	2.97894	2.97894	1.5748	8.12327	7.87603	8.08073	9.59866	9.59579	9.60997	AGATTTTTATTGACAGCGGATGCTTCTACACAGCACACAGGAGATTAGCCCTATGCTACC	XM_001076754	501869	Sh2d1b	PREDICTED: Rattus norvegicus SH2 domain containing 1B (Sh2d1b), transcript variant X1, mRNA [XM_001076754]	chr13	86127768	86127827	+	coding
A_44_P829145	0.00280251	up	2.29891	2.29891	1.20095	4.40118	4.56614	4.43628	5.93062	5.74228	5.33354	CTTTGGCAGCTCTGTATAGTTGCAATGGTCACACCCGTAATCGGTTGATAGCACCAATAA	NM_001134481	363781	Plcxd2	Rattus norvegicus phosphatidylinositol-specific phospholipase C, X domain containing 2 (Plcxd2), mRNA [NM_001134481]	chr11	56335746	56335805	+	coding
A_44_P1053404	0.000114	up	2.96047	2.96047	1.56583	12.2916	12.0967	11.9464	13.6188	13.7067	13.7067	GGCTCTAAATCAATGTCCCCATATCCACCAAAGACTTACTCACTGACATTTCTCTTCTCC	NM_001131001	25441	Fcer1g	Rattus norvegicus Fc fragment of IgE, high affinity I, receptor for; gamma polypeptide (Fcer1g), mRNA [NM_001131001]	chr13	87119626	87119567	-	coding
A_43_P18107	0.00756307	down	2.17474	-2.17474	-1.12084	9.54537	9.61525	9.72561	8.11898	8.52951	8.87521	GAAATCTGCACCAAGCTCATGGAGCTGAACATGGAGATCCGAGACATGATCCGCAGGGCC	NM_001170398	304244	Fry	Rattus norvegicus furry homolog (Drosophila) (Fry), mRNA [NM_001170398]	chr12	4888232	4888173	-	coding
A_44_P1098002	0.000441	down	2.76445	-2.76445	-1.46699	9.82822	10.0802	10.0141	8.28732	8.67785	8.55629	GCCCCTACAAGGGACCACCAGAAGTATTTCCATAATTATAAACACTTATTTCCTTTATTA	XM_001056659	498764	RGD1562037	PREDICTED: Rattus norvegicus similar to OTTHUMP00000046255 (RGD1562037), transcript variant X4, mRNA [XM_001056659]	chr17	61350472	61350413	-	coding
A_64_P038041	0.00385082	down	2.94775	-2.94775	-1.55961	8.76056	9.26225	9.33188	7.25499	7.52204	7.89883	ATAATCAATGCAGAAGGAGGACAGAACAACTCCGAAGAAAAGAAAGAGTACTTCATCTAG	NM_001012201	363058	Cadm1	Rattus norvegicus cell adhesion molecule 1 (Cadm1), mRNA [NM_001012201]	chr8	51108720	51108779	+	coding
A_42_P832159	0.0478723	down	2.20022	-2.20022	-1.13765	5.85672	6.36626	5.7591	4.14918	5.12526	5.29468	TAGACATCATCGTCTCCTTATTGGATGAGCATGGACAAGGTGGAAATTATTATGAAGATG	NM_001025063	502776	Scrn1	Rattus norvegicus secernin 1 (Scrn1), mRNA [NM_001025063]	chr4	82929119	82929060	-	coding
A_44_P792093	0.00938997	up	2.39181	2.39181	1.2581	6.47714	7.13201	7.03924	8.40693	8.20125	7.81452	AATATAGCACACTGTTGAATTCTCTTAAGGTGCATAGTAAATGTATAGATAGTCACAGGC	XM_008776433	314824	Osbpl8	PREDICTED: Rattus norvegicus oxysterol binding protein-like 8 (Osbpl8), transcript variant X4, mRNA [XM_008776433]	chr7	50316449	50316508	+	coding
A_44_P604787	0.0104146	down	2.96559	-2.96559	-1.56832	9.65791	9.32922	9.61393	7.34929	8.07374	8.47307	GTAAGACACCAAAGGAAGTTGTTCAAATCTGTAAATAGTGTCAGACAAATGTAACATGTC	XM_008765424	314843	Ptprb	PREDICTED: Rattus norvegicus protein tyrosine phosphatase, receptor type, B (Ptprb), transcript variant X1, mRNA [XM_008765424]	chr7	55718652	55718711	+	coding
A_44_P517419	0.00575292	down	3.56934	-3.56934	-1.83566	5.24498	4.53737	4.33062	2.5773	3.24916	2.77954	TTTAATGTTCCTTTAGAAAAACTCAAACTTCATCAGAGTTCAAAAGTGAGATCCTCAGGC	XM_006220780	690286	LOC690286	PREDICTED: Rattus norvegicus similar to hepatic leukemia factor (LOC690286), transcript variant X1, mRNA [XM_006220780]	chr10	78746312	78746253	-	coding
A_44_P1020311	0.0157264	down	2.09994	-2.09994	-1.07035	6.03069	6.16376	6.14245	4.52765	5.38896	5.20925	ATTTATGAAATTCTGAAATTATGGGGAATCAGTGTACTGATCACGTTATTCATCACCAGG	XM_006224127	361948	RGD1562629	PREDICTED: Rattus norvegicus similar to neurobeachin (RGD1562629), transcript variant X1, mRNA [XM_006224127]	chr2	144840044	144839985	-	coding
A_44_P253157	0.00543701	down	2.24278	-2.24278	-1.16529	10.1054	10.0956	10.0055	8.48406	9.14783	9.07867	CAGATCCTTTCTCCTTGACCTACCAAACTTTCCAGATCTTTCCAAAGCTGATATCAATGG	NM_001134552	311760	Ism1	Rattus norvegicus isthmin 1, angiogenesis inhibitor (Ism1), mRNA [NM_001134552]	chr3	127923426	127923485	+	coding
A_44_P522847	1.66e-05	up	2.49235	2.49235	1.31751	8.69409	8.74051	8.60636	10.0614	9.93372	9.99839	AGCAAGCAGCACGAGTAACCGATCGAGTACACGGAGCCTTCTCAGCGTGAGCAGTGGAAT	NM_001106368	294048	Pik3ap1	Rattus norvegicus phosphoinositide-3-kinase adaptor protein 1 (Pik3ap1), mRNA [NM_001106368]	chr1	246489304	246484857	-	coding
A_44_P1164156	0.000106	up	2.39567	2.39567	1.26043	12.3884	12.2436	12.1063	13.5127	13.522	13.4848	AAGTGCGAGGTGAATGGTGAGAAGGCTCACCCGCTCTTTACCTTCCTGCGGAATGCCTTG	NM_030826	24404	Gpx1	Rattus norvegicus glutathione peroxidase 1 (Gpx1), mRNA [NM_030826]	chr16_random	1046092	1046151	+	coding
A_44_P311136	1.3e-05	up	2.63841	2.63841	1.39967	6.87659	6.82172	6.96788	8.32505	8.31726	8.2229	ACCGATCGGAACTGTCCCTTAAGGAGGGTGACATCATCAAGATCCTCAACAAGAAGGGAC	NM_012759	25156	Vav1	Rattus norvegicus vav 1 guanine nucleotide exchange factor (Vav1), mRNA [NM_012759]	chrUn	64636605	64636664	+	coding
A_44_P333395	0.0177632	down	2.42707	-2.42707	-1.27921	5.51602	5.62545	5.75379	3.74269	4.47823	4.8367	TTGGCGAGAAAGGAACCAAGAATGGGCAGTTTAACTACCCGTGGGATGTAGCGGTCAACT	NM_001191801	301042	Trim71	Rattus norvegicus tripartite motif containing 71, E3 ubiquitin protein ligase (Trim71), mRNA [NM_001191801]	chr8	118906355	118906296	-	coding
CUST_R2_15900	0.00338837	up	2.17064	2.17064	1.11812	4.70048	4.60257	4.43341	5.7102	5.97023	5.41038	GGATGAAGTCTCTAAGAACCACTTTTACATGCACGAGAAGATTTCACACGGTTTGAAACT	NM_001134841		Car6	Rattus norvegicus carbonic anhydrase 6 (Car6), mRNA [NM_001134841]	chr5	167336183	167332666	-	coding
CUST_R2_05649	6.93e-05	up	2.44685	2.44685	1.29092	9.50325	9.46596	9.61223	10.9406	10.7445	10.7692	CTTTTTTGAGTGGGGTCTAGCCTTGTCTTCCAGCCTCATAATTTAACCTAAGTGCAATGC	NM_019206		Stk10	Rattus norvegicus serine/threonine kinase 10 (Stk10), mRNA [NM_019206]	chr10	17481477	17481536	+	coding
CUST_R2_17663	4.81e-05	up	2.65613	2.65613	1.40932	5.95974	6.12653	6.04665	7.56881	7.40712	7.38497	AATTTCAGATTCCTTGCATGAATGGGGAACAGAACTCAACAGTAAGTGCTAACGTGACTG	NM_138832		Slc38a1	Rattus norvegicus solute carrier family 38, member 1 (Slc38a1), mRNA [NM_138832]	chr7	135260462	135260403	-	coding
CUST_R2_07988	0.000409	up	2.05084	2.05084	1.03621	10.8087	10.9354	10.9913	12.0983	11.8321	11.9135	CGTGGATGACCTAGACTTCTTCATTGGTGATGAAGCAATAGAAAAGCCCACATATGCAAC	NM_031068		Actr3	Rattus norvegicus ARP3 actin-related protein 3 homolog (yeast) (Actr3), mRNA [NM_031068]	chr13	37886177	37886118	-	coding
A_43_P10723	0.000372	up	4.98437	4.98437	2.31741	3.35984	3.93148	3.4938	5.94635	6.09539	5.69561	TGGAATAAATTCTTTGTGCAGATTCTGAATGCCAGTGACAAGTCCACGGTGTTCATTCTG	NM_138540	171576	Bub1b	Rattus norvegicus BUB1 mitotic checkpoint serine/threonine kinase B (Bub1b), mRNA [NM_138540]	chr3	105115671	105115730	+	coding
CUST_R2_09901	0.00360019	up	2.64981	2.64981	1.40589	9.20093	9.68639	9.77956	11.2429	10.8672	10.7744	CCACTAATCGGACTCCCAAATTTCACCAGTTTGCCCTGGGATATTATAGAAAATTATTTG	NM_021261		Tmsb10	Rattus norvegicus thymosin, beta 10 (Tmsb10), mRNA [NM_021261]	chr4	106286128	106286069	-	coding
CUST_R2_06669	0.00890264	down	2.21366	-2.21366	-1.14644	10.8891	10.9458	10.88	9.28708	9.91664	10.0719	GCAGCAGCAGAAGATTTGGGGGACATTTCCTTTTTTAGCCTCAATACAAATACCTGGATT	NM_001007725		Icam2	Rattus norvegicus intercellular adhesion molecule 2 (Icam2), mRNA [NM_001007725]	chr10	95772510	95772451	-	coding
A_64_P040278	0.0494429	up	2.76243	2.76243	1.46594	7.85235	9.37181	8.65293	10.6494	9.94964	9.67591	GTGGGAGGAAGCAAGAGACTCTGTACCTATTTTGTATGTGTATAATAATTTGAGATGTTT	NM_053304	29393	Col1a1	Rattus norvegicus collagen, type I, alpha 1 (Col1a1), mRNA [NM_053304]	chr10	83639260	83639319	+	coding
A_64_P108751	6.73e-05	up	3.90605	3.90605	1.96571	6.81215	6.56479	6.94051	8.67744	8.76566	8.77148	GATGAACGTGTTGAGCAGAATTGTCCTAAGTGAAGAAACTGTCATTCTCGAGTGACCAGA	NM_001106405	294706	Cd180	Rattus norvegicus CD180 molecule (Cd180), mRNA [NM_001106405]	chr2	33621114	33621173	+	coding
A_44_P1099744	0.0262562	down	2.70421	-2.70421	-1.43521	6.20966	6.0132	5.3931	3.77249	4.67347	4.86438	TACAGTTTTTGCTGAATGAGAAGAGAAAACTGCTGGTGGAGCAGACTGAACTGCCAGCAT	NM_001025755	367620	MGC116197	Rattus norvegicus similar to RIKEN cDNA 1700001E04 (MGC116197), mRNA [NM_001025755]	chrUn	65049386	65049445	+	coding
A_42_P723641	0.0028909	down	2.23845	-2.23845	-1.1625	8.09692	8.23772	8.32088	6.78957	7.01627	7.36219	GTCTGAAAGGATCAATGACTTTTACCTGTGGTTATTTTATTCCCAAAGTTAAGTTTCAAT	NM_199113	360718	Popdc2	Rattus norvegicus popeye domain containing 2 (Popdc2), mRNA [NM_199113]	chr11	64154467	64154408	-	coding
CUST_R2_14638	0.000248	up	4.57218	4.57218	2.19288	10.2475	10.5207	10.0557	12.6934	12.3107	12.3986	TCCTCACACCAATGTCCTTTCTTCCATGAACAGATATTATGTCATTTTCTCCAATGCTGA	NM_134390		Tmem176b	Rattus norvegicus transmembrane protein 176B (Tmem176b), transcript variant 1, mRNA [NM_134390]	chr4	76912006	76911947	-	coding
A_64_P156657	0.0058196	down	2.77326	-2.77326	-1.47158	6.50666	6.47459	6.63403	4.59339	5.07925	5.5279	TCTTCTCCGACTGTTCTGTAATTTCTACTCAACAACAAGGTTTTACCTACTGTACACTTA	NM_001008300	291553	Nedd4l	Rattus norvegicus neural precursor cell expressed, developmentally down-regulated 4-like, E3 ubiquitin protein ligase (Nedd4l), mRNA [NM_001008300]	chr18	61476981	61477040	+	coding
A_42_P454378	0.000675	up	26.4279	26.4279	4.72399	4.01536	5.00105	4.22344	9.91709	8.84833	8.64641	ACTTTGCTTTGCTTCAAGACGATGTACTAGAAAAGATGGAGCAGTGTGGGTTCTTTGATG	NM_019214	29440	Slc26a4	Rattus norvegicus solute carrier family 26 (anion exchanger), member 4 (Slc26a4), mRNA [NM_019214]	chr6	49395832	49394773	-	coding
A_44_P1113070	0.00704139	down	2.53715	-2.53715	-1.34321	10.9856	11.0522	11.1379	9.2076	9.86962	10.0688	GTCCATTAAAGGTCATTTTGTTCCTTTATTTGTTGGCATGCTTATAGCACATGTCCATTA	XM_008770462	305614	Sptbn1	PREDICTED: Rattus norvegicus spectrin, beta, non-erythrocytic 1 (Sptbn1), transcript variant X4, mRNA [XM_008770462]	chr14	111239770	111239829	+	coding
A_44_P868920	0.0250478	down	2.17859	-2.17859	-1.12339	4.7097	5.39222	5.47942	3.74686	3.99956	4.46474	GAGAAGAAATTTTATTGTACTGTGATGTAGATATTTATTACCCAGGTAAGGATTTGCCCG	NM_012672	24831	Thrb	Rattus norvegicus thyroid hormone receptor beta (Thrb), transcript variant 1, mRNA [NM_012672]	chr15	9279289	9279230	-	coding
A_44_P1110443	3.02e-05	down	2.0167	-2.0167	-1.012	8.52898	8.63069	8.65724	7.58325	7.55104	7.64664	GACTGTCTTCTCACATTGTTAGAATGCCACCTTATATTTTCATGTAGCATTTAAAAAGGC	XM_006247560	286970	Abca5	PREDICTED: Rattus norvegicus ATP-binding cassette, subfamily A (ABC1), member 5 (Abca5), transcript variant X1, mRNA [XM_006247560]	chr10	99722292	99722233	-	coding
A_64_P074741	0.0321424	up	20.9755	20.9755	4.39064	5.37746	9.75796	6.2431	11.7071	11.8128	11.0305	AAGGCCTTGGGGTATGAGAAAGCCATGTGGTCTGTGAGCAAGGGTGCCCTCAAGCTCACT	NM_001077680	499926	Bpifb1	Rattus norvegicus BPI fold containing family B, member 1 (Bpifb1), mRNA [NM_001077680]	chr3	144632715	144635165	+	coding
A_64_P114913	0.00850081	down	2.80826	-2.80826	-1.48968	12.3539	11.7891	12.2724	10.1417	10.8937	10.9109	TGGCTCGGTTGTGCACCACGAGGTCATCAATGCCATGCAATGCAGATGTTCTCCCCGTAA	NM_053889	116669	Vwf	Rattus norvegicus von Willebrand factor (Vwf), mRNA [NM_053889]	chr4	161854554	161854613	+	coding
A_44_P479890	0.0392241	up	3.28666	3.28666	1.71662	4.79936	6.63798	5.90475	7.88657	7.30161	7.30377	CATTGCCAACCTGAGACTGAAGGCCAAGGAATATAGTTTACAGAGGAACCAGGTGCCAAC	NM_153821	266813	Prrx1	Rattus norvegicus paired related homeobox 1 (Prrx1), mRNA [NM_153821]	chr13	78962027	78961968	-	coding
A_44_P1109194	0.000183	up	4.67387	4.67387	2.22462	5.94432	6.46447	5.99763	8.36012	8.39989	8.32027	TTGTTTTCATCTCTTGACTAAGCTCCTGTCAAGCTTCTCCATTGCGAAGTGATTCTGCCC	XM_006245038	64545	Icos	PREDICTED: Rattus norvegicus inducible T-cell co-stimulator (Icos), transcript variant X3, mRNA [XM_006245038]				+	coding
A_44_P224453	0.00270115	up	3.41583	3.41583	1.77223	3.65729	3.69878	4.46258	5.62216	5.69811	5.81509	CGTTGTGAGCTTCCTAAATTGGAAAAACGACTTCGGGCTACGGCTGAGAGAGTTAAGGCC	NM_212523	314906	Kif5a	Rattus norvegicus kinesin family member 5A (Kif5a), mRNA [NM_212523]	chr7	67190167	67190108	-	coding
A_64_P113695	0.00797826	up	5.73014	5.73014	2.51857	3.29549	4.70556	4.87549	7.01318	6.6328	6.78627	AAATGGATGATCTTCTGACTTCCTACATCAGCCAGATGCTCACTGCCATGAGCAAACAGA	NM_153473	266714	Myo7a	Rattus norvegicus myosin VIIA (Myo7a), mRNA [NM_153473]	chr1	155292704	155292645	-	coding
A_44_P116300	0.000278	up	3.18442	3.18442	1.67103	6.04665	5.74537	5.69769	7.43452	7.39558	7.67269	GTGTGGTATACATCCGAAATCTCTCCGGTGACATGAGCTCTCGAGAACTAAAGAAGCGCT	NM_176075	291567	Ppargc1b	Rattus norvegicus peroxisome proliferator-activated receptor gamma, coactivator 1 beta (Ppargc1b), mRNA [NM_176075]	chr18	57280742	57280683	-	coding
A_64_P015079	0.00112906	up	2.66848	2.66848	1.41602	4.09719	4.43405	3.85025	5.56945	5.53768	5.52242	CTGTCTGATATTGAGAAGAACTACCAGCTAAAGAGCAGGCAGATCCTGGGCATGCGTTAG	NM_053691	114482	Nek2	Rattus norvegicus NIMA-related kinase 2 (Nek2), mRNA [NM_053691]	chr13	107907177	107907236	+	coding
A_64_P070591	0.000425	up	2.25673	2.25673	1.17424	7.26272	7.2506	7.28851	8.65882	8.32957	8.33616	CTTGGGAATCGATGCTGAGATTAATCATTGTTCTTTTTCAAGTATCTCCTTGTCTTTACT	NM_001106655	298071	Nans	Rattus norvegicus N-acetylneuraminic acid synthase (Nans), mRNA [NM_001106655]	chr5	63090002	63090061	+	coding
A_42_P620591	0.00511123	up	2.30986	2.30986	1.20781	7.13305	7.5317	7.10253	8.79601	8.33129	8.26339	GGTGTCGGGTTTGAATTTCAAGCTGGTACTTCATATGTAATAAATGTCGCTGCTTATGTT	NM_001105933	288669	Arpc3	Rattus norvegicus actin related protein 2/3 complex, subunit 3 (Arpc3), mRNA [NM_001105933]	chr12	35367073	35367014	-	coding
A_44_P1084425	0.00873703	up	2.09192	2.09192	1.06483	4.72455	5.44824	4.99053	6.24358	6.11114	6.00309	TTCATGCTGCTCTTCGCCATTTCCAACGGCTACTTCGTGTCTCTCACCATGTGTCTGGCA	NM_031738	65194	Slc29a2	Rattus norvegicus solute carrier family 29 (equilibrative nucleoside transporter), member 2 (Slc29a2), mRNA [NM_031738]	chr1	207649538	207649597	+	coding
CUST_R2_16157	6.04e-06	up	3.19682	3.19682	1.67664	6.92745	6.84088	7.01911	8.63051	8.60296	8.58388	GTATCTTGATGGACAGATGCTGCTAATCATAATCTGTGTCGGCATTGTGTTCCCTCTCTC	NM_001013099		Slc38a6	Rattus norvegicus solute carrier family 38, member 6 (Slc38a6), mRNA [NM_001013099]	chr6	95761249	95761308	+	coding
A_42_P719607	0.00948865	down	2.71382	-2.71382	-1.44032	6.07326	6.80541	6.3736	4.57209	5.34202	5.01719	CGACTGCCCCTATGATCAAGAAAATCGTCAAGAAGATATTGGAAGGTTATTGACCAGCTG	NM_153721	246358	Ppbp	Rattus norvegicus pro-platelet basic protein (chemokine (C-X-C motif) ligand 7) (Ppbp), mRNA [NM_153721]	chr14	18816498	18816439	-	coding
A_42_P589657	0.006224	down	3.06723	-3.06723	-1.61694	6.06577	6.21264	6.54939	4.12187	4.99726	4.85787	ATCAGCTGTACTGTGTGAATGAAATAAAGACATTAAGACGAACCCCTTTCTGGCTGCACG	NM_001195559	362665	Camta1	Rattus norvegicus calmodulin binding transcription activator 1 (Camta1), transcript variant 1, mRNA [NM_001195559]	chr5	168203078	168203019	-	coding
A_44_P176042	0.00385404	up	2.50034	2.50034	1.32212	4.58152	5.0631	5.33279	6.32064	6.32616	6.29698	GAGGGAAAGGTCAAGGTTCAAAGCAAAAATCCAGACTATAGTTTGGCCAAACATGGAGTA	XM_001068751	688900	Slfn1	PREDICTED: Rattus norvegicus schlafen 1 (Slfn1), mRNA [XM_001068751]	chr10	71264902	71264961	+	coding
A_44_P1085447	0.00397962	down	2.23516	-2.23516	-1.16038	7.49034	7.77561	7.85318	6.22812	6.66707	6.74282	GTCTGCAGTACTGTGTGATTTTACCCATGTGCAATTTGTAAAAATGAACCAAATGTCATT	NM_001106847	300947	Tfdp2	Rattus norvegicus transcription factor Dp-2 (E2F dimerization partner 2) (Tfdp2), mRNA [NM_001106847]	chr8	101392230	101392289	+	coding
A_44_P513866	0.00277922	up	3.36041	3.36041	1.74864	4.70111	5.32324	4.69299	6.98363	6.51409	6.46554	CTGCAGAGTTTCGAAGAACAAAATGTTTGTCATTCACACTCGGTTGTCTTGTAAACCTGT	XM_006221083	100000000	LOC100360017	PREDICTED: Rattus norvegicus mitochondrial ribosomal protein S6-like (LOC100360017), partial mRNA [XM_006221083]	chr11	32097813	32097872	+	coding
A_64_P109327	0.00676048	down	3.28761	-3.28761	-1.71704	6.38678	6.33662	5.73	4.80786	4.55625	3.93818	ATCAAAATTCTGCTCAGTAGACGTCTCCTTTCAGGATGACACCATTGTCCCCATAGGACA	NM_013191	25742	S100b	Rattus norvegicus S100 calcium binding protein B (S100b), mRNA [NM_013191]	chr20	12791848	12791789	-	coding
A_44_P1095786	0.0468843	down	4.39064	-4.39064	-2.13443	4.46409	5.55796	5.42119	1.76433	3.22581	4.04982	GGGTGGGGCGCTGATTTATTCGAGTCTTTAGTGTAACTAACATGTTTCGATTAGTGTCCT	XM_006220810	103000000	LOC102547047	PREDICTED: Rattus norvegicus uncharacterized LOC102547047 (LOC102547047), transcript variant X13, mRNA [XM_006220810]	chr10	84501258	84501199	-	coding
A_64_P022263	0.0375362	up	2.12022	2.12022	1.08421	5.59185	6.64563	6.534	7.4921	7.41988	7.11215	TGTTCCAACACTATCCTGTCAGCACTGTTGACACCCACAGGACAGAATAAAAGAACCTGT	NM_001011992	299971	Atp6v1c1	Rattus norvegicus ATPase, H+ transporting, lysosomal V1 subunit C1 (Atp6v1c1), mRNA [NM_001011992]	chr7	74378739	74378798	+	coding
A_44_P1103122	0.0273285	down	2.66892	-2.66892	-1.41626	5.75832	5.82379	6.1788	3.75623	4.65314	5.10277	TCACTTTGTGATCACTTCTGCACATGTGGTTCAGGAACAGTAAATATATTCTCATTGTTA	XM_006233239	310833	Arhgap29	PREDICTED: Rattus norvegicus Rho GTPase activating protein 29 (Arhgap29), transcript variant X1, mRNA [XM_006233239]	chr2	218680738	218680797	+	coding
A_44_P448431	0.00126112	up	2.84016	2.84016	1.50597	6.94627	7.03978	7.33343	8.86546	8.6077	8.36425	TGTAAAATGGCGCCACTAGGAAGCCACAACTACTACATGACTTCAGAGATTTCTCACAAG	NM_031538	24930	Cd8a	Rattus norvegicus CD8a molecule (Cd8a), mRNA [NM_031538]	chr4	104593483	104593542	+	coding
A_64_P140981	0.00192955	up	2.16114	2.16114	1.11179	5.18995	4.68054	4.84121	5.96889	6.00386	6.07434	CTTAAATAGTGCAGCAAATAAACTGATCCCAAAACATCATTAAACGTTTTGCAGTTGGTC	NM_001025127	360921	Rufy3	Rattus norvegicus RUN and FYVE domain containing 3 (Rufy3), mRNA [NM_001025127]	chr14	21022825	21022766	-	coding
CUST_R2_14541	0.0240636	up	4.23487	4.23487	2.08232	3.59357	3.89269	4.77157	7.01601	5.3902	6.09857	GTGGTGGCAATGAAAATAACTTTTATTACCTGGATGCTTGCAACCGTGCCTGTGTTAAAG	NM_173141		Tfpi2	Rattus norvegicus tissue factor pathway inhibitor 2 (Tfpi2), mRNA [NM_173141]	chr4	28807943	28807884	-	coding
A_42_P698520	0.00648678	down	2.1556	-2.1556	-1.10809	8.13406	8.68635	8.67793	7.18431	7.55475	7.43499	CTTGAGATGGCACATTCCTACAATTGAAGAAGGGGTCTTGGGATCCCCTAAACTTGCATA	NM_001108216	316369	Nck2	Rattus norvegicus NCK adaptor protein 2 (Nck2), mRNA [NM_001108216]	chr9	42776869	42776928	+	coding
A_44_P347070	0.0395191	up	2.96384	2.96384	1.56747	6.14302	6.82896	7.08065	9.12903	7.83079	7.79523	ACATCTGGCGAAAGCAGAGGCTAAATCTCACACTCCAGACTCCAGTGGATCGCAGGAGCT	NM_001024240	291675	Mzb1	Rattus norvegicus marginal zone B and B1 cell-specific protein (Mzb1), mRNA [NM_001024240]	chr18	28262849	28262790	-	coding
A_43_P12079	0.0130872	up	3.97098	3.97098	1.9895	4.17808	4.76594	5.18486	7.22842	6.86969	5.99926	TGTGCAAATGTGTGTCTTAGCCTTTTGGGACCCTGGGTGATGTGTCCGATTAGAACCGCT	NM_021583	59103	Ptges	Rattus norvegicus prostaglandin E synthase (Ptges), mRNA [NM_021583]	chr3	9946800	9946741	-	coding
A_44_P904810	0.000384	up	2.92291	2.92291	1.54741	6.46892	6.19768	6.3914	8.12626	7.75312	7.82084	GGAGTACAAGCTGTTTCCACTTAGCCCTTTTCTGTACTAATTAGAATTTCAAGTGTCATA	NM_001108119	315348	Nckap1l	Rattus norvegicus NCK associated protein 1 like (Nckap1l), mRNA [NM_001108119]	chr7	142396708	142396767	+	coding
A_44_P288982	0.00290873	down	2.46979	-2.46979	-1.30439	6.11632	6.41278	6.15545	4.61259	4.92889	5.22991	GTGGAGATTGTAGAGGACGGCTCTGCCGATCTGGTCATACAGCAGGTTGACGACAGTGAG	NM_001107913	313049	Zbtb8a	Rattus norvegicus zinc finger and BTB domain containing 8a (Zbtb8a), mRNA [NM_001107913]	chr5	148510574	148510515	-	coding
A_64_P073979	0.0196954	up	3.30767	3.30767	1.72582	4.23537	5.38106	5.58372	6.71116	6.52196	7.14448	GGAAAATACAGATTGGAAGATGACCCTCCAGGTTCTTTATTCTGCTGCTGCAAAAAGTAA	NM_001012059	308022	Mcoln3	Rattus norvegicus mucolipin 3 (Mcoln3), mRNA [NM_001012059]	chr2	244311624	244311683	+	coding
A_43_P13554	0.000221	up	15.992	15.992	3.99928	3.61281	4.57529	4.0305	8.36411	7.94208	7.91025	GGGTCAGGAAGGGACGGAGTCACGTGCATTTTGTATGCTAATGGACAAATGTGTAAGTTT	XM_001056437	680280	Gas2l3	PREDICTED: Rattus norvegicus growth arrest-specific 2 like 3 (Gas2l3), transcript variant X11, mRNA [XM_001056437]	chr7	26150785	26150726	-	coding
A_42_P481816	0.00228523	down	2.38089	-2.38089	-1.2515	10.3759	10.7263	10.7365	9.12369	9.36391	9.59659	TGGGCCTCAGTAAGACCAAAATCTGGGTCAAAGGACACAAGGAGGAAACGGAACTGAGGT	NM_001004245	300519	Esam	Rattus norvegicus endothelial cell adhesion molecule (Esam), mRNA [NM_001004245]	chr8	38783957	38784016	+	coding
A_44_P435739	0.000638	down	2.02204	-2.02204	-1.01581	8.17875	8.35489	8.1344	7.05848	7.22691	7.33522	GGCGCCGGGCAAGAATAAATGAAAGTTTGAGCCAACTGAAAACACTGATTTTGGATGCAC	NM_024360	29577	Hes1	Rattus norvegicus hes family bHLH transcription factor 1 (Hes1), mRNA [NM_024360]	chr11	72605197	72605138	-	coding
A_44_P1080550	0.00251546	up	2.01382	2.01382	1.00994	13.6332	14.0704	13.7639	14.6856	14.9319	14.8798	AACCTGTGCGCCATCCACGCCAAACGCGTCACCATCATGCCCAAGGACATCCAGTTGGCC	NM_001107698	310678	Hist2h3c2	Rattus norvegicus histone cluster 2, H3c2 (Hist2h3c2), mRNA [NM_001107698]	chr2	191081775	191081834	+	coding
A_43_P13665	0.0344692	up	2.07743	2.07743	1.0548	4.47137	5.18138	5.13516	5.52647	6.06725	6.35859	AGTTACATATGTAAATATCTCATAGCTCCCAGTAATGGGGCCAGCTACACACAGAGCTGC	XM_008760312	83589	Apba1	PREDICTED: Rattus norvegicus amyloid beta (A4) precursor protein-binding, family A, member 1 (Apba1), transcript variant X1, mRNA [XM_008760312]	chr1	227311206	227311265	+	coding
A_64_P037425	0.000553	up	2.86992	2.86992	1.52101	8.15602	8.18334	8.19676	9.97682	9.66526	9.45706	GATATCTGTACCTCACACCAGAGACCCTTTTTCAGAGAAAATCAACAGATCACCGTCTAA	NM_001008722	292060	Irf8	Rattus norvegicus interferon regulatory factor 8 (Irf8), mRNA [NM_001008722]	chr19	51116671	51116730	+	coding
CUST_R2_11858	0.0227221	down	2.44982	-2.44982	-1.29268	5.1201	5.33022	5.40883	3.55193	3.74794	4.68126	GAACAAAGCCATCCTCCGTTACCTAAAGGATGATGGGAAGATTCATCTGGTGGTTTTCAA	NM_017133		Thbs4	Rattus norvegicus thrombospondin 4 (Thbs4), mRNA [NM_017133]	chr2	23049467	23036035	-	coding
CUST_R2_07403	0.00016	up	3.27894	3.27894	1.71323	6.44742	6.64055	6.58165	8.25414	8.08703	8.46814	TCTCAGAAGCTTTGCTCTGCTGGGCATTGGGTCAGATGGTCCAGCACACACAGGTCAAAG	NM_001177613		Tctn1	Rattus norvegicus tectonic family member 1 (Tctn1), mRNA [NM_001177613]	chr12	35536931	35536990	+	coding
A_64_P201730	0.00862003	down	2.19946	-2.19946	-1.13715	10.5264	10.0923	10.3235	8.80222	9.23936	9.48916	CAAAAAATGGCCACCACTCAGGACTACTCCATCACTCTGAACCTTGTCATCAAGAATGTG	NM_019306	54251	Flt1	Rattus norvegicus FMS-related tyrosine kinase 1 (Flt1), mRNA [NM_019306]	chr12	7957094	7957153	+	coding
A_43_P14927	0.000159	up	3.71586	3.71586	1.8937	7.41932	7.64245	7.51668	9.64326	9.22773	9.38855	CTTCAGAGTGCATATTTGGAGGTGGAAAGATTGTTCAGTTACCCTAAAGACTTTGAAAGA	NM_031056	81707	Mmp14	Rattus norvegicus matrix metallopeptidase 14 (membrane-inserted) (Mmp14), mRNA [NM_031056]	chr15	32503012	32503071	+	coding
A_43_P15057	0.0294138	down	2.65214	-2.65214	-1.40715	6.39989	5.99715	5.65698	3.99045	5.25625	4.58586	GTGCAGGAAAGCAAACACCTGTCTCAGTTGTTCTTTATCTTTTTACAATATAAAGTTTGC	NM_147210	259241	Nr1d2	Rattus norvegicus nuclear receptor subfamily 1, group D, member 2 (Nr1d2), mRNA [NM_147210]				+	coding
A_42_P766165	0.00328519	down	2.28106	-2.28106	-1.1897	10.3769	10.1558	10.1513	8.69094	9.18799	9.23601	AGGATGGTGGCTCATGTCTGCCACAAGGGTGCTAAGCCTTTTCCAAACACTTGATATTTT	NM_001106142	291565	Afap1l1	Rattus norvegicus actin filament associated protein 1-like 1 (Afap1l1), mRNA [NM_001106142]	chr18	57707744	57707685	-	coding
A_64_P110103	0.0169033	up	2.49268	2.49268	1.3177	9.75796	10.2866	9.31571	11.4651	10.8915	10.9567	GTCAGCAACCCCAGGCATGCACATTACTTCTTAATGGAGTATTTTTTAAAGGTTTATTTT	NM_017051	24787	Sod2	Rattus norvegicus superoxide dismutase 2, mitochondrial (Sod2), mRNA [NM_017051]	chr1	41863064	41863005	-	coding
A_44_P1085178	0.00945745	up	2.04083	2.04083	1.02916	4.33879	4.69195	4.89002	5.96478	5.47977	5.56367	GAAGTCTGGTAAAGAAATGTTGTCACTTTATTACGGTTGTTCTGAACCCCTGTATATTTT	NM_001289935	684623	Gpr52	Rattus norvegicus G protein-coupled receptor 52 (Gpr52), mRNA [NM_001289935]	chr13	76015391	76015332	-	coding
A_44_P137605	0.0099818	down	2.17793	-2.17793	-1.12296	9.42489	9.11172	9.19465	7.69462	8.20846	8.45931	AGCGTGGCTGGATGATCACCGGAACTTTACCTTCTCTTACTTTGTTAGAAAGGCCACCAG	XM_006233260	171115	Pde5a	PREDICTED: Rattus norvegicus phosphodiesterase 5A, cGMP-specific (Pde5a), transcript variant X1, mRNA [XM_006233260]	chr2	219409552	219409611	+	coding
CUST_R2_08081	0.000411	up	2.86048	2.86048	1.51626	7.64636	7.56754	7.41364	9.15606	9.20403	8.81621	AGTGGAACACAAACTATGTCCCATTTTCCTTGCTTTATGGGTCTGTTGGTTTTTCTTTAT	NM_001013984		Npl	Rattus norvegicus N-acetylneuraminate pyruvate lyase (Npl), mRNA [NM_001013984]	chr13	68524480	68524421	-	coding
CUST_R2_14218	2.81e-05	up	8.69659	8.69659	3.12045	8.79207	8.94581	8.95764	12.2829	11.8336	11.9404	CTGGGTCAGAACATCTTTGCCTGGTGTGGTGGCAAGTCCAACATCCTGGAGCGCAACAAG	NM_001013086		Capg	Rattus norvegicus capping protein (actin filament), gelsolin-like (Capg), mRNA [NM_001013086]	chr4	105857177	105858372	+	coding
A_44_P1004536	0.00606132	up	5.88168	5.88168	2.55623	1.88076	3.37969	2.27921	5.38844	4.77913	5.04078	CTGTCTATCTAGAGTTGATTTTATATAAAGATTTGTGGGAAATACCTTTATATTAAAGAC	NM_053995	117099	Bdh1	Rattus norvegicus 3-hydroxybutyrate dehydrogenase, type 1 (Bdh1), mRNA [NM_053995]	chr11	71130728	71130669	-	coding
CUST_R2_15024	0.000237	up	2.6531	2.6531	1.40768	5.95317	5.94683	5.73724	7.3765	7.37221	7.11157	AATTTTCTGGAGAGTCCTACCTTGCCAGTGGCGCCCTTAAGCGGTTAATTTTAAATCTTG	NM_001135780		Mms22l	Rattus norvegicus MMS22-like, DNA repair protein (Mms22l), mRNA [NM_001135780]	chr5	39529484	39530342	+	coding
CUST_R2_14377	0.00017	up	12.3506	12.3506	3.62651	6.25012	5.45992	5.53678	9.53431	9.22357	9.36846	TGGTCATCGAGTCTTATTTGAACATCTACTACATCATCATCCTTGCCTGGGCTCTCTTCT	NM_017335		Slc6a12	Rattus norvegicus solute carrier family 6 (neurotransmitter transporter), member 12 (Slc6a12), mRNA [NM_017335]	chr4	157787957	157788016	+	coding
A_43_P13103	0.00428041	up	2.00471	2.00471	1.00339	6.68559	7.24123	6.91214	7.98698	8.02802	7.83414	TATAAGACCACTTCTGCTGGCTTGCAATCTATGAGTAATTATTTCTTTAGGGAGGGGTGG	NM_130400	24312	Dhfr	Rattus norvegicus dihydrofolate reductase (Dhfr), mRNA [NM_130400]	chr2	22828426	22828485	+	coding
A_42_P523891	0.00662064	down	2.87992	-2.87992	-1.52603	7.99659	8.0586	8.09232	5.93633	6.82499	6.80809	TGAATTCCCAAAAAATGTGGAGGTCCACGGTGTTTGCCAGACGACATGTGTCTGACAATA	NM_001109172	499431	Col13a1	Rattus norvegicus collagen, type XIII, alpha 1 (Col13a1), mRNA [NM_001109172]	chr20	29208769	29208710	-	coding
A_44_P1107037	0.0314241	down	3.48272	-3.48272	-1.80021	4.97999	3.90554	3.89453	1.74749	3.20589	2.42604	ATTCGTGTACTTGCATGTACTGAGTCCGCTGTCTGTGCTGGTAGTTACAGAGTCTATTGT	XM_008764989	104000000	LOC103692720	PREDICTED: Rattus norvegicus uncharacterized LOC103692720 (LOC103692720), mRNA [XM_008764989]	chr6	137279133	137279074	-	coding
A_42_P508085	0.00186743	down	2.71632	-2.71632	-1.44165	11.4873	11.7865	11.5492	9.81602	10.3468	10.3352	GCCAGAGTCAGGTTAAGAGCGTACGTTTTACTCCTGATTTTTGTCTAAGTTAAAATAAAC	NM_001009620	287129	Tmem204	Rattus norvegicus transmembrane protein 204 (Tmem204), mRNA [NM_001009620]	chr10	14304641	14304582	-	coding
A_64_P049271	0.000111	up	2.28508	2.28508	1.19224	10.0592	10.1417	10.2095	11.4592	11.2474	11.2805	GAAAGACAAGACTGTTGGACCAGTATTGCAATTCTGTAGAGTCGTTTCTTATTAAAACAA	NM_031068	81732	Actr3	Rattus norvegicus ARP3 actin-related protein 3 homolog (yeast) (Actr3), mRNA [NM_031068]	chr13	37861687	37861628	-	coding
A_44_P428326	0.0167411	down	3.67817	-3.67817	-1.87899	8.28194	8.12983	8.27969	5.4172	6.69746	6.93984	TCCCAGGCACTTGGTACCTTGAACGAGTGGATGAGATGCACCGCAGAAAATATGCCCGGC	NM_173094	24450	Hmgcs2	Rattus norvegicus 3-hydroxy-3-methylglutaryl-CoA synthase 2 (mitochondrial) (Hmgcs2), mRNA [NM_173094]	chr2	193140991	193141050	+	coding
CUST_R2_17515	0.0053959	down	2.14512	-2.14512	-1.10106	9.97305	9.85823	9.91786	8.44702	9.12614	8.8728	GTAGGATCTTTCTGTTCATCAACCCTCTGGCCTAAGGGCTCAGAGGTCAGGCGTCCACTG	NM_001135007		Nrbp2	Rattus norvegicus nuclear receptor binding protein 2 (Nrbp2), mRNA [NM_001135007]	chr7	114118043	114117984	-	coding
A_44_P332606	8.41e-05	up	2.37379	2.37379	1.24719	9.95819	9.92695	10.0461	11.2715	11.3111	11.0902	CCTGGTGAGTTGGGGTCTTTTTGACCCTTGTCACGGTTCCTCCAACAAAAACTTGCGCAG	NM_172222	24231	C2	Rattus norvegicus complement component 2 (C2), mRNA [NM_172222]	chr20	4071504	4071563	+	coding
A_43_P13409	0.00257692	down	2.43571	-2.43571	-1.28434	8.67214	8.74271	8.46394	7.0041	7.45149	7.57018	ATGCGAATTTTGTCTTCAGTGATGGGGATCAAACACAGCACTATCAAGAATTTCAAGTAA	NM_145096	246326	Zdhhc2	Rattus norvegicus zinc finger, DHHC-type containing 2 (Zdhhc2), mRNA [NM_145096]	chr16	55155526	55155467	-	coding
A_44_P1113065	0.00272219	down	2.68169	-2.68169	-1.42314	13.2327	13.154	13.3155	11.3937	11.9729	12.0662	CTGTACCTCTCAACTTTTGCCCCGTCTGTTAAATATATGCTATGTCATTAAATGCTTTTA	XM_008770458	305614	Sptbn1	PREDICTED: Rattus norvegicus spectrin, beta, non-erythrocytic 1 (Sptbn1), transcript variant X1, mRNA [XM_008770458]	chr14	111247191	111247250	+	coding
A_43_P10560	0.00854824	down	2.42674	-2.42674	-1.27902	7.84705	7.98466	7.95049	6.1682	6.70534	7.0716	TTGAAATGAGGGCTGGAAATAAAATCTCCTGGCCACAGGCAAGCCAAGCCTCACACACAG	NM_001024371	553106	Ncald	Rattus norvegicus neurocalcin delta (Ncald), mRNA [NM_001024371]	chr7	72876411	72876352	-	coding
A_44_P256786	0.00363984	down	3.25145	-3.25145	-1.70108	7.16822	7.21567	7.35705	5.00365	5.76573	5.86832	CCTTCACGGATTGTCCTTTGCATAGGTTATCTGGCCACTTAATGGCATTTCCTGTACACA	NM_001107445	307997	Hspa12a	Rattus norvegicus heat shock protein 12A (Hspa12a), mRNA [NM_001107445]	chr1	265305736	265305677	-	coding
A_64_P067968	0.022918	down	3.12701	-3.12701	-1.64478	4.5454	4.68688	5.26211	2.47692	3.86876	3.21436	CCACTTGCACTGAGTTTTGAGTCAAACCTATTTTCTTAAATGAAGTTGTAACTTCGGTAT	NM_001135754	313125	RGD1562865	Rattus norvegicus similar to BTB and CNC homology 1, basic leucine zipper transcription factor 2 (RGD1562865), mRNA [NM_001135754]	chr5	48881779	48881838	+	coding
A_44_P556319	0.00709439	down	2.33539	-2.33539	-1.22366	8.181	8.24063	8.30377	6.54908	7.17865	7.32668	GAAGCCTGATGGTACTAGCAAGGAGTGCGTGTTCATTGAGAAGGTTCTGGAAAACAACTA	NM_019199	29369	Fgf18	Rattus norvegicus fibroblast growth factor 18 (Fgf18), mRNA [NM_019199]				+	coding
A_64_P062603	0.049507	down	4.13646	-4.13646	-2.0484	5.01984	4.19565	5.89726	2.10301	3.98773	2.87682	CCACAGACATAATCACCTTGGTAGAGAGCTGTATTGTCATTTACTATTACCTAACACATA	NM_001107427	307838	Chst4	Rattus norvegicus carbohydrate (N-acetylglucosamine 6-O) sulfotransferase 4 (Chst4), mRNA [NM_001107427]	chr19	39900936	39900877	-	coding
A_44_P1158929	0.000244	up	3.20668	3.20668	1.68108	12.872	13.0926	12.9535	14.8589	14.6574	14.4452	CTTTGTAACCGCCCTGGAGCCTCTCCCAAGTCTTGGACCAAGTAAAAATAAAGCTTTTTG	NM_022500	29292	Ftl1	Rattus norvegicus ferritin light chain 1 (Ftl1), mRNA [NM_022500]	chr1	95929312	95929253	-	coding
A_42_P637189	0.00403644	down	2.74879	-2.74879	-1.4588	9.19727	9.10061	9.50378	7.38265	8.05098	7.99163	TCGGGACTTTTTAGCCAGTTTGCCTTTCTTGACAAATGTTGTCTTCAGCCATAAATACAT	NM_031612	58812	Apln	Rattus norvegicus apelin (Apln), mRNA [NM_031612]	chrX	134387443	134387384	-	coding
A_44_P684740	0.00897106	down	2.12249	-2.12249	-1.08575	9.68159	9.49527	9.01978	8.08181	8.44115	8.41642	CCAAGCTACACCAAACATTAACACATATTTGTGGTAAACATTTCTGTATAAAGTACCTGC	NM_001107279	306055	Pcdh17	Rattus norvegicus protocadherin 17 (Pcdh17), mRNA [NM_001107279]	chr15	66481885	66481944	+	coding
A_44_P421534	0.000167	up	3.58447	3.58447	1.84176	8.46988	8.2688	8.42503	10.4706	10.1028	10.1156	TTTCTCAGAATGATGCTGGGCAAGAGATCTGCCATCTTGAGAATGATTCTGATGTATGAG	NM_017196	29427	Aif1	Rattus norvegicus allograft inflammatory factor 1 (Aif1), mRNA [NM_017196]	chr20	3715562	3716143	+	coding
A_64_P152532	0.0150974	down	2.33675	-2.33675	-1.2245	7.02799	7.20999	7.14048	5.31954	6.10531	6.2801	CCTGTGCTGAAACCAGCCTTGTGTTCACTTGTGGAAGCCGAAGCCCTATTTATTATTTCT	NM_053397	362572	Artn	Rattus norvegicus artemin (Artn), mRNA [NM_053397]	chr5	138391059	138391000	-	coding
CUST_R2_03551	0.0196329	down	3.58963	-3.58963	-1.84383	5.1788	4.11101	5.07642	2.32767	3.54575	2.96131	TGACAGATTCAATGAGGCCAAGTTCCTAACATTCAGCATGTTGGTGTTCTACAGTGTTTG	NM_001099654		Vom2r65	Rattus norvegicus vomeronasal 2 receptor, 65 (Vom2r65), mRNA [NM_001099654]	chr14	57116	57175	+	coding
A_43_P13064	0.00608001	down	2.02584	-2.02584	-1.01852	9.58958	9.57683	9.29182	8.13656	8.64746	8.61865	CCGAATTTACACTAAACAAGACAGACCTTCGAGGGGTCATAAGTCCGGAACTTTCAAACC	NM_057211	117560	Klf9	Rattus norvegicus Kruppel-like factor 9 (Klf9), mRNA [NM_057211]	chr1	226445625	226445684	+	coding
A_64_P111475	0.0287524	down	2.01534	-2.01534	-1.01102	6.88331	7.4642	6.84404	6.32714	6.22767	5.60367	GAGTGATGATAGCAACGCCATCGTATCTGAGATAGAAAAAGCCCTCAACTACTCCCAAAA	NM_001079885	293449	Vwa3a	Rattus norvegicus von Willebrand factor A domain containing 3A (Vwa3a), transcript variant 2, mRNA [NM_001079885]	chr1	179630343	179630402	+	coding
CUST_R2_05119	0.00232903	up	3.57566	3.57566	1.83821	5.44657	4.92451	4.78609	7.21405	6.61099	6.84677	CCTTTTCCTGGGATGAGAAAGTCTATCTGATCCAGGGCACTCAAGTATATGTCTTCCTGA	NM_053318		Hpx	Rattus norvegicus hemopexin (Hpx), mRNA [NM_053318]	chr1	163320264	163320124	-	coding
A_42_P625713	0.00354499	down	2.10825	-2.10825	-1.07605	7.75688	7.76338	7.6342	6.30266	6.82239	6.80127	CGAGCTTAGTGTACGGGGACGTGGAATGGCTTTAGCTTTGTTGGACTTCTTTCTTTGTAT	NM_001134504	311114	Klhl23	Rattus norvegicus kelch-like family member 23 (Klhl23), mRNA [NM_001134504]	chr3	51977482	51977541	+	coding
A_43_P12453	0.00377119	up	2.43352	2.43352	1.28304	3.64115	3.68627	4.02686	5.39537	4.80362	5.00442	AAACAGACAAAACGGGCCAAGCACAAGATCAACCCCGTGTGGAATGAGATGATCATGTTT	NM_030839	80977	Syt13	Rattus norvegicus synaptotagmin XIII (Syt13), mRNA [NM_030839]	chr3	77355793	77355852	+	coding
CUST_R2_11147	0.000382	down	2.57183	-2.57183	-1.3628	7.65334	7.40661	7.53243	5.96868	6.29319	6.24212	TTGGAGCGTTCTTCACTTGGACCTGCAGAGAGGACCACTGAGAACAACTACATGGAGATT	NM_013131		Nr3c2	Rattus norvegicus nuclear receptor subfamily 3, group C, member 2 (Nr3c2), mRNA [NM_013131]	chr19	32866986	32866927	-	coding
A_44_P900001	0.00353107	down	2.47423	-2.47423	-1.30698	9.2134	8.7687	8.78282	7.31964	7.68465	7.8397	ATCTTCACAACTGTGCAATACTGTTCCTTCATGCATGACAACCTGCCCAGATAGAGACTG	NM_001105789	287418	Arhgef15	Rattus norvegicus Rho guanine nucleotide exchange factor (GEF) 15 (Arhgef15), mRNA [NM_001105789]	chr10	55704139	55704080	-	coding
A_44_P530211	8.58e-05	up	2.67316	2.67316	1.41855	8.55986	8.52132	8.48924	10.1123	9.86814	9.84561	GGGCACTACTTGGGGTTTTCCCTAGATTTTGTATGTTGTTATTAAAAGCGAGCTATTGCA	NM_001271047	362974	RGD1304694	Rattus norvegicus similar to CG9646-PA (RGD1304694), mRNA [NM_001271047]	chr7	122969998	122969939	-	coding
A_44_P1084395	0.000744	down	2.88944	-2.88944	-1.53079	7.7526	8.03162	8.32251	6.49806	6.50185	6.51444	CCACTCTGTACCAGGATTGCCGAAGCATTCCACTGGGTATGACAGTATTTTAATAAAAAA	NM_031717	65157	Amotl2	Rattus norvegicus angiomotin like 2 (Amotl2), mRNA [NM_031717]	chr8	107709772	107709831	+	coding
A_44_P288443	0.0145381	down	2.50533	-2.50533	-1.325	12.005	11.4068	11.1759	9.8376	10.2281	10.547	CAGTCACAGGAGTGCGTCAAGGAAGCAGACTTCCCCCGTTTTCCTCAAGGACAGCTACCA	NM_001108878	364630	Thsd1	Rattus norvegicus thrombospondin, type I, domain containing 1 (Thsd1), mRNA [NM_001108878]	chr16	74425343	74425284	-	coding
A_64_P049619	0.000666	up	4.00125	4.00125	2.00045	4.69317	5.25413	4.95966	7.2261	6.89536	6.78686	GCGTGGCAAAAGAAAGAAGACTGATTGCACTGTATATATTGCCAGTGTAAAAATGTTAAT	NM_001109386	679975	Gpr183	Rattus norvegicus G protein-coupled receptor 183 (Gpr183), mRNA [NM_001109386]	chr15	107056471	107056412	-	coding
A_42_P602724	0.0131128	up	5.92185	5.92185	2.56605	3.60411	4.30216	5.03348	7.55717	7.02607	6.05465	GTGACTACGGGAGTGGGGTGATGAGAAGCTCAAAACCGACTTCCTTTAATCAATTAACCA	NM_053299	29168	Ubd	Rattus norvegicus ubiquitin D (Ubd), mRNA [NM_053299]	chr20	1476073	1476014	-	coding
A_64_P098921	0.00813543	up	4.08414	4.08414	2.03003	5.24465	6.67202	5.8992	7.88865	8.06272	7.9546	GCTACCAACTCTGGTATTTGGACACTATTCTTTTATGTTCGTGTCTTTCCTGTATATTAA	NM_001007648	297594	Cdca3	Rattus norvegicus cell division cycle associated 3 (Cdca3), mRNA [NM_001007648]	chr4	160956486	160956545	+	coding
A_44_P1107959	0.0036256	down	2.01537	-2.01537	-1.01104	10.4815	10.6612	10.4508	9.25571	9.52307	9.78158	TCCAAGCTGGGTCTGGACATCGAGATCGCCACCTACAGGTACCCGTACATGACCCTATGA	XM_008765890	104000000	LOC103693001	PREDICTED: Rattus norvegicus keratin, type II cuticular Hb1-like (LOC103693001), mRNA [XM_008765890]				+	coding
A_44_P1080924	0.00063	up	5.05007	5.05007	2.3363	6.74832	7.35716	7.41502	9.72595	9.35422	9.44924	ACACAAAAGCATGGAATGGATGTAAACAGACCTGCCAGGATTCCAGCTTATCCCTTCTGA	NM_001009496	494205	Ly49i9	Rattus norvegicus Ly49 inhibitory receptor 9 (Ly49i9), mRNA [NM_001009496]	chr4	167628127	167628068	-	coding
A_42_P785861	0.000948	up	3.21522	3.21522	1.68492	8.22001	8.49234	8.22234	10.3267	9.90473	9.75796	TGCCCTCTGCATGTCTGAGACTTCATGTATCCTTTACTACCAGTCGCTCAGGAAATGTTT	NM_001009422	313211	Nipsnap3b	Rattus norvegicus nipsnap homolog 3B (C. elegans) (Nipsnap3b), mRNA [NM_001009422]	chr5	70481527	70481586	+	coding
A_44_P401498	0.0193783	down	2.04883	-2.04883	-1.0348	9.92766	9.35722	9.43895	8.21406	8.47979	8.92558	ATAAGGGACTCATTGATAATTCTAACTCAGACTTTAACAATGGCAGAAGTTTACTATGCG	XM_008774127	361324	Sema6a	PREDICTED: Rattus norvegicus sema domain, transmembrane domain (TM), and cytoplasmic domain, (semaphorin) 6A (Sema6a), transcript variant X2, mRNA [XM_008774127]	chr18	41545711	41545652	-	coding
A_44_P305482	0.0180061	down	3.61795	-3.61795	-1.85517	5.22645	5.72828	5.78703	3.52935	3.07117	4.57574	CTGAGAGACCGCTTTGAAGTTTTTGGTGAAATTGAGGAATGCACCGTAAATCTGCGGGAT	NM_031347	83516	Ppargc1a	Rattus norvegicus peroxisome proliferator-activated receptor gamma, coactivator 1 alpha (Ppargc1a), mRNA [NM_031347]	chr14	64365667	64365726	+	coding
A_44_P1087318	0.00337126	up	3.93265	3.93265	1.9755	4.10949	3.28308	3.9556	6.07972	5.77211	5.42284	GATTGGGAGGACATTGATCACGATGTAAATTATTAGGTTTGGGTCAGATTTCTTTTGTAA	NM_001109422	680611	Bcl3	Rattus norvegicus B-cell CLL/lymphoma 3 (Bcl3), mRNA [NM_001109422]	chr1	79122879	79122820	-	coding
A_43_P12908	0.00256815	down	2.09209	-2.09209	-1.06495	9.81133	9.99004	9.63867	8.50468	8.88276	8.85775	TATGCACTGTGGTTTCAGATGTGCAATAATTTGTACAATGGTTTATTCCCAAGTATGCCT	NM_053713	114505	Klf4	Rattus norvegicus Kruppel-like factor 4 (gut) (Klf4), mRNA [NM_053713]	chr5	73447053	73446994	-	coding
A_43_P21945	0.00897905	down	2.65943	-2.65943	-1.41112	9.84785	9.51659	9.7141	7.73336	8.4482	8.66362	GGCTGGGCTCATCGACTGGAAAATGTTCGTGAAGCTCAGAAGCCAGGAGTGTGACTGGGA	NM_001106976	302934	Ppl	Rattus norvegicus periplakin (Ppl), mRNA [NM_001106976]	chr10	10611292	10611351	+	coding
A_64_P017821	0.000631	up	2.23388	2.23388	1.15955	7.78944	7.86133	7.8113	9.19525	8.95526	8.79022	TCAGTGGATGAGCTATTCGCAGAGATCGTGAGGCAGATGAACTACGCGGCACAGCCCAAC	NM_133410	170923	Rap2b	Rattus norvegicus RAP2B, member of RAS oncogene family (Rap2b), mRNA [NM_133410]	chr2	150826936	150826995	+	coding
A_44_P807649	0.0249649	up	2.31837	2.31837	1.21311	3.46727	3.93631	3.98753	5.61168	4.79553	4.62322	CCAGATTTTGGGGGAGGTATGCCAACATTTATCTTCCTGATCTTGATTCCCAGCCAGTTT	XM_008759146	308478	Spred3	PREDICTED: Rattus norvegicus sprouty-related, EVH1 domain containing 3 (Spred3), transcript variant X3, mRNA [XM_008759146]	chr1	84292926	84292867	-	coding
A_44_P1101196	0.000138	down	2.7447	-2.7447	-1.45665	4.87452	4.81689	4.59875	3.19216	3.3557	3.37235	GAAAAAACTCATCGTTCCATTGGGAGCAAGTTGGACATGTGTAATAAAATGTTTTTCCAT	XM_006229360	293004	Adamts17	PREDICTED: Rattus norvegicus ADAM metallopeptidase with thrombospondin type 1 motif, 17 (Adamts17), transcript variant X1, mRNA [XM_006229360]				+	coding
A_44_P730016	0.00323661	down	3.02596	-3.02596	-1.59739	6.79903	7.15582	6.80623	4.92793	5.33615	5.70482	AAGACGCCCGATCTACTAGCGACGCATAAATATTTGCTGTGTTGTCACATACAATGTGGT	XM_006226910	103000000	LOC102557498	PREDICTED: Rattus norvegicus collagen alpha-4(IV) chain-like (LOC102557498), mRNA [XM_006226910]	chr9	81784286	81784227	-	coding
A_64_P032252	6.34e-05	up	4.04498	4.04498	2.01613	6.43575	6.18099	6.53317	8.30967	8.4134	8.47523	ATTACTGGAAACTAAAGGACAGCACCAGGAGGAAGAAAGAGCCCAAATCCATCAAGCTGA	NM_001044257	498547	Epsti1	Rattus norvegicus epithelial stromal interaction 1 (breast) (Epsti1), mRNA [NM_001044257]	chr15	59074218	59074277	+	coding
A_64_P038107	0.000742	up	3.42395	3.42395	1.77566	5.329	5.55508	5.88066	7.57066	7.24397	7.2771	AAACAACCTCAACTCACGTTTTTCACGATTGCTCTTCAAAGCTGCCATTACCAAAGGCTA	NM_012907	25383	Apobec1	Rattus norvegicus apolipoprotein B mRNA editing enzyme, catalytic polypeptide 1 (Apobec1), mRNA [NM_012907]	chr4	159033355	159033296	-	coding
A_44_P1104010	0.0255384	up	2.37232	2.37232	1.2463	7.5958	6.72018	6.57564	7.88261	8.41096	8.33695	GTTAAATACATGAGTGGAAGTTCATGCTGTACACACCTGTCTTCTCTGGACCTTGAAGGC	XM_008762219	103000000	LOC102554663	PREDICTED: Rattus norvegicus sodium/nucleoside cotransporter 2-like (LOC102554663), transcript variant X1, mRNA [XM_008762219]	chr3	109228458	109228399	-	coding
A_44_P175041	0.011456	down	7.67263	-7.67263	-2.93972	11.1471	11.1254	10.3471	6.73243	8.71775	8.35029	CAAGAATGTTCTGCTGGCATGTCCCATGAACATGTATCCCCATGGACGTAGTGGCCGGAC	NM_145775	252917	Nr1d1	Rattus norvegicus nuclear receptor subfamily 1, group D, member 1 (Nr1d1), transcript variant 2, mRNA [NM_145775]	chr10	87543519	87543165	-	coding
CUST_R2_13022	0.00281561	down	3.07827	-3.07827	-1.62212	9.43769	9.81487	9.75829	7.66671	8.05525	8.42253	CTAGACTAATTGCAACCATGAGTTCAGACGAGAAGGGCATATCCCCTGCTCATAAAACAT	NM_001107735		Osbpl6	Rattus norvegicus oxysterol binding protein-like 6 (Osbpl6), mRNA [NM_001107735]	chr3	59216907	59216966	+	coding
A_64_P015385	0.0281077	up	2.54589	2.54589	1.34817	6.01438	4.73865	5.28723	7.00141	6.51269	6.57066	CACCAAGGAAGGTTCCCTCTGACTTCTACTTTAAAGCATTATCTAGGTGTACAGAGTACA	XM_008775284	310771	Chi3l4	PREDICTED: Rattus norvegicus chitinase 3-like 4 (Chi3l4), mRNA [XM_008775284]	chr2	201477739	201477680	-	coding
A_44_P383960	0.0109525	down	2.12604	-2.12604	-1.08817	4.5389	5.12595	4.37502	3.4903	3.75665	3.52842	GTAGCTGTCCTCTAGAAAAGTGTCACCTCAAGGCCAAGAGCAACGTGGACTTGCGGAGGT	NM_012972	25470	Kcna5	Rattus norvegicus potassium channel, voltage gated shaker related subfamily A, member 5 (Kcna5), mRNA [NM_012972]	chr4	162896389	162896330	-	coding
A_44_P347007	3.76e-05	up	2.62722	2.62722	1.39354	8.53421	8.70807	8.72274	10.118	10.0038	10.0238	AGCAGAGACAGATAAAATCACCCTGAAGGTAGCAAAACTTATCAAAGATGACTTCCTACA	NM_001108318	685232	Atp6v1a	Rattus norvegicus ATPase, H+ transporting, lysosomal V1 subunit A (Atp6v1a), mRNA [NM_001108318]	chr11	58174681	58174740	+	coding
A_44_P758339	0.000218	down	2.02935	-2.02935	-1.02102	7.6342	7.69915	7.88354	6.66048	6.74059	6.75278	CAAAGCCATGCTAATCATCTGATTTCTAACTCGTTAGAAACCTAAAATGCCAAACCACCT	XM_003751617	100000000	Adgra2	PREDICTED: Rattus norvegicus G protein-coupled receptor 124 (LOC100363275), transcript variant X1, mRNA [XM_003751617]	chr16	69255563	69255504	-	coding
A_42_P739488	0.0256389	down	2.99095	-2.99095	-1.5806	5.04935	5.12141	5.047	2.59267	4.06387	3.81941	GCAGACTTATATTGGTTGTAAAGTTGTAAAAAATATTGTGTCACCAACTTTCCTTCCGTC	XM_008774127	361324	Sema6a	PREDICTED: Rattus norvegicus sema domain, transmembrane domain (TM), and cytoplasmic domain, (semaphorin) 6A (Sema6a), transcript variant X2, mRNA [XM_008774127]	chr18	41543379	41543320	-	coding
A_44_P285988	0.0145842	up	2.84415	2.84415	1.508	3.95055	3.72082	3.33948	5.74707	4.64181	5.14596	AGTTCCACTGAAGAAAACTTGACACAGTTGCAGCACGGAGAGAGACATTCCCAGGATCCA	NM_001107537	308854	Chrdl2	Rattus norvegicus chordin-like 2 (Chrdl2), mRNA [NM_001107537]	chr1	157395568	157397542	+	coding
A_44_P1157813	0.000136	up	4.1624	4.1624	2.05742	9.30854	9.27167	9.18664	11.3636	11.0522	11.5234	ACCCTGATGTGTTGGTCAAAGTACTCTGTGGACACTTTCATTCTGTCAAAGGAGGGATCA	NM_001037357	361493	Lilrb3l	Rattus norvegicus leukocyte immunoglobulin-like receptor, subfamily B (with TM and ITIM domains), member 3-like (Lilrb3l), mRNA [NM_001037357]	chr1	63732515	63732574	+	coding
A_44_P105634	0.00220105	up	2.15659	2.15659	1.10875	7.02661	6.69078	6.55848	7.96245	7.71781	7.92188	AAGCGCAGGGTGGAGCCCCCTGAGCTGCCAGAAGACTTGAAGCATTGGATCACCTACAAT	NM_001007658	300015	Them6	Rattus norvegicus thioesterase superfamily member 6 (Them6), mRNA [NM_001007658]	chr7	112835895	112837590	+	coding
A_44_P478114	0.00478944	up	2.15946	2.15946	1.11067	3.99568	4.00548	4.5103	5.40462	5.08797	5.35089	GCAGGGGATTTGAAAGTACATCCTCCAAAGAAGAGACTCTATCCTCAGGACAAAATCCAG	NM_001107273	305984	Cdca2	Rattus norvegicus cell division cycle associated 2 (Cdca2), mRNA [NM_001107273]	chr15	47226478	47226419	-	coding
A_64_P032574	1.22e-05	up	5.39451	5.39451	2.43149	7.34443	7.26881	7.28756	9.86373	9.76957	9.56197	GACCTTGGGGACAGGAGTGGCTTTGGTCGCTTTTTAGTTTTTTGTTTTGTTTTGTTTTTT	NM_012735	25059	Hk2	Rattus norvegicus hexokinase 2 (Hk2), mRNA [NM_012735]	chr4	116925849	116925790	-	coding
A_64_P021028	0.000151	down	2.17114	-2.17114	-1.11845	8.4284	8.20576	8.21804	7.10253	7.22007	7.17425	TTCCCTGTCTCCAAACCATCCCCATGTCTAACCTCATAGTTGGCAAATAAAGTTAAACAG	NM_133559	171085	Pcsk4	Rattus norvegicus proprotein convertase subtilisin/kexin type 4 (Pcsk4), mRNA [NM_133559]	chr7	10900867	10900926	+	coding
A_64_P149884	0.0392705	down	2.83299	-2.83299	-1.50232	6.47908	7.49545	7.4774	4.92296	6.11504	5.90695	GGGTGAGGGTACAATATCCTGAACTATTTTACAATTGTAAATAGGGGACAAATGGAAAAT	NM_001079884	293181	Galnt18	Rattus norvegicus polypeptide N-acetylgalactosaminyltransferase 18 (Galnt18), mRNA [NM_001079884]	chr1	169251615	169251556	-	coding
A_44_P100870	0.0144409	up	2.32208	2.32208	1.21542	2.82233	2.69419	3.21124	4.12994	4.55417	3.68992	GATGGTGGTTACTTCTCAGGAGAACTCTACCTTGATGAGAGCAAGCAAATCTATAAGGAG	NM_001108697	362676	Fam213b	Rattus norvegicus family with sequence similarity 213, member B (Fam213b), mRNA [NM_001108697]	chr5	171706285	171705921	-	coding
CUST_R2_12761	0.0142277	down	2.31967	-2.31967	-1.21392	10.4531	9.6293	9.84311	8.47326	8.79843	9.01205	ATTCTTCGAAATAACTTTTTTCTTACTTTGGTGTACCCCGATCGCGTCTGTTGCTCTTGG	NM_001109172		Col13a1	Rattus norvegicus collagen, type XIII, alpha 1 (Col13a1), mRNA [NM_001109172]	chr20	29348516	29348457	-	coding
A_42_P520891	0.00117983	up	2.99438	2.99438	1.58226	6.66006	6.86869	6.30912	8.00954	8.35633	8.21878	ATTAATGCTGTAGCTGTAGTAACTTTGATCTTACCCAGAGGCCTGTACCCAGCAGTGTAC	NM_001107529	308761	Prc1	Rattus norvegicus protein regulator of cytokinesis 1 (Prc1), mRNA [NM_001107529]	chr1	136133173	136133232	+	coding
A_42_P463880	0.000264	up	3.47435	3.47435	1.79674	7.44012	7.43697	7.29774	9.45405	8.9768	9.1342	TTCCTATAATATTCCTTTCCACAAAACGGTCTACAACTGGAGTGGCTACCCACTGCTGGT	NM_001013927	297694	Plbd1	Rattus norvegicus phospholipase B domain containing 1 (Plbd1), mRNA [NM_001013927]	chr4	173613180	173613121	-	coding
A_44_P469584	0.000963	up	9.39339	9.39339	3.23165	9.20055	9.5161	8.84892	12.8414	11.7973	12.6217	ATCCCTTTTTGCACTCTGAATCCCAGTCGGAGGCGTATAACTCTGGCGTAGTCATAGCCA	NM_021744	60350	Cd14	Rattus norvegicus CD14 molecule (Cd14), mRNA [NM_021744]	chr18	29375049	29374990	-	coding
A_64_P030474	0.000857	down	2.65311	-2.65311	-1.40769	6.30029	6.76597	6.561	4.97999	5.17295	5.25127	GTGGGGTCACATAAACAGAGGGAAGAGAGAGTCTATTTTTGTGTAATAATAAAGAATTTC	XM_008776609	315326	Tns2	PREDICTED: Rattus norvegicus tensin like C1 domain containing phosphatase (tensin 2) (Tenc1), transcript variant X1, mRNA [XM_008776609]	chr7	140856930	140856989	+	coding
A_64_P066979	0.000494	up	2.26765	2.26765	1.1812	7.14556	7.44147	7.50613	8.51125	8.59916	8.52635	CCCAAGGCAGCTAAGCCTAAGGCTGCCAAGGTAAAGAAGGCTGTTTCCAAGAAGAAGTAA	NM_001109417	680522	Hist1h1b	Rattus norvegicus histone cluster 1, H1b (Hist1h1b), mRNA [NM_001109417]	chr17	50361225	50361284	+	coding
A_44_P466376	0.00200877	up	4.53243	4.53243	2.18029	2.69771	3.54107	2.73771	5.4328	5.01803	5.06652	AAATTCAGCAGACATCATAAAACTGAGAGAGTTTTTCCAGAAGTACGGATACCAAGCACG	NM_001108379	361047	Ska3	Rattus norvegicus spindle and kinetochore associated complex subunit 3 (Ska3), mRNA [NM_001108379]	chr15	36862975	36862916	-	coding
A_44_P1082019	0.0150644	down	2.54056	-2.54056	-1.34515	6.29824	5.89269	6.31411	4.82941	5.33833	4.30186	TCCTGTCTTCCCTTGTCTGGCACTAACAAGACGTCAATAAATTCTTGCCGACTGAAAAAA	NM_012720	25037	Mobp	Rattus norvegicus myelin-associated oligodendrocyte basic protein (Mobp), mRNA [NM_012720]	chr8	125144043	125144102	+	coding
A_44_P372061	0.00373173	down	2.47755	-2.47755	-1.30891	8.50047	8.33708	8.36207	6.74518	7.05816	7.46952	GCGCTTTGCAGACATTCTCCCTCTTGGTGTGCCTCACAAGACTTCTCGTGACATTGAAGT	NM_138515	171522	Cyp2d4	Rattus norvegicus cytochrome P450, family 2, subfamily d, polypeptide 4 (Cyp2d4), mRNA [NM_138515]	chr7	120743277	120743218	-	coding
A_44_P1156935	5.28e-06	up	6.61028	6.61028	2.72471	5.84589	5.84525	5.96259	8.72437	8.63213	8.47136	ATCGTGTAAGCTCAGTCTATACCCGGTCCACAGGAGAACAGGAAGTTTCTACTGGTTTAT	NM_053960	117029	Ccr5	Rattus norvegicus chemokine (C-C motif) receptor 5 (Ccr5), mRNA [NM_053960]	chr8	128910869	128910928	+	coding
A_44_P1090704	0.0306893	down	2.25296	-2.25296	-1.17182	6.10503	6.86038	6.8679	4.93343	5.71299	5.67142	TCTGCAGAGGGCCAAGGTGGCTACTGAAGAGGTGTTTGAGGCGGACACGTTTTGAAAAAA	XM_008774334	104000000	LOC103694995	PREDICTED: Rattus norvegicus uncharacterized LOC103694995 (LOC103694995), mRNA [XM_008774334]				+	coding
A_44_P182431	0.000839	up	2.79379	2.79379	1.48222	6.88102	6.43244	6.3673	8.05877	8.08625	7.9824	TCTGGTTCGCAGAATGTCTAGATTTGACCCAGAAAACTTCATGACACAGCTACTTCATTT	NM_017070	24950	Srd5a1	Rattus norvegicus steroid-5-alpha-reductase, alpha polypeptide 1 (3-oxo-5 alpha-steroid delta 4-dehydrogenase alpha 1) (Srd5a1), mRNA [NM_017070]	chr17	3878645	3878704	+	coding
A_44_P403866	0.0431314	down	2.22068	-2.22068	-1.151	9.74058	9.22773	9.23436	7.62951	8.25992	8.86024	TTTGCTCTTATTTCTTACAAGAACGTGAAGACACAGAGGCATGGGCTGTTTGTGTTCTCT	NM_033442	25159	Gata2	Rattus norvegicus GATA binding protein 2 (Gata2), mRNA [NM_033442]	chr4	122287400	122287459	+	coding
A_44_P1112542	0.0321272	up	2.06863	2.06863	1.04868	7.06892	5.95674	6.40163	7.47184	7.59287	7.50861	CCAAACAGTGATGTCTTGTTGTTGATCATCTAATGGCTGTAAACTGTAGTACTAGAATAA	XM_008770048	360921	Rufy3	PREDICTED: Rattus norvegicus RUN and FYVE domain containing 3 (Rufy3), transcript variant X13, mRNA [XM_008770048]	chr14	21020787	21020728	-	coding
A_42_P667960	0.00191891	up	2.04248	2.04248	1.03032	7.41729	6.98122	7.36877	8.29625	8.33888	8.22311	GGTTGGTATCAAGCATAGCCATGCCAACTGGACAGATGTTAGAACCCAGAGTCCTAAGGA	NM_001108854	363984	Ikbke	Rattus norvegicus inhibitor of kappa light polypeptide gene enhancer in B-cells, kinase epsilon (Ikbke), mRNA [NM_001108854]	chr13	44197741	44197682	-	coding
A_43_P23155	0.00536452	up	5.08546	5.08546	2.34638	2.36714	3.68251	3.41954	5.78857	5.40807	5.31168	AAACATTTAGTTCTCGAGATTAGGCTAACAGTGCCTGACCTACGTGAGTGCTGGTTCTGT	NM_001107366	307126	Mcm10	Rattus norvegicus minichromosome maintenance complex component 10 (Mcm10), mRNA [NM_001107366]	chr17	84375391	84375450	+	coding
A_44_P1364701	0.000176	up	2.25539	2.25539	1.17338	10.7217	10.6463	10.8988	11.8691	12.0164	11.9014	TGAAGCAGAGAAGAGCGACCTTGTGCATCTAGAGAGTGAAATAGAAAAGTGCATCCGACA	NM_001107031	303380	Slfn2	Rattus norvegicus schlafen 2 (Slfn2), mRNA [NM_001107031]	chr10	71241702	71241761	+	coding
A_44_P1116719	0.0411441	down	2.03864	-2.03864	-1.02761	5.0893	4.20908	4.18327	3.38476	3.80385	3.21022	AGGGGGACATAAATGGGGAATTTATAAGATTGGGGAGAAAATGTTTGTTTTTCTGTGTTT	XM_008773749	104000000	LOC103694669	PREDICTED: Rattus norvegicus Y-linked testis-specific protein 1-like (LOC103694669), mRNA [XM_008773749]				+	coding
A_44_P1097424	0.0403373	down	3.41676	-3.41676	-1.77263	4.97316	5.47704	5.15771	4.19838	3.78517	2.30648	TTCTCCCAATGTCCATTGTGTTTCTGGTGCTGGATAATCAACAGTCATTTTACATAGAAG	XM_008770209	104000000	LOC103693763	PREDICTED: Rattus norvegicus dachshund homolog 1-like (LOC103693763), mRNA [XM_008770209]	chr15	81570843	81570783	-	coding
A_64_P148175	0.00144735	down	3.75518	-3.75518	-1.90888	5.68589	5.28436	5.19534	3.0986	3.62751	3.71282	CCTGGGGAAAAAATCGCTTTCAGATGACAGATTGTTTACCCTTCACATTCTGGATTTTTT	NM_001108621	362336	Fam180a	Rattus norvegicus family with sequence similarity 180, member A (Fam180a), mRNA [NM_001108621]	chr4	62729372	62729313	-	coding
A_44_P1113849	0.0193184	down	2.31742	-2.31742	-1.21252	4.98837	4.31478	4.65638	3.16478	3.94876	3.20844	TGTTTGTTCCCTTTGAAACTTGATCCCAGGCTGCTTTTGAGTTTTGATTTGGAGTTTTTT	XM_008771270	103000000	LOC102555353	PREDICTED: Rattus norvegicus uncharacterized LOC102555353 (LOC102555353), mRNA [XM_008771270]	chr16	48067662	48067721	+	coding
A_64_P055450	0.00276721	up	2.35091	2.35091	1.23322	7.60443	8.10845	7.73665	9.24191	9.05112	8.85617	CCTATTTTCTTTTTCATACAGTTATTGCCACCTTAATGAATGTGGTGGGGAAGGTTTTTT	NM_031510	24479	Idh1	Rattus norvegicus isocitrate dehydrogenase 1 (NADP+), soluble (Idh1), mRNA [NM_031510]	chr9	63769694	63769635	-	coding
A_64_P083439	0.00383369	down	2.01622	-2.01622	-1.01165	8.22028	8.02931	7.99779	6.81886	7.04645	7.3471	ACTAAATGAATTTAAAAGCACGGAAATGGAAGTTCACGAAGAGAGTCGACAGTTTACAAG	NM_214458	308291	Phactr2	Rattus norvegicus phosphatase and actin regulator 2 (Phactr2), mRNA [NM_214458]	chr1	7997375	7997316	-	coding
A_44_P1159402	0.00677327	down	4.37566	-4.37566	-2.1295	9.23601	8.90778	8.87079	6.40359	7.66516	6.55734	GAATTGTAACTTGTTTTCCCTTCTCTTTCTGGTCATGGGAATGATTTCTTTTGTTACGTA	NM_012623	24646	Abcb1b	Rattus norvegicus ATP-binding cassette, subfamily B (MDR/TAP), member 1B (Abcb1b), mRNA [NM_012623]	chr4	21862438	21862497	+	coding
CUST_R2_10185	0.000147	up	2.28564	2.28564	1.1926	7.91904	7.81023	7.87147	9.21179	9.01705	8.9497	AAGTGACTGAACAATGCAGAAGGACAGTGGCCCACTGGTTCCTTTACATTATTATGGTTT	NM_134395		Tmem14c	Rattus norvegicus transmembrane protein 14C (Tmem14c), transcript variant 1, mRNA [NM_134395]	chr17	29707171	29706610	-	coding
A_44_P386724	0.0157422	down	2.75878	-2.75878	-1.46403	10.9398	10.6705	10.6901	8.61888	9.4939	9.79549	GTGGTAGAAGCAAAGACCAAGTACCCAGGGACCTACCTGACTTTTGAATTGGTATCCTTT	NM_057155	117522	Xpnpep2	Rattus norvegicus X-prolyl aminopeptidase (aminopeptidase P) 2, membrane-bound (Xpnpep2), mRNA [NM_057155]	chrX	134497143	134500222	+	coding
A_44_P536757	0.00466726	down	3.11509	-3.11509	-1.63927	8.34487	8.67855	8.67898	6.44832	6.97361	7.36265	TTGCATTTGCAAGCTCACATTCGTCAAGGTGAATTACTGGAACTCCAACGTGAATGAAGT	NM_001107735	311129	Osbpl6	Rattus norvegicus oxysterol binding protein-like 6 (Osbpl6), mRNA [NM_001107735]	chr3	59282653	59283849	+	coding
A_64_P062110	0.000142	up	2.46642	2.46642	1.30242	10.7822	10.7458	10.5857	12.1436	11.9229	11.9544	GGGCCTGGGCTTCATCATCTTCTGTCTTGGCTTCTTCAGATGGCGCAAGTCTCACTCCTC	NM_198740	294273	RT1-DMb	Rattus norvegicus RT1 class II, locus DMb (RT1-DMb), mRNA [NM_198740]	chr20	4830372	4830313	-	coding
A_44_P114207	0.000173	up	13.5877	13.5877	3.76423	5.4925	5.77856	4.94715	9.41003	9.15505	8.94581	TTGAGGAAAATCTCCAAAGAGCAATTGGGATCTCCCTGGACTAAGGATTCAGCCCACACG	NM_022179	25060	Hk3	Rattus norvegicus hexokinase 3 (white cell) (Hk3), mRNA [NM_022179]	chr17	15668934	15668993	+	coding
A_44_P428420	7.53e-06	up	5.32116	5.32116	2.41174	8.79917	9.01276	8.83818	11.3874	11.2315	11.2664	AAGTTTAACCAGTGTGGGACCTGCACTGAATTCAAAGAGTGCCACACCATCCAGAATTAT	NM_183330	252929	Ctsz	Rattus norvegicus cathepsin Z (Ctsz), mRNA [NM_183330]				+	coding
A_43_P15565	0.000148	up	4.16189	4.16189	2.05724	5.47721	5.79431	5.50838	7.85305	7.60294	7.49562	AAATGCAGCCGTATGCTAGCTACACAGAGAAGAGCAATCCACTCTATGATACTGTGACCA	NM_023953	64357	Cd200r1	Rattus norvegicus CD200 receptor 1 (Cd200r1), mRNA [NM_023953]	chr11	57427373	57427314	-	coding
A_44_P1032296	1.49e-06	up	7.67351	7.67351	2.93989	8.33211	8.40849	8.2826	11.3897	11.2341	11.219	CTCCAAGTGGCTGATGGCTTCATCTCTCGAATGAGATATTCCCCAAACACTCAGGTGGAG	NM_001013086	297339	Capg	Rattus norvegicus capping protein (actin filament), gelsolin-like (Capg), mRNA [NM_001013086]	chr4	105861868	105861927	+	coding
A_44_P139742	0.00859492	up	2.06921	2.06921	1.04908	11.3951	11.8117	11.7694	12.9846	12.7505	12.3884	CGAATATCCCTCTCTAAAACTGGTGGTGGAATGGAAACTTCAAGATGACAAAAAGGATAA	NM_173118	286898	Npc2	Rattus norvegicus Niemann-Pick disease, type C2 (Npc2), mRNA [NM_173118]	chr6	108798310	108794590	-	coding
A_44_P344730	0.000913	down	2.68526	-2.68526	-1.42506	10.3963	10.3176	10.5036	8.70596	9.00427	9.2321	CCGCCTTTGAAGGACTCCATAGAAAGGACAACTCAAATACTACTTGTTCCAAAGTTAATG	NM_001009405	310833	Arhgap29	Rattus norvegicus Rho GTPase activating protein 29 (Arhgap29), mRNA [NM_001009405]	chr2	218678423	218678482	+	coding
A_43_P12768	0.0058361	up	2.12852	2.12852	1.08985	8.26755	8.02374	7.65361	9.2652	8.96029	8.98896	TTTTGTGACTAGCTTACTACGGAACCGAAAATGGTCCCCTTTGTACAAGCCGAGCTGTTA	NM_053328	79431	Bhlhe40	Rattus norvegicus basic helix-loop-helix family, member e40 (Bhlhe40), mRNA [NM_053328]	chr4	144145007	144145066	+	coding
A_44_P1085920	0.0184756	down	3.11757	-3.11757	-1.64042	14.0099	13.4353	13.6384	11.3042	12.2264	12.6317	AGAGACAACCAGCTCATCCGTGGAAAATTCCTCTAGTGCTTACTCATTGCTCAACTAGGA	NM_139110	245977	Adgrf5	Rattus norvegicus adhesion G protein-coupled receptor F5 (Adgrf5), mRNA [NM_139110]	chr9	13218730	13218671	-	coding
A_64_P004974	0.00326065	down	2.78672	-2.78672	-1.47857	10.8636	11.0959	11.0564	9.08643	9.67716	9.81655	TCCTGCATTAATCCAATCGCTCTGTATTTGGTGAGCAAGAGATTCAAAAACTGCTTTAAG	NM_017333	50672	Ednrb	Rattus norvegicus endothelin receptor type B (Ednrb), mRNA [NM_017333]	chr15	87896633	87896574	-	coding
CUST_R2_00955	0.0232472	down	2.00518	-2.00518	-1.00373	8.93178	8.18016	8.22655	7.20999	7.42301	7.6943	CTTACCCAGGGAGACTTAATATGTCATTGATGATTTTCCTACTGACTTCCCAGCCATCGC	NM_001127530		LOC302022	Rattus norvegicus similar to nidogen 2 protein (LOC302022), mRNA [NM_001127530]	chrUn	62211445	62211504	+	coding
A_64_P164423	0.000518	up	2.14823	2.14823	1.10315	6.30354	6.25532	6.54151	7.42379	7.39341	7.59261	AGCCTGCAGATAGAAGAGTGACAGGGGATAAGGTTTCTTTGTATTTTAGCCATGCCTGCT	NM_057193	117539	Il10ra	Rattus norvegicus interleukin 10 receptor, alpha (Il10ra), mRNA [NM_057193]	chr8	48211113	48211054	-	coding
A_44_P355013	0.00770997	down	3.20167	-3.20167	-1.67883	6.49627	7.11465	7.12809	4.70111	5.52007	5.48135	AGTTGCTAACCTCTTGTTGTGTAAGCAAAACCAATAAACACTCAAATGGTTTAAAAGAGC	XM_006252431	50672	Ednrb	PREDICTED: Rattus norvegicus endothelin receptor type B (Ednrb), transcript variant X1, mRNA [XM_006252431]	chr15	87891015	87890957	-	coding
A_64_P043644	0.00768726	up	4.70047	4.70047	2.2328	4.33109	5.83199	5.23464	7.52493	7.15518	7.41602	ATGGTTGTAGTTATTCCCGTCTTTCTGTACATGTGCATATATCTTTGGAAGAGAAGAAGA	NM_001191932	498287	Slamf6	Rattus norvegicus SLAM family member 6 (Slamf6), mRNA [NM_001191932]	chr13	87899361	87899420	+	coding
A_44_P1087255	0.000123	up	3.77194	3.77194	1.91531	7.52767	7.82172	7.8449	9.76262	9.68476	9.49283	TGGGGCTGGAGTGATAGCTCTTGCAGTGATAAACAGAAGTTGGTTTGTCAGGTGAAAAAA	NM_001005891	362431	Clec4a3	Rattus norvegicus C-type lectin domain family 4, member A3 (Clec4a3), mRNA [NM_001005891]	chr4	159473920	159473979	+	coding
A_43_P14771	0.00911038	down	2.56128	-2.56128	-1.35687	10.3865	9.74026	10.2992	8.37849	8.98496	8.99191	TTCAGAGCGTCTATTTCTTCTCTGGAGACAAGTACTACCGAGTTAACCTTAGAACACGGC	NM_019156	29169	Vtn	Rattus norvegicus vitronectin (Vtn), mRNA [NM_019156]	chr10	64611899	64612164	+	coding
A_44_P1080026	9.32e-05	up	4.54773	4.54773	2.18515	7.31511	7.60197	7.19695	9.67316	9.43807	9.55824	GAAAACCAACATGAAGGACGAAAGACCACCCAAGACTTTGTGTAATGAAATTGTTGTCTA	NM_001192006	501872	Cd84	Rattus norvegicus CD84 molecule (Cd84), mRNA [NM_001192006]	chr13	87859927	87859986	+	coding
A_44_P473557	0.00344224	up	12.6275	12.6275	3.65849	2.28625	3.63192	3.83556	7.50861	6.86895	6.35166	AGCTGTACAGCTATGCTAAAGACCTCTTTCTGCAAAGGTATCAGTTCATGAGGCAGAAAG	NM_001191726	302489	Hs6st2	Rattus norvegicus heparan sulfate 6-O-sulfotransferase 2 (Hs6st2), mRNA [NM_001191726]	chrX	138269255	138269196	-	coding
A_44_P160568	0.00641403	down	2.37481	-2.37481	-1.24782	10.0384	9.59601	9.41508	8.15363	8.48214	8.67032	GTAAAACAAGACAGGTTGTCCCATGTGTATAAAATACAGGGCAGCTATTTCCTTTTCTTT	NM_001108015	313974	Trib2	Rattus norvegicus tribbles pseudokinase 2 (Trib2), mRNA [NM_001108015]	chr6	39475168	39475109	-	coding
CUST_R2_19032	0.00940296	down	2.23007	-2.23007	-1.15709	7.98728	8.05098	7.79657	6.31975	7.05379	6.99003	TACGACTACTGGGAAATGGCTGATAACCTGGCCAAGGAAAACAGAGAGTTCTTCAATGAC	NM_001191887		Aff3	Rattus norvegicus AF4/FMR2 family, member 3 (Aff3), mRNA [NM_001191887]	chr9	37123274	37121566	-	coding
A_44_P102369	0.000612	up	2.13871	2.13871	1.09674	6.5813	6.48783	6.74235	7.72808	7.83018	7.54343	GGACGGCAGCCGCGAGACCTTCGACTGCCTCTTCGAGCTGCTGGAGCACTACGTGGCGGC	NM_145879	252971	Socs1	Rattus norvegicus suppressor of cytokine signaling 1 (Socs1), mRNA [NM_145879]	chr10	4820384	4820443	+	coding
A_64_P024321	0.00734511	down	2.06147	-2.06147	-1.04368	6.90407	6.99437	7.04777	5.63688	5.85291	6.3254	GACCCCGACGTCGACTATGGGAGTGACAGCGAAAACCATATTGCAGGACAAGCCAACTGA	NM_001271267	140587	Sox5	Rattus norvegicus SRY (sex determining region Y)-box 5 (Sox5), mRNA [NM_001271267]	chr4	180399443	180399384	-	coding
A_64_P157405	0.0154996	down	5.85943	-5.85943	-2.55076	4.69963	5.45874	5.24545	1.68483	3.69036	2.37634	GGCTGAAGCTCTGCTGTTTTGTTATAATGCCTGATAAACATCTTGAATAAAGTCTTAACA	NM_001108633	362384	Reep1	Rattus norvegicus receptor accessory protein 1 (Reep1), mRNA [NM_001108633]	chr4	105099784	105099843	+	coding
A_44_P484836	0.00751044	down	2.30583	-2.30583	-1.20529	9.64268	9.68741	10.0395	8.17856	8.72653	8.84861	TTCTAGGCTTTACCAGGACACCAGAGGAAGCTACGGCAGTGATCCCGAGGAAGAGGAGGA	NM_053773	115769	Tjp2	Rattus norvegicus tight junction protein 2 (Tjp2), mRNA [NM_053773]	chr1	227476416	227476357	-	coding
A_44_P1365393	0.0375995	down	3.32956	-3.32956	-1.73533	6.61053	4.7097	5.48259	3.61477	4.04408	3.93798	AGTCTTCTGTTTTCTCTGCTCATTGCTTTTCATTGGACATCCCAACCAGGCCACATGCAT	NM_001099654	689403	Vom2r65	Rattus norvegicus vomeronasal 2 receptor, 65 (Vom2r65), mRNA [NM_001099654]	chr14	56696	56755	+	coding
A_64_P101797	0.00996383	down	2.82536	-2.82536	-1.49843	11.654	11.1104	11.2441	9.28502	10.0259	10.2023	ATCAGGATGCATCATCTTCATCGTCATCATCATCACTTTGGTGGTGCTGCTGCTCAAGTA	NM_001107328	306636	Efnb2	Rattus norvegicus ephrin B2 (Efnb2), mRNA [NM_001107328]	chr16	86227579	86227638	+	coding
CUST_R2_05371	0.0275007	down	2.24209	-2.24209	-1.16484	7.70972	7.69269	7.67722	5.85173	6.76509	6.96828	AATGGGAAAACCATAGAGAACTTCCTTGTAGTGAACAAGGAGCGGATCTTCATGGAGAAC	NM_001170487		Myrf	Rattus norvegicus myelin regulatory factor (Myrf), mRNA [NM_001170487]	chr1	212705838	212705144	-	coding
A_43_P12534	0.0125791	down	2.06204	-2.06204	-1.04407	10.8334	10.6914	10.9548	9.33881	9.89782	10.1107	TACCTGCTGGCGTTTGAGCACTACGTCAACCACCGCAAACACAACATTCCGCACTTCTGG	NM_001017960	81812	Thra	Rattus norvegicus thyroid hormone receptor alpha (Thra), transcript variant TRalpha1, mRNA [NM_001017960]	chr10	87537328	87537387	+	coding
A_44_P538970	0.000222	down	2.06349	-2.06349	-1.04509	6.94424	6.96302	6.77404	5.76257	5.82899	5.95448	CCTTTCACATGCCATTAAAGCCTTCACCAAGGTTAATTTTGATTCTGAAAATGGACCAAT	NM_001106104	291022	Ptpdc1	Rattus norvegicus protein tyrosine phosphatase domain containing 1 (Ptpdc1), mRNA [NM_001106104]	chr17	22080614	22081872	+	coding
A_64_P120808	0.00628492	down	2.24947	-2.24947	-1.16959	6.75788	6.77463	6.84956	5.30353	6.04778	5.52201	AGAAGAAGAACCGCGGAGGCCCAGTGATCAAAATCACTGAAATGTCAGAGAAATACCTCT	NM_001008815	315318	Krt80	Rattus norvegicus keratin 80, type II (Krt80), mRNA [NM_001008815]	chr7	140096176	140096117	-	coding
A_44_P473159	0.0149779	up	3.13774	3.13774	1.64973	2.57447	3.82945	2.75895	4.75953	4.83955	4.51297	GAGGGTTTTCAAGGCTTAAACCTTTTCATAAAAAGTAGTATCGATCATTCTTCTGTATCC	NM_012955	25448	Cenpi	Rattus norvegicus centromere protein I (Cenpi), mRNA [NM_012955]	chrX	121836815	121836874	+	coding
CUST_R2_03824	0.0383843	down	5.42199	-5.42199	-2.43882	7.54369	9.3965	7.25146	6.18392	5.93102	4.76024	GATGAACGGCTGCTCACCATTATCCACTTTATCAATGACAACTTCCAGATTATGAGCAGC	NM_019303		Cyp2f4	Rattus norvegicus cytochrome P450, family 2, subfamily f, polypeptide 4 (Cyp2f4), mRNA [NM_019303]	chr1	82198770	82198829	+	coding
A_44_P501112	0.00325411	up	8.19739	8.19739	3.03516	5.17963	6.67624	5.83478	8.79167	8.65612	9.34836	ACAAGGCCTATTTCTGCCATGACAAATACTTCTGGCGTGTGAGTTTCCACAACCGGGTGA	NM_031055	81687	Mmp9	Rattus norvegicus matrix metallopeptidase 9 (Mmp9), mRNA [NM_031055]	chr3	155992463	155992522	+	coding
A_44_P487761	0.00276953	up	2.85867	2.85867	1.51534	8.17657	8.24027	8.05936	10.0927	9.32517	9.60434	CCAGCAAAGGGCCGCATTTACCAGGGTACTGAAGCCGACAGCATCTTCAGTGGATTCCTC	NM_001008515	298566	C1qa	Rattus norvegicus complement component 1, q subcomponent, A chain (C1qa), mRNA [NM_001008515]	chr5	155662637	155662578	-	coding
A_43_P15357	7.1e-05	up	10.3829	10.3829	3.37614	8.51297	8.7413	8.10603	11.9729	11.7498	11.7661	GAAATGTTTGCACTTTGGTCACAATGCTTCTACTGCTTGGTGCAACGTTACGCTGTCTTA	XM_002729454	117095	Bhlhe41	PREDICTED: Rattus norvegicus basic helix-loop-helix family, member e41 (Bhlhe41), transcript variant X2, mRNA [XM_002729454]	chr4_random	1955459	1955518	+	coding
A_44_P668980	0.00348476	down	2.70942	-2.70942	-1.43799	7.90407	7.94725	7.62568	6.31647	6.06523	6.78134	GCAATGCTGGGTAGACAGACATTCGGCAGCTTTCTGGTTCTGAGCCTGTGTAGCTAAGAT	XM_001069975	689207	Prob1	PREDICTED: Rattus norvegicus proline-rich basic protein 1 (Prob1), mRNA [XM_001069975]	chr18	28266934	28266875	-	coding
A_44_P212602	0.0214839	down	2.14308	-2.14308	-1.09969	8.8299	7.99914	8.09323	6.92344	7.4	7.29977	CCTTATACCTGTCTCCCTAATTCTGGTGTCTTATGGCCATATCATAGTGGCGGTTTTCAG	NM_001001035	405921	Olr232	Rattus norvegicus olfactory receptor 232 (Olr232), mRNA [NM_001001035]	chr1	164396811	164396752	-	coding
CUST_R2_09129	0.00158873	down	2.33583	-2.33583	-1.22394	9.91709	9.8417	9.80699	8.31887	8.81777	8.75734	TAAATCTTGCTTCCAGCCACTGTTTCAGTTCGGGGATATGCAAGAGATCATACAGAACTT	NM_001270862		Ndrg2	Rattus norvegicus NDRG family member 2 (Ndrg2), transcript variant 1, mRNA [NM_001270862]	chr15	27343715	27343656	-	coding
A_44_P164101	0.00125043	down	2.11222	-2.11222	-1.07876	10.8227	10.8179	10.9193	9.52337	9.8516	9.94862	GCATCGACCCCAACCCCAACTTCGAGAAGTTCTTGTTCAAGAGTGTCGCAGAGAACCGGC	NM_001037355	315306	Mettl7a	Rattus norvegicus methyltransferase like 7A (Mettl7a), mRNA [NM_001037355]	chr7_random	1145531	1145472	-	coding
A_64_P015687	0.0221093	down	2.41896	-2.41896	-1.27438	10.5333	10.6448	10.8427	8.75276	9.54561	9.89921	ATACTCTCACATCTCCATGCTGGACTACAACCCTAAAGACCGCGCGCTGTACGCCTGGAA	NM_053573	93667	Olfm1	Rattus norvegicus olfactomedin 1 (Olfm1), mRNA [NM_053573]	chr3	7194212	7194271	+	coding
A_44_P1089456	0.00458434	up	2.11401	2.11401	1.07998	4.37946	4.679	4.80738	5.97197	5.62644	5.50737	CAGGAAAAGCAGAAATATGTTCACTTACTTTTTATTCCCAACAGGATTAACTGTGAAGAC	NM_182953	360161	Nek6	Rattus norvegicus NIMA-related kinase 6 (Nek6), transcript variant 1, mRNA [NM_182953]	chr3	18382591	18382650	+	coding
A_64_P153159	0.00977935	up	7.72729	7.72729	2.94996	2.24578	4.35391	2.79074	6.23494	5.98219	6.0232	CCTTCCATCAGTGCGGGACTTTGTGAACTTTAAATGTGATTTATTTCGAAAACCTAATTA	NM_001109421	680609	Ebi3	Rattus norvegicus Epstein-Barr virus induced 3 (Ebi3), mRNA [NM_001109421]	chrUn	25808235	25808176	-	coding
CUST_R2_05106	3.12e-05	up	6.26732	6.26732	2.64785	7.43617	7.4485	7.6112	10.2937	10.2229	9.92285	GCCTCTTTCCAGCGGCTGAACCTCAAACTCAAGCTTCATTTCTACCTAGATTACAATAGT	NM_053374		Il18bp	Rattus norvegicus interleukin 18 binding protein (Il18bp), mRNA [NM_053374]	chr1	159471763	159471704	-	coding
A_44_P1021630	0.0143644	down	2.19339	-2.19339	-1.13316	10.4826	10.1534	10.3159	8.68797	9.31861	9.54582	CATTTTTGGAAGAATATTGAACATGAGCTGCTAAACATTATGGAGACTTTCCTCCTTCCA	NM_001109900	361267	Akr1cl	Rattus norvegicus aldo-keto reductase family 1, member C-like (Akr1cl), mRNA [NM_001109900]	chr17	77341436	77341377	-	coding
A_44_P726985	0.00368462	down	2.09485	-2.09485	-1.06685	8.37794	7.84705	8.08799	7.20322	6.98486	6.92434	AAATCTATGCTATGCTAAGTCATAAATCTCTGAGTGTCGCTTTTCTCTAAAGAGTTCAGA	NM_001177321	29436	Tfpi	Rattus norvegicus tissue factor pathway inhibitor (lipoprotein-associated coagulation inhibitor) (Tfpi), transcript variant 2, mRNA [NM_001177321]	chr3	67662636	67662577	-	coding
A_44_P1154970	0.00322609	up	2.62854	2.62854	1.39426	5.18622	5.38562	4.70544	6.55144	6.30912	6.59951	AGATTTGAAGAGGCAGAACAGATCATCCAGAAAGCCGCAAAGATGAATGGCATCATGGCA	NM_022270	64037	Slc22a4	Rattus norvegicus solute carrier family 22 (organic cation/zwitterion transporter), member 4 (Slc22a4), mRNA [NM_022270]				+	coding
A_64_P111058	0.013638	up	2.90285	2.90285	1.53747	5.57301	6.22602	6.83072	7.68322	7.73187	7.82707	TTTGCTCTGTACAAAGAAGGGGGAACTGACATCATAGAATCCTTTAGCCAGTGGACCAAG	NM_001037357	361493	Lilrb3l	Rattus norvegicus leukocyte immunoglobulin-like receptor, subfamily B (with TM and ITIM domains), member 3-like (Lilrb3l), mRNA [NM_001037357]	chr1	63732009	63732068	+	coding
A_44_P1102458	7.72e-05	up	11.3889	11.3889	3.50956	5.90437	6.35611	5.92609	9.83941	9.56246	9.31339	TTGGTTTACCCAGGATCATTCCTTTGGTTAGTAAATAAATGCGTTTGTGCTAATTCATGA	NM_145878	140868	Fabp5	Rattus norvegicus fatty acid binding protein 5, epidermal (Fabp5), mRNA [NM_145878]				+	coding
A_44_P435764	0.00205225	down	2.65004	-2.65004	-1.40602	9.7195	9.86814	9.9431	8.07263	8.55664	8.68342	GTCACCTTCTGTGACCTGGATCCACAAGAAAGGAAGTGGATGAAGACAGAGGGAGGTGCC	NM_001191810	301509	Tns1	Rattus norvegicus tensin 1 (Tns1), mRNA [NM_001191810]	chr9	73238283	73237885	-	coding
A_44_P1085711	0.0234288	down	2.08489	-2.08489	-1.05997	7.07927	6.33473	6.8201	5.80244	5.29182	5.95995	GCGCTTTCACAGACTAAAGCTTTATGAAGTGTGTGTGTGTTTTTAAATCACAGAATAAAC	NM_001108883	364785	Suv39h2	Rattus norvegicus suppressor of variegation 3-9 homolog 2 (Drosophila) (Suv39h2), mRNA [NM_001108883]	chr17	85894912	85894971	+	coding
A_44_P264600	0.047447	down	2.26809	-2.26809	-1.18148	4.90281	5.8845	4.94285	4.58542	3.70299	3.89731	TTATCTAGACAACTGTGACCCAGAGCTCTTCAGGCTAGGAAGAAGAAAAAGAAAGGAAGT	NM_001013132	305970	Fbxo16	Rattus norvegicus F-box protein 16 (Fbxo16), mRNA [NM_001013132]	chr15	44713311	44718565	+	coding
CUST_R2_13628	0.00206299	up	2.05757	2.05757	1.04094	10.9548	10.5162	10.6128	11.8348	11.6248	11.747	ATTCCCAAACAAGATGCCTTGTACTTTGAAGACTGTATGCAGCTTTTGGCAGAGACATTC	NM_031789		Nfe2l2	Rattus norvegicus nuclear factor, erythroid 2-like 2 (Nfe2l2), mRNA [NM_031789]	chr3	58369533	58369474	-	coding
A_44_P1116824	0.0345673	down	6.82797	-6.82797	-2.77146	14.3146	15.4442	14.2875	10.5091	11.9667	13.2561	CAAGTTAGATATCTCCTGGGCAATATGATTGTGATTATGATGGGCCACCACCTGGGCAAA	XM_006229913	361619	Hbb-b1	PREDICTED: Rattus norvegicus hemoglobin, beta adult major chain (Hbb-b1), transcript variant X1, mRNA [XM_006229913]	chr1	161591170	161590879	-	coding
A_64_P069211	0.0143889	down	2.89817	-2.89817	-1.53514	8.62937	9.07393	8.96105	6.69428	7.86645	7.49819	ATGAAAGAAGTATTTATCTCTTTGAATGCCACAGTCCCGGGATGGATGGGCTCTGATGCA	NM_001130013	293693	Cdc42bpg	Rattus norvegicus CDC42 binding protein kinase gamma (DMPK-like) (Cdc42bpg), mRNA [NM_001130013]	chr1	209103786	209103845	+	coding
A_44_P1103740	0.000638	up	3.69078	3.69078	1.88392	6.2297	6.03824	5.92158	8.1254	8.11425	7.60164	AAATCCGAAACTGCTCAGGTGGTGGCCAAGAAGATTCTTGAAGAAATCTTACCCCGGTAA	XM_008761998	104000000	LOC103691841	PREDICTED: Rattus norvegicus uncharacterized LOC103691841 (LOC103691841), transcript variant X2, mRNA [XM_008761998]	chr17	5183600	5183543	-	coding
CUST_R2_04623	0.000191	up	2.98628	2.98628	1.57835	10.7852	10.7113	10.4706	12.356	12.104	12.2421	AGCTTGCCAACAACTCCTATGCATGCAAACACCCTGAAGTTCAATCCTATTTGAAAATCT	NM_001193568		Sgk1	Rattus norvegicus serum/glucocorticoid regulated kinase 1 (Sgk1), transcript variant 1, mRNA [NM_001193568]	chr1	23506367	23505923	-	coding
A_64_P041166	0.00409927	up	8.66377	8.66377	3.11499	1.65452	3.38064	2.15584	5.62755	5.26862	5.63981	ATAACCAGAACATTACAGATTATACTAGAAGTTGTACCAGAAGACTCTAAAGAATTATGA	NM_001107673	310392	Slc7a11	Rattus norvegicus solute carrier family 7 (anionic amino acid transporter light chain, xc- system), member 11 (Slc7a11), mRNA [NM_001107673]	chr2	139248456	139248397	-	coding
CUST_R2_13436	0.00113729	up	3.37698	3.37698	1.75574	5.67497	5.57398	5.08866	7.23315	7.00029	7.37138	TCTTTATTTATTACATGAAAAATAACCACAATTCCAGCATTGCCGCTCACTCCCTGTGTG	NM_031141		Pax8	Rattus norvegicus paired box 8 (Pax8), mRNA [NM_031141]	chr3	2672345	2672286	-	coding
CUST_R2_04009	0.00237686	down	2.03657	-2.03657	-1.02614	7.4587	7.43597	7.45757	6.19672	6.37061	6.70649	CACATACCGCTATGATGATCAGACCTCAAGAAATGCTCACTCCGATGAAGACAAAGATGG	NM_001107533		Adamtsl3	Rattus norvegicus ADAMTS-like 3 (Adamtsl3), mRNA [NM_001107533]	chr1	138613721	138663660	+	coding
A_43_P20902	0.00122264	up	2.05385	2.05385	1.03833	6.07181	6.10611	5.78074	7.17226	6.96264	6.93874	TGCGTAAAGAAAAACATGAAGTACAGATGGATCACCGACCAGAGTCTGTCGTACTGGTGA	NM_001008287	288257	Donson	Rattus norvegicus downstream neighbor of SON (Donson), mRNA [NM_001008287]	chr11	31655481	31655083	-	coding
A_44_P387308	0.0166141	down	2.14262	-2.14262	-1.09938	8.44764	8.37192	8.30881	6.73088	7.50097	7.5984	AGCACAGAGACATTATCTGTGTATCCAAACTGGGGACCAAATTCAATGTGACTTCTCCCA	NM_001034012	310670	Adamtsl4	Rattus norvegicus ADAMTS-like 4 (Adamtsl4), mRNA [NM_001034012]	chr2_random	2875970	2876029	+	coding
A_42_P707818	0.00333796	down	3.26287	-3.26287	-1.70614	9.31757	9.44291	9.70776	7.32421	7.85251	8.1731	CCCAGGAGCCCTTCCAAGCACAGTGGGGATTTCTCAGAATAGGGGAGAGGAACCCATGAA	NM_001305128	305095	Tmcc2	Rattus norvegicus transmembrane and coiled-coil domain family 2 (Tmcc2), mRNA [NM_001305128]	chr13	45246462	45246403	-	coding
A_44_P837709	0.00655629	down	2.79057	-2.79057	-1.48056	5.64805	5.58532	5.84657	3.68381	4.60214	4.35231	TCTTCAGATGGACCTTAACATAATTTCTCGGACACTACTTAGAGACTTGAAGGCGATAAT	XM_006237315	362428	Rimklb	PREDICTED: Rattus norvegicus ribosomal modification protein rimK-like family member B (Rimklb), transcript variant X4, mRNA [XM_006237315]	chr4	158903778	158903719	-	coding
A_44_P1007105	0.0111929	down	2.11018	-2.11018	-1.07737	12.1104	11.5968	11.934	10.4361	10.9074	11.0655	CACTTGCACGTGTAGAAACCCGTAGACTTTGGTTACTGCTATATCCCCCTTGAGATCCTT	NM_138905	192270	Ppap2b	Rattus norvegicus phosphatidic acid phosphatase type 2B (Ppap2b), mRNA [NM_138905]	chr5	126196071	126196130	+	coding
A_64_P046373	0.00463253	up	2.56253	2.56253	1.35757	5.8119	6.49958	6.20712	7.77885	7.46785	7.3446	CCTGCATGTTCCTCGACTCAACAAATGCTGTTACTTCTCTTCCTGTACTTTCAGTTGAAT	XM_008768472	287877	Pycr1	PREDICTED: Rattus norvegicus pyrroline-5-carboxylate reductase 1 (Pycr1), transcript variant X1, mRNA [XM_008768472]	chr10	110030990	110030931	-	coding
A_43_P15292	0.000312	up	3.61572	3.61572	1.85428	13.1307	13.2972	13.2784	15.3324	15.1223	14.8144	AAACCTGCTTTTTTGTTGTAGGTGCCACGTAACCCTGTCAGTTTGACAAGGAATGACCGT	NM_022597	64529	Ctsb	Rattus norvegicus cathepsin B (Ctsb), mRNA [NM_022597]	chr15	42423613	42423672	+	coding
A_64_P160019	0.0115389	down	2.19018	-2.19018	-1.13105	10.662	10.0221	10.2215	8.86288	9.18919	9.4604	TGAAGGACTCGATGCCTCCGATCCGCTTCGTGTTCGCCTGGTCTCCCATCTCAACAACTA	NM_001191845	155437	Hey1	Rattus norvegicus hairy/enhancer-of-split related with YRPW motif 1 (Hey1), mRNA [NM_001191845]	chr2	95175974	95176033	+	coding
CUST_R2_12634	0.00125149	down	2.39939	-2.39939	-1.26267	6.48293	6.83265	6.86521	5.28669	5.48984	5.61623	AAGTCATCTAACTCAGAGGAGGATCTCCCTGAAGATTACCCCGTGGTAAAAAACATGCTT	NM_134374		Rnf39	Rattus norvegicus ring finger protein 39 (Rnf39), mRNA [NM_134374]	chr20	1700472	1700413	-	coding
A_44_P1086225	7.02e-05	up	3.29645	3.29645	1.72091	9.1742	9.08733	9.03521	10.9877	10.8043	10.6675	GTGTGAGTATTATGTTGCTAAGTTACTCAGATGGTACTGTACTGTTTATATTTGTACCCA	NM_012775	29591	Tgfbr1	Rattus norvegicus transforming growth factor, beta receptor 1 (Tgfbr1), mRNA [NM_012775]	chr5	64033678	64033737	+	coding
A_64_P024506	0.0047751	down	2.12398	-2.12398	-1.08677	13.3009	13.1417	13.2205	11.7731	12.2369	12.3928	AAGGGCTTATCACAGAAACACACACATCCATCCAGCCATCATTCATATAAAGACTTTTTT	NM_001024897	361512	Ehd2	Rattus norvegicus EH-domain containing 2 (Ehd2), mRNA [NM_001024897]	chr1	76292246	76292187	-	coding
A_44_P1112931	0.000673	down	2.00261	-2.00261	-1.00188	7.00216	7.17934	7.10286	5.93518	6.25235	6.09117	GGGAGGACACCCAACCAACTACCAGATCATCACCCCCAGGAGACGCAACGAGAGGAGCTG	NM_001109467	685462	Emid1	Rattus norvegicus EMI domain containing 1 (Emid1), mRNA [NM_001109467]	chr14	85766070	85766011	-	coding
A_64_P069511	0.00276343	down	2.14594	-2.14594	-1.10161	6.49462	6.39921	6.77224	5.20665	5.54961	5.60499	GGCAAGGGCTTCCGCTACAAGACGCACCTTGCGCAGCACCAGAAGTTGCACTTATGCTAG	NM_001271334	295310	Zfp697	Rattus norvegicus zinc finger protein 697 (Zfp697), mRNA [NM_001271334]	chr2	193241598	193241657	+	coding
A_64_P007728	0.00355248	up	2.08318	2.08318	1.05879	6.91551	6.59365	6.44689	7.91025	7.65253	7.56965	TTCTTTTGTCTACAACCACTATCTCTTCTTTGCTTGTACGCTGGTGGTGCTTCTGGCCAT	NM_001107595	309390	Entpd7	Rattus norvegicus ectonucleoside triphosphate diphosphohydrolase 7 (Entpd7), mRNA [NM_001107595]	chr1	247099029	247098970	-	coding
A_44_P1096192	0.00871452	down	2.79932	-2.79932	-1.48508	7.60274	7.80872	7.49819	5.55992	6.47908	6.41541	AACGAGCTTCCTGGGTGGGGTGGGGTCATCAGGTATGTGTTGAGGATGGAACCAGACACA	NM_001107907	313019	Fam46b	Rattus norvegicus family with sequence similarity 46, member B (Fam46b), mRNA [NM_001107907]	chr5	151605543	151605484	-	coding
A_43_P10925	0.00122078	down	2.36108	-2.36108	-1.23945	5.48204	5.02813	5.22503	3.9344	3.9255	4.15696	ACTTCGTTACATTGGTGGCGAAAGAAGTCTGTATGAAAATCAGTTCTTTGCTGACACAGG	XM_006225346	313278	Ptprd	PREDICTED: Rattus norvegicus protein tyrosine phosphatase, receptor type, D (Ptprd), transcript variant X1, mRNA [XM_006225346]	chr5	94286551	94286610	+	coding
A_64_P114623	0.00016	up	2.35542	2.35542	1.23599	7.70904	7.51154	7.68445	8.89329	8.97013	8.74958	ATATTTTATTACCGTGGCAACACACTGATGGCAGTCACTCTTGGCCAGTACAAAGCACAC	NM_001047851	292073	Galns	Rattus norvegicus galactosamine (N-acetyl)-6-sulfatase (Galns), mRNA [NM_001047851]	chr19	52870798	52870739	-	coding
A_64_P163927	0.00529038	down	2.65465	-2.65465	-1.40852	9.66762	9.743	9.69709	7.788	8.49732	8.59683	CCTCAGGACACGGGAGTGAGCTACACAGAGACCTACTTGAAGAAGAAGCGTGTGTACTAA	NM_001191867	362551	Raver2	Rattus norvegicus ribonucleoprotein, PTB-binding 2 (Raver2), mRNA [NM_001191867]	chr5	121802276	121802335	+	coding
A_42_P594023	0.021826	down	3.35394	-3.35394	-1.74585	5.81849	5.65223	5.45555	2.97323	4.4821	4.23338	GAAATATATCCCCCTTTTTAAGGATGTACAAAAGTGTGTCTACATTGATGTCTGTACTGT	NM_022623	64558	Fzd4	Rattus norvegicus frizzled class receptor 4 (Fzd4), mRNA [NM_022623]	chr1	145962899	145962958	+	coding
CUST_R2_18194	0.0156653	down	2.09195	-2.09195	-1.06485	9.59632	9.27935	9.52307	7.91958	8.55716	8.72746	AGTGGTCTATCATAACAAGTCTCCTGAATTCTACGAGGAGTTCAAGCTACGACTTCCTGC	NM_001108997		Dock6	Rattus norvegicus dedicator of cytokinesis 6 (Dock6), mRNA [NM_001108997]	chr8	20945741	20945477	-	coding
A_44_P426924	0.0482105	up	3.04161	3.04161	1.60484	3.25775	5.08065	4.76952	6.14685	5.82635	5.94923	GTCCTAGTATGCTAGCTTCTATAAACAGGAATGATTGTGACAAATATATTTACCACATGC	NM_001109531	689296	Mis18bp1	Rattus norvegicus MIS18 binding protein 1 (Mis18bp1), mRNA [NM_001109531]	chr6	86484006	86481951	-	coding
CUST_R2_18657	0.00585519	down	3.54676	-3.54676	-1.8265	13.3314	13.0736	13.3223	10.7769	11.5904	11.8804	AATTGAGACCCTGGTGGACATCTTCCAGGAGTACCCCGATGAGATAGAGTATATCTTCAA	NM_001110334		Vegfa	Rattus norvegicus vascular endothelial growth factor A (Vegfa), transcript variant 3, mRNA [NM_001110334]	chr9	10527602	10527661	+	coding
A_64_P072204	0.0131441	up	2.59533	2.59533	1.37592	3.70527	4.59202	3.63618	5.28169	5.55168	5.22785	TAGCTTTCGCAAAAACTGGGCCACTTTATAAGGAACACGTGAACTCACTTTTAGACCATG	XM_003752821	691979	Esco2	PREDICTED: Rattus norvegicus establishment of sister chromatid cohesion N-acetyltransferase 2 (Esco2), mRNA [XM_003752821]	chr15	45239950	45239891	-	coding
CUST_R2_07104	0.000152	down	2.12576	-2.12576	-1.08798	10.3586	10.2629	10.3669	9.18272	9.16021	9.38152	ATTGAAGTGAATGAGACTATCACACAGATCTCATGGGAGAAGATACACGGCAAGAGCACA	NM_001105883		Pvrl3	Rattus norvegicus poliovirus receptor-related 3 (Pvrl3), mRNA [NM_001105883]	chr11	55871733	55871792	+	coding
A_42_P534882	0.0417991	down	2.08217	-2.08217	-1.05809	6.08443	5.90842	5.96739	4.22261	5.22722	5.33615	CAATGTTCATAGGGGTCAGCTAGTGATGACTTACTAAATCTACCCTTACACACATCTTTG	NM_012686	24877	Vsnl1	Rattus norvegicus visinin-like 1 (Vsnl1), mRNA [NM_012686]	chr6	34770290	34770231	-	coding
A_43_P11278	0.0011988	down	2.83252	-2.83252	-1.50209	7.67496	7.91398	7.74415	5.9403	6.47388	6.41265	AATGGACTCCAAAACACTCAGGAATGAAACTTTTAACAGTCATAGCAAAATAGGGGTGGA	NM_024390	79242	Hpgd	Rattus norvegicus hydroxyprostaglandin dehydrogenase 15 (NAD) (Hpgd), mRNA [NM_024390]	chr16	37420120	37420061	-	coding
CUST_R2_07298	0.0277215	down	2.28896	-2.28896	-1.19469	6.12418	5.75985	6.02974	4.11014	5.03629	5.18327	CAGTCTGGAGGTATGCCTACGATGGAGAAGATTTCATCGAATTCAACAAGGAAATCCCAG	NM_012826		Azgp1	Rattus norvegicus alpha-2-glycoprotein 1, zinc-binding (Azgp1), mRNA [NM_012826]	chr12	17496321	17496380	+	coding
A_44_P306368	2.82e-05	up	3.50371	3.50371	1.80888	10.0735	9.82349	9.89978	11.8034	11.6639	11.7561	GGCTTAGAGAGTTCCTGTGTTTACCTATCCGAACAACATTTTCATGTCTTTATGCAGTAG	NM_012732	25055	Lipa	Rattus norvegicus lipase A, lysosomal acid, cholesterol esterase (Lipa), mRNA [NM_012732]	chr1	238467259	238467200	-	coding
A_43_P20177	0.00127736	up	2.77434	2.77434	1.47215	4.56614	5.11793	4.67945	6.30759	6.35048	6.12188	AAGATCAAGATCAAGAGCCTCTGGGACTCTCAAAGTGTGCATCTCTTAAGTGTGCAAAGG	NM_001170594	311327	Casc5	Rattus norvegicus cancer susceptibility candidate 5 (Casc5), mRNA [NM_001170594]	chr3	105581560	105581619	+	coding
A_42_P572123	0.000928	down	2.14838	-2.14838	-1.10325	8.90357	9.27067	9.19892	7.95108	8.13256	7.97977	TTAGCAAAAGATGCCGGTGCAAATTCAACCAACAGCAGAGAACTGGGGAACCCGACGAAG	NM_031648	58971	Fxyd1	Rattus norvegicus FXYD domain-containing ion transport regulator 1 (Fxyd1), mRNA [NM_031648]	chr1	86096982	86095744	-	coding
A_44_P104271	0.000476	up	7.68428	7.68428	2.94191	4.81566	4.7446	4.06988	7.7794	7.40072	7.27575	TTTGGTGTTTGATACATCGGTAGGTACTTTAAAGACCTGAATTTTATAGTAGCTTTAGCG	NM_001100558	304109	Tiam1	Rattus norvegicus T-cell lymphoma invasion and metastasis 1 (Tiam1), mRNA [NM_001100558]	chr11	30252324	30252383	+	coding
A_64_P110798	0.000505	up	3.1254	3.1254	1.64404	5.82485	6.19412	6.20267	7.90693	7.682	7.56484	TTCCTAGACCATGTGCCTTACTGAGTCTCTAAGACTTCACCCAATAAACATGCCTGTATC	NM_001031656	313057	Serinc2	Rattus norvegicus serine incorporator 2 (Serinc2), mRNA [NM_001031656]	chr5	149279197	149279138	-	coding
A_64_P114608	0.00705954	up	4.38357	4.38357	2.13211	2.87884	4.02122	4.2207	5.90127	5.82844	5.78737	TTGATGCCAGATGTCTTCTTCAGTCTTATTCACTTTTGGGTGTGGGGTGGAAAGAGTGGT	XM_001060106	682147	Mb21d1	PREDICTED: Rattus norvegicus Mab-21 domain containing 1 (Mb21d1), transcript variant X1, mRNA [XM_001060106]				+	coding
A_44_P203859	8.31e-05	down	2.11609	-2.11609	-1.0814	8.26048	8.39336	8.24078	7.12551	7.27134	7.25356	TACTCCTACTGCCTTATCTCAACTGAAGACTGGTGAGAAATCTTTCTATTGAACACCAGT	XM_006222595	307380	Piezo2	PREDICTED: Rattus norvegicus piezo-type mechanosensitive ion channel component 2 (Piezo2), transcript variant X1, mRNA [XM_006222595]	chr18	59147693	59147634	-	coding
A_44_P1160738	7.54e-05	up	16.0946	16.0946	4.0085	3.01807	2.38183	2.45515	6.87307	6.58322	6.42425	TATGTAGAAAGGCCTTGGATTTGTAGCAAGCCCAAAAAATACATCTCACAGTCCCAGTAG	NM_001101019	689757	LOC689757	Rattus norvegicus similar to osteoclast inhibitory lectin (LOC689757), mRNA [NM_001101019]	chr4	165853072	165853013	-	coding
A_44_P135082	0.0168801	down	2.38048	-2.38048	-1.25125	7.8569	8.18122	8.10455	6.19719	7.03448	7.15724	TTTTGTAGCTGAGGCTTAAGAATTGCTCTCCCAGAGCTTTCTGATTCTTAAGCTCCCAGT	NM_012997	25505	P2rx1	Rattus norvegicus purinergic receptor P2X, ligand-gated ion channel, 1 (P2rx1), transcript variant 1, mRNA [NM_012997]	chr10	59904473	59904532	+	coding
A_64_P075234	0.0074181	up	2.32789	2.32789	1.21902	5.71669	6.54438	5.99926	7.30161	7.28997	7.3258	AATGTGTGTGCTAATTCAGGCCTAACTTCTGAGAAACAAGGACAAGGATGCTGTGACACC	NM_031779	83589	Apba1	Rattus norvegicus amyloid beta (A4) precursor protein-binding, family A, member 1 (Apba1), mRNA [NM_031779]	chr1	227309194	227309253	+	coding
A_44_P1160398	0.000966	up	2.83992	2.83992	1.50585	8.40732	8.91417	8.84656	10.3669	10.157	10.1616	TCCTTGCGTGCGTTTTAACTGTCCTATACTGTCAATAAAGGTGTTTCCGTTTTAAGTGGG	NM_001011995	300218	Tuba1c	Rattus norvegicus tubulin, alpha 1C (Tuba1c), mRNA [NM_001011995]	chr7	137817389	137817448	+	coding
A_44_P556427	0.0376172	down	2.09944	-2.09944	-1.07	9.30944	9.3516	9.26286	8.55363	7.54176	8.61851	TCTGTTCCTCCTCTCTGCATCCAGCTTGTCTTTTCCGGACCCTAGACTTGCCCTAATAAT	NM_133284	24864	Pgc	Rattus norvegicus progastricsin (pepsinogen C) (Pgc), mRNA [NM_133284]	chr9	8723697	8723638	-	coding
A_44_P111865	0.0280091	down	11.4304	-11.4304	-3.51481	5.71104	8.58874	5.32693	3.22034	2.6968	3.16514	TGGAGGAAAAGAAGAACCCCAATACTGAGTTCTACATGAAGAACTTGGTGCTGACTACCC	NM_012542	24299	Cyp2a3	Rattus norvegicus cytochrome P450, family 2, subfamily a, polypeptide 3 (Cyp2a3), mRNA [NM_012542]	chr1	81948552	81950011	+	coding
A_44_P1158674	0.00137443	up	2.05858	2.05858	1.04165	12.2521	12.6046	12.1999	13.3347	13.4513	13.3956	TCTCGTCCAAGGCCATGGGCATCATGAACTCGTTCGTCAACGACATCTTCGAGCGCATCG	NM_001111127	303175	Hist3h2ba	Rattus norvegicus histone cluster 3, H2ba (Hist3h2ba), mRNA [NM_001111127]	chr10	45238316	45238375	+	coding
A_64_P112694	0.0225633	down	3.70558	-3.70558	-1.8897	6.99185	6.82979	7.41988	4.52233	4.89727	6.15282	AGTATGAGGGTATGATTGCTCAGTCCTGCACATGTAGATAACAGTGAACTTGTAGCTAGC	NM_021670	59302	Bmp15	Rattus norvegicus bone morphogenetic protein 15 (Bmp15), mRNA [NM_021670]	chrX	29003992	29003933	-	coding
A_64_P061735	0.00992664	down	2.52624	-2.52624	-1.33699	5.93256	5.79369	6.01078	4.83159	4.01068	4.88378	GAGCCTTAACGCCATCTTGTGTTGCTGACATCCAGCCAATAAAGATGAGAAGTGATCTTC	XM_008762919	498269	Fam78b	PREDICTED: Rattus norvegicus family with sequence similarity 78, member B (Fam78b), partial mRNA [XM_008762919]	chr13	82745660	82745719	+	coding
A_44_P588315	0.00108488	down	2.51214	-2.51214	-1.32892	11.0103	10.9031	11.2504	9.51487	9.7331	9.92915	ATTTTCAGACTAGTTTTTGTTGCTGAGACTAACCCATTCATTTTCTCTAATACAGCAACG	NM_001106286	293186	Lyve1	Rattus norvegicus lymphatic vessel endothelial hyaluronan receptor 1 (Lyve1), mRNA [NM_001106286]	chr1	168601807	168601748	-	coding
A_44_P1108955	2.06e-08	up	23.2232	23.2232	4.53749	1.69325	1.64596	1.67364	6.16318	6.19206	6.27009	GTTCTTTGGAAATCAAAGAAACTTCATCTATATTCTCAGAACTATTCACCTGGTGGTATC	XM_006226720	680920	LOC680920	PREDICTED: Rattus norvegicus similar to natural cytotoxicity triggering receptor 2 (LOC680920), transcript variant X1, mRNA [XM_006226720]	chr9	8257159	8257218	+	coding
A_44_P1152919	0.030206	down	2.1417	-2.1417	-1.09875	7.77165	8.50858	7.85361	6.47751	7.26304	7.09704	TCACGTGACCAACTCCTAGCTGCCATCCGTTCCAGCAACCTTAAGCAGCTGAAGAAGGCA	NM_001107179	304816	Lmod1	Rattus norvegicus leiomodin 1 (smooth muscle) (Lmod1), mRNA [NM_001107179]	chr13	48361609	48361668	+	coding
A_64_P157059	0.00130412	up	4.27799	4.27799	2.09693	8.67744	7.93282	8.53195	10.4194	10.7217	10.2919	CTACATCCGGAATCCCGTGGATGGAGAATGGTTCTGCTTCAATGATTCACATGTTTGTTG	NM_001014058	312688	Usp18	Rattus norvegicus ubiquitin specific peptidase 18 (Usp18), mRNA [NM_001014058]	chr4	157692794	157692853	+	coding
A_44_P1087941	0.00109103	up	2.14732	2.14732	1.10254	7.58718	7.94939	7.94582	8.98251	8.82559	8.9819	CTGCTCAGTTAAAGATGTAAGACACCAAACCCAGTCCATTCAGAAACATTTTTTGATTTT	NM_001108734	362833	Mob3a	Rattus norvegicus MOB kinase activator 3A (Mob3a), mRNA [NM_001108734]	chr7	10537453	10537512	+	coding
A_44_P458627	0.00656793	up	2.71619	2.71619	1.44158	7.54413	7.99928	7.34531	9.46538	8.82272	8.92538	CTTCTCTGAAAGGCCTTAAGTCACTCGAATACCTCGACTTGAGCTTCAATCAGATGAGCA	NM_031050	81682	Lum	Rattus norvegicus lumican (Lum), mRNA [NM_031050]	chr7	35086409	35086468	+	coding
A_43_P12266	0.00078	up	3.06184	3.06184	1.6144	5.83132	6.34396	5.94038	7.68183	7.77685	7.50019	CCATTGTGATGTTTGATCACTCTCGCTTTTATGGATAGGTAGAACCATTCATATCCCCCC	NM_022622	64557	Bard1	Rattus norvegicus BRCA1 associated RING domain 1 (Bard1), mRNA [NM_022622]	chr9	70120243	70120184	-	coding
A_42_P727136	0.00149367	up	3.20752	3.20752	1.68146	4.84599	5.51953	4.90572	6.7763	6.8167	6.72262	TACTCACTTCTAACTGGGTTAAGTCTGAGTTGTAGAAAGTGCTAGAGGCTATGATCCCAC	XM_006257400	315298	Racgap1	PREDICTED: Rattus norvegicus Rac GTPase-activating protein 1 (Racgap1), transcript variant X1, mRNA [XM_006257400]	chr7	138366261	138366202	-	coding
A_44_P267501	0.00771892	up	2.41925	2.41925	1.27456	3.97601	4.51581	4.80113	5.6849	5.8654	5.56632	TGGACTTGAAATCAGCAAAATCTTAATGTCCACAGTTTCTAGTTCAAAGCTTTGTAACGA	NM_001017448	294519	Cep57l1	Rattus norvegicus centrosomal protein 57-like 1 (Cep57l1), mRNA [NM_001017448]	chr20	45737635	45737576	-	coding
A_64_P096328	0.042933	up	2.02019	2.02019	1.01449	5.55258	4.58675	5.08797	5.68379	6.34921	6.23777	TTCTCTGTGCCATCCAGGTGATCAATGGCCTCCTGGGAACTCTCTGTGGAGACTGCCAGT	NM_053785	116467	Tm4sf4	Rattus norvegicus transmembrane 4 L six family member 4 (Tm4sf4), mRNA [NM_053785]	chr2	146680352	146680411	+	coding
A_64_P010318	0.0121712	down	2.53712	-2.53712	-1.34319	8.14603	7.77636	8.06621	6.74553	6.11484	7.09865	GTATTTTGGGGATCCAGTGTGAGGCGTTGGATTAAAGATATTGATTAAAGATTCTAATGT	NM_001106207	292264	Myct1	Rattus norvegicus myc target 1 (Myct1), mRNA [NM_001106207]	chr1	36324960	36325019	+	coding
A_44_P144988	0.00133719	down	2.79718	-2.79718	-1.48397	6.75172	6.91694	6.98787	5.23476	5.22372	5.74613	GATGACGCCGATGGATTTATTTCACCAATGGATGACAAAATGCCATCGAAATGCAGCCAG	NM_001100862	362378	Fam13a	Rattus norvegicus family with sequence similarity 13, member A (Fam13a), mRNA [NM_001100862]	chr4	87836920	87836861	-	coding
CUST_R2_11503	0.00455308	up	2.1333	2.1333	1.09309	7.10763	7.12772	6.86371	8.44448	7.86191	8.07193	TGAAGCCAGACAACATGTAAGGCCATGCTGTGTGTCCTTTTTATAAACTGTTTTGGAGAC	NM_021584		Dclk1	Rattus norvegicus doublecortin-like kinase 1 (Dclk1), transcript variant 2, mRNA [NM_021584]	chr2	144686335	144686394	+	coding
A_42_P466272	0.00817784	up	2.09822	2.09822	1.06916	4.13762	4.28236	4.61159	5.64541	5.50819	5.08546	TTATTTCTGCAGTGGACTGCTGGGAAGTGGCTTAATGACAATACCAATACATAGATGTCC	XM_008769878	81751	Psen2	PREDICTED: Rattus norvegicus presenilin 2 (Psen2), transcript variant X6, mRNA [XM_008769878]	chr13	95934308	95934249	-	coding
A_43_P11560	0.0162055	down	2.44473	-2.44473	-1.28968	12.6341	12.6438	12.884	10.8349	11.5669	11.891	AGAATGTCTGCCACAGCTCAGACCTCAGAGATTCGTGAATGCGGTGCCAAGCTCACAGGC	NM_012779	25241	Aqp5	Rattus norvegicus aquaporin 5 (Aqp5), mRNA [NM_012779]	chr7	138340966	138341024	+	coding
A_42_P635377	0.00103798	down	2.67171	-2.67171	-1.41776	8.80776	8.73702	8.9485	7.106	7.58955	7.54444	AGTCCTCTCTGTGATGGATGGTTTGTGATAGAAAAGGCTTATTTTAGTCCTCATGGCTGC	XM_008767927	287467	Pitpnm3	PREDICTED: Rattus norvegicus PITPNM family member 3 (Pitpnm3), transcript variant X2, mRNA [XM_008767927]	chr10	58900515	58900456	-	coding
A_44_P1104533	0.000247	up	11.1124	11.1124	3.4741	2.97504	2.51547	3.41328	6.65628	6.37312	6.2967	CAGGTTTCTTTCCTTCTTTACGACTGAACAATATTCCCCTAATAAATATAGCACACTTCT	XM_008762697	24891	Abcb4	PREDICTED: Rattus norvegicus ATP-binding cassette, subfamily B (MDR/TAP), member 4 (Abcb4), transcript variant X1, mRNA [XM_008762697]	chr4	22005083	22005142	+	coding
A_44_P177807	0.01128	down	2.95968	-2.95968	-1.56544	15.7232	15.2357	15.4442	13.2931	14.023	14.3906	CCTGACAAGACCGTCAGTGCAAGCATGGCTCCTGATGAATTCACCCAAAAATCCATGAGA	NM_023090	29452	Epas1	Rattus norvegicus endothelial PAS domain protein 1 (Epas1), mRNA [NM_023090]	chr6	10295169	10295420	+	coding
A_64_P085087	0.000448	down	2.80841	-2.80841	-1.48976	6.40443	6.28608	6.16173	4.68112	4.66413	5.03772	ATCGGCATCCTCATGTCAGCTCCAAACTTTGTGGAGGCTGTGTCCAAAGACTTTGCTTAA	NM_012832	25302	Chrna7	Rattus norvegicus cholinergic receptor, nicotinic, alpha 7 (neuronal) (Chrna7), mRNA [NM_012832]	chr1	117587639	117587580	-	coding
A_43_P15490	0.0107131	down	2.97932	-2.97932	-1.57498	8.86831	8.63329	8.97423	6.63425	7.33415	7.78248	CCTGGAATACAGCAGGAGTCATAAACATTTGGAAGTGAAGCACCTAGCTTGTCCCTACTT	NM_134377	171394	Clstn2	Rattus norvegicus calsyntenin 2 (Clstn2), mRNA [NM_134377]	chr8	102347345	102347404	+	coding
A_44_P506064	0.00119421	up	6.04812	6.04812	2.59649	4.43194	4.92889	4.54266	7.7776	6.87279	7.04256	ACATGTACCTCGCCAAAGAGGAATCCTTCGGGCCTATCATGGTCATCTCTAAATTCCAAA	NM_001191778	299699	Aldh1l2	Rattus norvegicus aldehyde dehydrogenase 1 family, member L2 (Aldh1l2), nuclear gene encoding mitochondrial protein, mRNA [NM_001191778]	chr7	22446107	22446166	+	coding
CUST_R2_05341	0.0144353	down	2.27204	-2.27204	-1.18399	5.0218	5.78628	5.59057	3.94504	4.5055	4.39613	CCCAGAAAGGCAGGAAAACATTGTGATTTTCTGTATGAAGCAAACAGCGTGTGGAGAAAT	NM_053480		Pola2	Rattus norvegicus polymerase (DNA directed), alpha 2, accessory subunit (Pola2), mRNA [NM_053480]	chr1	208573236	208573177	-	coding
A_44_P727893	0.00363724	down	2.51966	-2.51966	-1.33323	7.52724	7.7898	7.69836	6.00267	6.30512	6.70793	TTAGGGGCCTAAAAGCTATTAATGAATATTAAGGTAGTGATTCACAAAAATTGACTCCCC	XM_006226910	103000000	LOC102557498	PREDICTED: Rattus norvegicus collagen alpha-4(IV) chain-like (LOC102557498), mRNA [XM_006226910]	chr9	81788206	81788147	-	coding
A_44_P148560	0.00229071	down	2.99581	-2.99581	-1.58294	10.4499	10.5924	10.5951	8.52771	9.09023	9.27067	ATGTCACCTCCACTAATTATTCAGTACTGTAGCAGCAATGTATTATTTGTAAGAATTCGC	XM_006221159	689710	Heg1	PREDICTED: Rattus norvegicus heart development protein with EGF-like domains 1 (Heg1), mRNA [XM_006221159]	chr11	68824155	68824099	-	coding
A_44_P1152347	0.000185	up	2.32522	2.32522	1.21737	7.33982	7.59241	7.39369	8.74628	8.65776	8.57398	AGGATGTGCCTGCCACTATTACAGACATCTTTGGAGCCAGCCAGGACACCCTTTCCACCG	NM_012940	25426	Cyp1b1	Rattus norvegicus cytochrome P450, family 1, subfamily b, polypeptide 1 (Cyp1b1), mRNA [NM_012940]	chr6	2552063	2552004	-	coding
A_43_P16457	0.0210217	up	2.0555	2.0555	1.03949	8.8218	9.34348	9.09375	10.5959	9.82526	9.95634	ATTACCCCAACTTATTTGAGTGGTTCTGTGTACGCACACTGAAAGCATGCTGTCTTCCAG	NM_001037208	362978	Creld2	Rattus norvegicus cysteine-rich with EGF-like domains 2 (Creld2), mRNA [NM_001037208]	chr7	127125310	127125369	+	coding
A_44_P168280	0.000597	up	2.32393	2.32393	1.21657	9.71387	10.0893	9.98177	11.2504	11.1007	11.0835	GCTCAGAAGATGATGATTGGACGATGCAACCGAGCTGGGAAGCCGGTCATCTGTGCCAAC	XM_003751952	100000000	LOC100364062	PREDICTED: Rattus norvegicus M2 pyruvate kinase-like (LOC100364062), mRNA [XM_003751952]	chr8	63501121	63501180	+	coding
CUST_R2_13206	0.0151933	down	2.81511	-2.81511	-1.49319	8.58011	9.34587	9.13631	6.95421	7.80157	7.82693	GCTGCAGGCATTTAAGACAAGAATCAGCAACATTCCTACAATTAAGAAGTTCCTGCAACC	NM_001106840		Gsta4	Rattus norvegicus glutathione S-transferase alpha 4 (Gsta4), mRNA [NM_001106840]	chr8	83181638	83182823	+	coding
A_44_P1164261	0.0046281	down	3.11625	-3.11625	-1.63981	7.57509	7.5084	7.271	5.30214	5.90385	6.22908	GAATGTAAGCCCGTTATATTTCCTTTTGTACACCTGTGGAAAAGTGGAATAGTGTTTTTT	NM_201422	393092	Pcdhac2	Rattus norvegicus protocadherin alpha subfamily C, 2 (Pcdhac2), mRNA [NM_201422]	chr18	29927152	29927211	+	coding
A_44_P680749	0.0131735	down	2.133	-2.133	-1.09288	6.032	6.37592	6.83333	5.12784	5.3227	5.51206	TGTTAAGACCTAGTAGTATCATGATTGTTTGTAAAGCAGTAAATCTCGCCATGAAATCAG	NM_001109050	498014	RGD1565033	Rattus norvegicus similar to hypothetical protein LOC284018 isoform b (RGD1565033), mRNA [NM_001109050]	chr10	96385889	96385947	+	coding
A_44_P325508	0.0291778	down	2.84787	-2.84787	-1.50988	8.38054	8.78674	8.72437	6.25012	7.51712	7.59476	AAGACCTACTAATGATTTTTTATTTGGCTTAGGAAGTTGGAATCTGTGTTGTTCAAAGCC	NM_012823	25291	Anxa3	Rattus norvegicus annexin A3 (Anxa3), mRNA [NM_012823]	chr14	14245277	14245218	-	coding
A_44_P180717	0.000108	up	3.79948	3.79948	1.9258	7.0989	6.90291	6.67281	8.78048	8.87338	8.79816	TGGTGTGATAAAGAGGTTCTCTGGGCTGCTACATGGAAGTCCCAAGACCACACCTTCTCA	NM_001106824	300732	Pstpip1	Rattus norvegicus proline-serine-threonine phosphatase-interacting protein 1 (Pstpip1), mRNA [NM_001106824]	chr8	59730234	59731059	+	coding
A_44_P1081204	0.000581	up	2.5182	2.5182	1.3324	8.90194	9.07146	9.10908	10.1421	10.5491	10.3884	AGAAACTCAGAGGTGGGGGTAGGGTGTGGAATACCTTTTTTCAACTCTATAGCTTCTGCT	NM_001113792	503162	RGD1565410	Rattus norvegicus similar to Ly6-C antigen gene (RGD1565410), mRNA [NM_001113792]	chr7	113370520	113370461	-	coding
CUST_R2_20243	0.0227154	down	2.25658	-2.25658	-1.17414	7.37427	7.13218	7.29265	5.59027	6.00469	6.68174	GAACAATTCTCCAGAGCGTTTAAGATCAACGAGCTGAAAGCTGAAGTTGCGAATCACCTG	NM_138543		Pde9a	Rattus norvegicus phosphodiesterase 9A (Pde9a), mRNA [NM_138543]	chr20	9866693	9867388	+	coding
A_64_P039888	0.00707491	down	4.98954	-4.98954	-2.31891	10.008	10.2916	10.183	7.41634	8.73924	7.3703	TCTCGATGGTTCAGGCTGGAGCAAAGCGCTCATGAGCTGGGAGTATTTGAGGTGCTAAGT	NM_012623	24646	Abcb1b	Rattus norvegicus ATP-binding cassette, subfamily B (MDR/TAP), member 1B (Abcb1b), mRNA [NM_012623]	chr4	21912180	21912239	+	coding
A_44_P1060108	0.0212237	up	2.4573	2.4573	1.29707	6.96668	7.80587	7.72275	9.24974	8.50233	8.63444	TTTGCCCAGGGATATTATAGAAAATTATTTGTATGATTGATGAAAATAAAACACACCTCG	NM_021261	50665	Tmsb10	Rattus norvegicus thymosin, beta 10 (Tmsb10), mRNA [NM_021261]	chr4	106286099	106286040	-	coding
A_64_P053998	0.00367699	down	2.87496	-2.87496	-1.52354	9.35238	9.63451	9.65791	7.60529	8.07035	8.39852	GACCTCATCAGATCAATTTAAAAGTGAGTGTGGAAGGGAAACAAAGGTCAACATATTTTT	NM_001108815	363447	Tspan7	Rattus norvegicus tetraspanin 7 (Tspan7), mRNA [NM_001108815]	chrX	24362495	24362436	-	coding
A_44_P1104988	0.00685449	down	2.14106	-2.14106	-1.09833	8.32907	8.91084	8.87404	7.40225	7.72646	7.69025	ACTGTGCAAGTCAATCACTGTTGATTCCCGTGGTACTGTAATAAGGGAGGGGCGAAAAAA	XM_006236927	500261	Magi1	PREDICTED: Rattus norvegicus membrane associated guanylate kinase, WW and PDZ domain containing 1 (Magi1), transcript variant X1, mRNA [XM_006236927]	chr4	127957390	127957331	-	coding
A_44_P464065	0.00847547	down	2.27892	-2.27892	-1.18835	8.61762	8.85917	8.87158	7.13103	7.8115	7.84079	GACCAAGCTTGCATGTGACCCACGGGGTGGTGGAAGTGTCACAATGTTCTGTGGTGGACA	NM_001033687	290629	Ushbp1	Rattus norvegicus Usher syndrome 1C binding protein 1 (Ushbp1), mRNA [NM_001033687]	chr16	18546747	18546688	-	coding
CUST_R2_10989	0.00209201	up	3.19806	3.19806	1.6772	4.14882	4.70544	4.21832	6.35281	5.88596	5.8654	TTTCATCGGCACCAGAAGCTTTGGAATGTCTTTCAGATGAGTAAAGAACCAGGTGGAAAT	NM_001008366		Cenpn	Rattus norvegicus centromere protein N (Cenpn), mRNA [NM_001008366]	chr19	47041487	47041978	+	coding
A_42_P841598	0.0456431	down	3.82739	-3.82739	-1.93636	4.72618	4.78453	4.67315	2.24054	2.00017	4.13407	ATACAGTGAGGATCCTAGTCCACGGATTTCAGAATGAGGTCTTCCCAGAACCCATGTTCA	NM_001271454	298591	Igsf21	Rattus norvegicus immunoglobin superfamily, member 21 (Igsf21), mRNA [NM_001271454]	chr5	158821052	158820993	-	coding
A_64_P166385	0.00503794	up	3.94133	3.94133	1.97868	3.83228	4.93579	3.9531	6.11347	6.31355	6.2302	AGAGATCATCACGCAGCCACAGTGTGTTCCAGCTACAGATCTCTGGAGAGCATGCTGCCC	NM_001005878	294286	Kifc1	Rattus norvegicus kinesin family member C1 (Kifc1), mRNA [NM_001005878]	chr20	5163043	5163102	+	coding
A_44_P1085313	0.0148268	up	5.47029	5.47029	2.45162	2.87345	4.74588	3.24796	6.03273	6.39231	5.79711	GCAAGTCAGATGTATGACCCTGGTTGGTTTATTGTATTGATATGTTTCTGTAATATGAGT	NM_001025740	362720	Rrm2	Rattus norvegicus ribonucleotide reductase M2 (Rrm2), mRNA [NM_001025740]	chr6	42359210	42359269	+	coding
CUST_R2_12353	0.00113984	down	3.13122	-3.13122	-1.64673	4.91426	5.15322	4.88502	3.54502	3.48573	2.98157	TGAAGACATTATTATTGCCATCGATCCTGCTGTGTCCGAAGATGTAACAATAATTGACCA	NM_201419		Clca4	Rattus norvegicus chloride channel accessory 4 (Clca4), mRNA [NM_201419]	chr2	243021383	243021324	-	coding
A_64_P095972	0.00144575	down	2.80386	-2.80386	-1.48742	8.56563	8.72124	8.69692	6.82152	7.25772	7.4423	TCTTTGCTACCCCGAACCCATACTGGAATTCGCCGACTGGGGGCATCTACCCGAACACTA	NM_133397	170909	Erg	Rattus norvegicus v-ets avian erythroblastosis virus E26 oncogene (Erg), mRNA [NM_133397]	chr11	35656044	35655985	-	coding
A_44_P484984	0.00194032	down	2.46113	-2.46113	-1.29932	4.97561	5.28879	5.26905	3.58451	3.98982	4.06116	CGGCTCTCTTACTACCCACACTGTTTGGCGTCTTTCACGGAGTTGGTCCAAGAAGCCTTT	NM_017084	25134	Gnmt	Rattus norvegicus glycine N-methyltransferase (Gnmt), mRNA [NM_017084]	chr9	10130178	10130237	+	coding
A_44_P1027971	0.00137532	up	2.80939	2.80939	1.49026	3.43895	3.45665	3.29363	5.21198	4.86128	4.58675	GGCCACAGAGTTTCCGACGGTTCCATTAGAGCTAGTAGTCCACTCACCAGGCCAGGTCAA	NM_001109509	688730	Gpr84	Rattus norvegicus G protein-coupled receptor 84 (Gpr84), mRNA [NM_001109509]	chr7	142218026	142217967	-	coding
A_64_P050052	0.00163914	down	2.07475	-2.07475	-1.05294	8.42191	8.20554	8.29147	7.08681	7.17699	7.4963	AACGCCCCAGAGAAGACCAGAGATGCGAAAGACAATGAAGACCGTTCGCCTCCAAACTGA	NM_138543	191569	Pde9a	Rattus norvegicus phosphodiesterase 9A (Pde9a), mRNA [NM_138543]	chr20	9899446	9899505	+	coding
A_44_P334922	0.0168795	up	2.94626	2.94626	1.55888	3.79728	5.01356	4.57542	6.34677	5.76211	5.95403	GTGATGGAATATCTCATGGGAAGAAGAAACATGATGCTAAAGAATCATTGAAGATCACAG	NM_022379	26296	Tfec	Rattus norvegicus transcription factor EC (Tfec), mRNA [NM_022379]	chr4	42422513	42422454	-	coding
A_44_P1100219	0.0072817	down	2.30369	-2.30369	-1.20395	5.12198	5.06221	5.3761	3.67916	4.40713	3.86217	CCTACCAAAGATTTTCATATGTCCTTCCTAGGATAATCATTCCTTTTGTCATCTGTAAAG	XM_006227692	85496	Enpp1	PREDICTED: Rattus norvegicus ectonucleotide pyrophosphatase/phosphodiesterase 1 (Enpp1), transcript variant X1, mRNA [XM_006227692]	chr1	21288546	21288605	+	coding
A_64_P145947	0.000374	up	7.42661	7.42661	2.8927	1.6541	2.05586	1.68327	4.4821	5.14236	4.44688	GATGGACAAGAATAAAGATGGTGTCGTTACCATAGACGAGTTCATTGAAAGTTGCCAAAA	NM_181365	259243	Kcnip4	Rattus norvegicus Kv channel interacting protein 4 (Kcnip4), mRNA [NM_181365]	chr14	67450056	67450115	+	coding
A_44_P472661	0.0101151	down	2.15328	-2.15328	-1.10654	11.0247	11.6435	11.181	9.90712	10.183	10.4396	CGCACACTTGCAGCTACACCAACTGCGGCAAGACCTACACCAAGAGTTCGCACCTAAAGG	NM_001007684	306330	Klf2	Rattus norvegicus Kruppel-like factor 2 (Klf2), mRNA [NM_001007684]	chr16	17942603	17942544	-	coding
A_44_P1101898	0.0197868	down	2.74546	-2.74546	-1.45705	5.00824	4.39056	4.49052	3.07671	3.79851	2.64296	AGTTTGTTCAAGCTTTCTTATGTCCCACTTCCACAGGAACTGTGTTTTGTTTTTGTTCTA	NM_001106349	293894	Tpd52l3	Rattus norvegicus tumor protein D52-like 3 (Tpd52l3), mRNA [NM_001106349]	chr1	233745534	233745593	+	coding
CUST_R2_08487	0.0024116	down	2.02901	-2.02901	-1.02077	11.2409	11.4698	11.3982	10.0859	10.4409	10.5198	ATGTACACCAATGGCTATGAGGAAATGACCTTCCATGGGAATGTGGATAAGGACACACCT	NM_001100970		Aebp1	Rattus norvegicus AE binding protein 1 (Aebp1), mRNA [NM_001100970]	chr14	86532008	86532160	+	coding
A_44_P123788	0.00127209	up	2.65117	2.65117	1.40663	7.61765	7.95756	7.58818	9.32729	9.16518	8.89081	GGCTGACCAAGCTCTCAGTCTGGTTTGAGGTTTGGGGATCTTACTGGTAGCTTTAATTTT	NM_001106311	293589	Paox	Rattus norvegicus polyamine oxidase (exo-N4-amino) (Paox), mRNA [NM_001106311]	chr1	199934773	199934832	+	coding
A_44_P404843	0.00519512	up	2.4983	2.4983	1.32094	5.67334	5.78147	5.99191	7.56337	6.83509	7.01108	TGGGAGTTTTGGCCCGCAACTGTGGTCGAGAAAGCCATGTGGACGTAGCCAAGTCAGTCA	NM_053415	84475	Cxcr3	Rattus norvegicus chemokine (C-X-C motif) receptor 3 (Cxcr3), mRNA [NM_053415]	chrX	89794946	89794887	-	coding
CUST_R2_11075	0.0153551	down	2.95658	-2.95658	-1.56393	5.85291	5.9223	5.97241	3.58903	4.80502	4.66178	GTGAAGCAGATGAAGATCATCCATGAAGATGGCTTCTCTGGAGAAGACGTAAAGCAGTAC	NM_017327		Gnao1	Rattus norvegicus guanine nucleotide binding protein (G protein), alpha activating activity polypeptide O (Gnao1), mRNA [NM_017327]	chr19	11622616	11541575	-	coding
A_44_P146675	0.0308674	up	3.09354	3.09354	1.62926	4.47381	4.38895	4.21956	6.90407	5.21268	5.85334	GGATGGCCATGTAGACGGAACACCCCATCAGACTATCTACAGTGCCCTGATGATCACATC	NM_130754	170583	Fgf23	Rattus norvegicus fibroblast growth factor 23 (Fgf23), mRNA [NM_130754]	chr4	163468774	163474086	+	coding
A_44_P442728	0.00300224	down	2.15723	-2.15723	-1.10918	5.73748	6.10594	6.11134	4.81986	5.10593	4.70143	AAATCACCGGCATCTTCTTCATCACCATCCTCATCAAGTTTTACTTTGTCTCTGTGGAAC	NM_001047923	498152	LOC498152	Rattus norvegicus hypothetical protein LOC498152 (LOC498152), mRNA [NM_001047923]	chr12	15636241	15636300	+	coding
CUST_R2_17569	0.0367974	down	2.00317	-2.00317	-1.00228	6.63376	6.96641	6.2108	5.76773	5.90901	5.12737	CAATACCCACGAATTCAAGTCAGAGATCTGTAACACCATGAACCTGTGGATTTCAGGTGA	NM_001130581		Fam227a	Rattus norvegicus hypothetical LOC300074 (RGD1305939), mRNA [NM_001130581]	chr7	117448053	117449666	+	coding
A_44_P540511	0.0031342	up	3.65937	3.65937	1.8716	5.01638	5.62102	5.34872	7.62831	7.16172	6.81088	GAAACAACAGCCCATTTTAACCACAGATTTACTCTGTGATGAGGACAGATTCATCGGAGA	NM_012627	24678	Pkib	Rattus norvegicus protein kinase (cAMP-dependent, catalytic) inhibitor beta (Pkib), transcript variant 2, mRNA [NM_012627]	chr20	36706114	36740351	+	coding
A_44_P1099873	0.0115182	down	6.46548	-6.46548	-2.69276	4.25708	5.42438	5.53474	3.26348	2.09953	1.77491	TGTTTTTTGTTTTTGTTTTGTTTTCTTTTAAATAAATGGCAGGTGGAGAACCTTCCAGAA	NM_001008826	414784	RT1-T24-4	Rattus norvegicus RT1 class I, locus T24, gene 4 (RT1-T24-4), mRNA [NM_001008826]	chr20	2837688	2837748	+	coding
A_44_P1161690	0.000729	up	11.7642	11.7642	3.55633	5.68114	6.5271	6.49545	10.2559	9.76374	9.35306	CACACACACACGGTTTTAAACAAGTGGTAGCACTTTTTTACTGTTATGCATATTGTCTTT	XM_006230214	25021	Itgam	PREDICTED: Rattus norvegicus integrin, alpha M (Itgam), transcript variant X1, mRNA [XM_006230214]	chr1	187385777	187385836	+	coding
A_44_P899530	0.00265941	down	2.43079	-2.43079	-1.28143	7.71688	8.26803	7.80717	6.49642	6.64454	6.80685	GCTTCCAGTCAGGAGTAACTTATTCCCCAGTGAATGTAGGAGACATTGGTCCAGACAATA	XM_001070927	289081	Colgalt2	PREDICTED: Rattus norvegicus collagen beta(1-O)galactosyltransferase 2 (Colgalt2), mRNA [XM_001070927]	chr13	67460604	67460663	+	coding
A_44_P1084944	0.00892965	up	2.20852	2.20852	1.14308	7.72696	7.05948	7.10927	8.50518	8.23102	8.58874	ATACTAAGGAAGCTCTCTATTCTATACCAGAAGTAGGGGAGATGAGGAAATTTCTCTGCT	NM_001024884	307415	RGD1309362	Rattus norvegicus similar to interferon-inducible GTPase (RGD1309362), mRNA [NM_001024884]	chr18	56179652	56179711	+	coding
A_44_P1112158	0.0117987	up	2.49345	2.49345	1.31815	3.87086	3.51259	4.40062	5.55237	5.12071	5.06543	ATGTCTGTTGTTACTACTACTTTGTGTATCCAGAGAGCCATTCATTTTTGTCTTGTTTTG	XM_006250301	498287	Slamf6	PREDICTED: Rattus norvegicus SLAM family member 6 (Slamf6), transcript variant X1, mRNA [XM_006250301]	chr13	87901633	87901692	+	coding
A_44_P1016480	0.000414	up	2.09244	2.09244	1.06518	7.6943	7.66379	7.6612	8.69574	8.59404	8.92507	TTTACCACGTAAAAGTCGAAATTACTAGGAAATGTGTATATCGATGCTTGTACACTGTTG	NM_012598	24539	Lpl	Rattus norvegicus lipoprotein lipase (Lpl), mRNA [NM_012598]	chr16	22533353	22533294	-	coding
CUST_R2_05758	0.000878	up	3.45845	3.45845	1.79012	7.37681	7.90005	7.30603	9.44678	9.31167	9.19481	CAGCTTTCAGGCTGGAGACTTCCGATGGAGATGAAGAGGGCAATGCTGAGGTGAACAAGG	NM_017207		Trpv2	Rattus norvegicus transient receptor potential cation channel, subfamily V, member 2 (Trpv2), transcript variant 1, mRNA [NM_017207]	chr10	48767635	48767694	+	coding
A_44_P1367125	0.000215	up	3.83188	3.83188	1.93805	14.0151	13.6143	13.5491	15.5847	15.6848	15.7232	AAGGAGGTGAAGCTCATCAAGAAGATGGGCAACCACCTGACCAACCTCCGTAGGGTGGCA	NM_001014009	306934	Fam65b	Rattus norvegicus family with sequence similarity 65, member B (Fam65b), mRNA [NM_001014009]	chr17	47394513	47394454	-	coding
A_64_P061295	0.00255661	down	2.22673	-2.22673	-1.15493	8.78657	9.14783	9.05695	7.57547	7.97398	7.97713	CTACCTCCCATAAGTTGAGAGAGAAATGATGTTTGTGGCTCTGTATACTACATTAAAAAA	NM_001013244	366602	Tspan13	Rattus norvegicus tetraspanin 13 (Tspan13), mRNA [NM_001013244]	chr6	54726635	54726576	-	coding
A_64_P162047	0.0102772	down	2.3467	-2.3467	-1.23063	9.11117	8.94228	8.99108	7.2922	7.861	8.19943	TGAGACAACGCCAGGTCCTTGGATATCGACACTCATCTCCACATCTCTAGGATAATTTCA	XM_008762395	311550	Ccm2l	PREDICTED: Rattus norvegicus similar to Protein C20orf160 (RGD1305202), transcript variant X2, mRNA [XM_008762395]	chr3	143424296	143424355	+	coding
CUST_R2_11695	0.00200852	up	2.60271	2.60271	1.38001	6.34841	6.61427	6.82656	8.24415	7.83094	7.85419	GAGGTCCTATCAGCAGTATCTTGGTGAATAAATATGGCAGCCGTCCAGTAATGATTGCTG	NM_012716		Slc16a1	Rattus norvegicus solute carrier family 16 (monocarboxylate transporter), member 1 (Slc16a1), mRNA [NM_012716]	chr2	199871398	199874449	+	coding
CUST_R2_03550	0.00816918	down	2.31633	-2.31633	-1.21184	8.0946	8.67703	8.46526	6.84338	7.32828	7.42972	CAAGGAATACCAGGAGGTGATGAACTCCAAGCTGGGTCTGGACATCGAGATCGCCACCTA	NM_001008810		Krt86	Rattus norvegicus keratin 86 (Krt86), mRNA [NM_001008810]	chr7	140226385	140226444	+	coding
A_44_P197694	0.0431108	down	2.44568	-2.44568	-1.29023	5.3858	6.18354	5.34062	4.05906	3.94445	5.03575	ACCTCTGGTTGTATTTAAAGCAAATTTGGAGGCTCACTTGTCAGAACCGAACACCGAAGC	XM_006228975	25329	Lhb	PREDICTED: Rattus norvegicus luteinizing hormone beta polypeptide (Lhb), transcript variant X1, mRNA [XM_006228975]	chr1	95892616	95892675	+	coding
A_44_P441339	0.000246	up	3.08474	3.08474	1.62515	6.03868	6.10116	5.70154	7.64741	7.57158	7.49783	CGTTTTTGATGAGAAAGGAAATTTCTTGGTTCCTCCAGAGAAATCTATCAACAAAATTGG	NM_001013081	296621	Phyhd1	Rattus norvegicus phytanoyl-CoA dioxygenase domain containing 1 (Phyhd1), mRNA [NM_001013081]	chr3	9317439	9317623	+	coding
A_44_P1106187	0.00106449	up	3.05577	3.05577	1.61154	5.02275	4.86978	4.51954	6.63798	6.37456	6.23413	AATGAGCAGCAGAATTGTTGGACTCATCATGGTAGACATGGAGGAGTCATCAGGGTGTTT	XM_008764194	682865	LOC682865	PREDICTED: Rattus norvegicus similar to RAB family member (rab-39) (LOC682865), mRNA [XM_008764194]				+	coding
A_44_P1112283	0.0123203	down	2.1143	-2.1143	-1.08018	10.5253	10.5253	10.8547	9.12771	9.65274	9.88427	GTTGCTGTAAAATGTTTCCTATGTGCCTTTACAAATGTGAGGTCTTTATTCTAACCCCCC	XM_006250453	305064	Ptpn14	PREDICTED: Rattus norvegicus protein tyrosine phosphatase, non-receptor type 14 (Ptpn14), transcript variant X3, mRNA [XM_006250453]	chr13	106156463	106156522	+	coding
CUST_R2_12876	0.0027073	down	2.18901	-2.18901	-1.13028	12.2565	12.2895	12.351	10.8482	11.2382	11.4197	GATGTTCAAACACTTCGACAAGGACAAGTCTGGCCGGCTGAATCATCAAGAGTTCAAATC	NM_171983		Sptan1	Rattus norvegicus spectrin, alpha, non-erythrocytic 1 (Sptan1), mRNA [NM_171983]	chr3	9020741	9020880	+	coding
A_44_P1359828	0.0414558	down	3.15172	-3.15172	-1.65614	6.02675	6.47401	4.9645	4.82064	3.71703	3.95917	TAAGGAAACAACAAGGATCTGTGGGGAAGCCAGTATGAAAATCCGTGTATCAAGCTGCCT	XM_006227064	498465	LOC498465	PREDICTED: Rattus norvegicus similar to RIKEN cDNA 1700001F09 (LOC498465), transcript variant X1, mRNA [XM_006227064]	chr15	5730914	5730973	+	coding
A_44_P731278	0.00341759	down	2.61489	-2.61489	-1.38675	5.81397	6.12148	5.74626	4.16509	4.82572	4.53065	ACTGGTGTAAGAATTCATCAGTAAATTCGGGTAATTATCACCTTCTGTGAAAAGAAACAC	XM_006244912	316395	Hecw2	PREDICTED: Rattus norvegicus HECT, C2 and WW domain containing E3 ubiquitin protein ligase 2 (Hecw2), transcript variant X1, mRNA [XM_006244912]	chr9	52619100	52619041	-	coding
A_44_P1011716	0.0234137	up	2.81376	2.81376	1.4925	4.91131	6.05279	6.18993	7.3709	7.24345	7.01717	CTGCCTCATTCGTGGTAGAAAAATGACTGAAACTTACCTTACTGTGAAACACTGTGAACT	NM_017161	29316	Adora2b	Rattus norvegicus adenosine A2B receptor (Adora2b), mRNA [NM_017161]	chr10	48437508	48437567	+	coding
A_64_P123603	0.00195341	up	3.59127	3.59127	1.84449	6.8763	7.32205	6.89773	9.27391	8.79717	8.55848	CCCAGTTTACTAAACCCCGTTTTCTACCGAGCATGTGAATAATAAAAGCCTGTTTATTCT	NM_138826	24567	Mt1a	Rattus norvegicus metallothionein 1a (Mt1a), mRNA [NM_138826]	chr19	11261690	11261631	-	coding
A_44_P1104968	0.00400809	down	3.414	-3.414	-1.77146	5.96167	6.2668	6.58498	4.04394	4.84232	4.61279	CACTCACTCTTCAGGCACCAAGACACATATTCAGAAGAGTAAATGCAAAACAAAATAAAA	XM_006236855	685202	Efcc1	PREDICTED: Rattus norvegicus EF-hand and coiled-coil domain containing 1 (Efcc1), transcript variant X1, mRNA [XM_006236855]	chr4	121947819	121947878	+	coding
A_64_P098454	5.55e-06	up	4.23815	4.23815	2.08343	9.60098	9.41097	9.42489	11.5248	11.5643	11.5981	TTCAGCTGTGTGTCTGCTAGCTGCCGCATCGTGCACGAGTACATCGGGGGCTACATTTTC	NM_001127543	309186	Fermt3	Rattus norvegicus fermitin family member 3 (Fermt3), mRNA [NM_001127543]	chr1	209673302	209673243	-	coding
A_64_P128478	0.000338	up	2.48707	2.48707	1.31445	8.82054	8.88143	8.96704	10.4077	10.0438	10.1608	ACCTTTACTCCTGCACTGTGACGCACGAGATTGACCGCTACACGGCAATTGCCTATTGGG	NM_198741	294274	RT1-DMa	Rattus norvegicus RT1 class II, locus DMa (RT1-DMa), mRNA [NM_198741]	chr20	4844431	4844372	-	coding
A_64_P123078	0.00888009	up	2.37984	2.37984	1.25087	4.69712	5.35886	5.18222	6.67525	6.14454	6.17102	TCTTCTGAGGAAACCCGCTCACTGTGACCTGAACTAATATCTAGTAAAGAATCTAACTCC	NM_031620	58835	Phgdh	Rattus norvegicus phosphoglycerate dehydrogenase (Phgdh), mRNA [NM_031620]	chr2	193148002	193147943	-	coding
A_44_P1359715	0.00965764	up	3.87104	3.87104	1.95272	5.56431	5.24753	4.81986	7.87313	6.91531	6.70141	TATGGTAGCTATGGTTATGGCTGCTGTCGCCCACTGTGTTGTGGAAGATATTGGTCTTAT	XM_006221059	103000000	LOC102551003	PREDICTED: Rattus norvegicus keratin-associated protein 20-2-like (LOC102551003), transcript variant X1, mRNA [XM_006221059]	chr11	28911675	28911616	-	coding
A_64_P134053	0.00116665	up	4.49259	4.49259	2.16755	2.94289	3.57194	3.22377	5.37492	5.10811	5.7582	AAATGCAGCTGCTGCCAGTGAGGACTCCCACACAGCCTATGTGAATAGTGCTGCGTGTCC	NM_053968	117038	Mt3	Rattus norvegicus metallothionein 3 (Mt3), mRNA [NM_053968]	chr19	11284686	11284627	-	coding
A_44_P1112836	0.00563086	up	3.58999	3.58999	1.84398	3.57262	4.64844	4.14244	6.24192	5.80261	5.8509	CTCTTGAAGACTCTGGTGAGCAACTACTTGGAAGGACATGACTAATTTATTGTTTTATTT	XM_006251199	289747	Osm	PREDICTED: Rattus norvegicus oncostatin M (Osm), transcript variant X1, mRNA [XM_006251199]	chr14	84860861	84860920	+	coding
A_44_P107308	0.000639	down	2.50266	-2.50266	-1.32346	7.12285	7.41022	7.15849	5.70267	6.02582	5.99268	GTGTCGGGTAGCACACACCTCTGTCTTTCTGATAGTGATTTCGGAAAGGATGGTCTCGCT	NM_012959	25454	Gfra1	Rattus norvegicus GDNF family receptor alpha 1 (Gfra1), mRNA [NM_012959]	chr1	264617205	264616404	-	coding
A_64_P053837	0.000124	up	8.27075	8.27075	3.04802	1.67965	2.01278	1.65858	5.15487	4.77368	4.56651	TTTAACATGTACCTTATACTGATCATGTGCAATTCCGTGATCGATCCCCTCATCTACGCC	NM_013182	25726	Mc5r	Rattus norvegicus melanocortin 5 receptor (Mc5r), mRNA [NM_013182]	chr18	64679549	64679490	-	coding
A_64_P162700	0.0111285	down	2.14722	-2.14722	-1.10247	10.3309	9.93408	9.95304	8.58899	9.00622	9.31542	ACAGGATGAGGTGGCTGCATTGCTCCATGCCCACCTGACATCAAACCACCATGACTCCCA	NM_001108989	366848	Kank3	Rattus norvegicus KN motif and ankyrin repeat domains 3 (Kank3), mRNA [NM_001108989]	chr7	16318723	16318782	+	coding
A_44_P646486	3.47e-05	up	3.24546	3.24546	1.69842	7.68024	7.79176	7.70999	9.41682	9.56277	9.29767	TCTGCGGTCTGTGAAGAAAAGAACTTCAATGTTGCCCATGGACTGGCCTGGTCGTACTAC	NM_001109122	498840	Tmem173	Rattus norvegicus transmembrane protein 173 (Tmem173), mRNA [NM_001109122]	chr18	28357253	28357194	-	coding
A_43_P19132	0.0042095	down	2.6784	-2.6784	-1.42137	9.65651	9.18299	9.3648	7.79016	7.77193	8.37809	TGGAAGAAATAGCAGGTTTTGAAGACCGCCTGGACAACCTTAAAGCCAAAGGTGACACTT	XM_008774326	499010	Syne1	PREDICTED: Rattus norvegicus spectrin repeat containing, nuclear envelope 1 (Syne1), transcript variant X1, mRNA [XM_008774326]	chr1	36004218	36004159	-	coding
A_44_P1105488	0.00808154	down	2.96508	-2.96508	-1.56807	4.81526	5.10531	4.7233	3.89902	3.1248	2.91583	CTATGCCCATGTGCTGATTGCCATTTATACCTGAATTTGAACTTTCATTCTCTTTAGAAT	XM_008763557	681377	Rp1	PREDICTED: Rattus norvegicus retinitis pigmentosa 1 (human) (Rp1), transcript variant X1, mRNA [XM_008763557]	chr5	15395302	15395361	+	coding
A_42_P461794	0.0157727	down	2.54724	-2.54724	-1.34894	10.3476	10.6004	10.7802	8.61649	9.43366	9.6312	CGCACCGGGATCACAATTGCCCATCCTACTCTATGATGGGGACGTCAAGACAGACACACT	NM_001013080	296566	Clic3	Rattus norvegicus chloride intracellular channel 3 (Clic3), mRNA [NM_001013080]	chr3	3623910	3623969	+	coding
A_42_P772937	0.00538902	up	2.19115	2.19115	1.13169	4.75988	4.8446	4.3131	5.97143	5.79751	5.54371	TACAGGCGGCAGCAAAGGTAATTCTGAAGAAGAGCAGAGGATAGGTGTTAACATGTGCTT	NM_001246319	689399	Cenpw	Rattus norvegicus centromere protein W (Cenpw), mRNA [NM_001246319]	chr1	28270701	28272009	+	coding
A_44_P1089046	0.011	down	3.94257	-3.94257	-1.97913	6.43079	6.75537	6.02772	4.63672	4.96753	3.67222	GCAACTGTAACAAGGGAATCCCAATCCTATGTACTCTACAAGCTCTGAATATTTTAATAT	NM_001191973	500139	Ccdc129	Rattus norvegicus coiled-coil domain containing 129 (Ccdc129), mRNA [NM_001191973]	chr4	84803891	84803950	+	coding
A_44_P473928	0.00110544	down	2.27494	-2.27494	-1.18583	10.9347	10.9841	11.1064	9.5779	9.8597	10.0301	ACACAGCTCTGGATTCACTGTGCGGTGTTGGTCTTCACATCAGAGATGATGTTGGCAACC	NM_001106427	294981	Spry1	Rattus norvegicus sprouty homolog 1, antagonist of FGF signaling (Drosophila) (Spry1), mRNA [NM_001106427]	chr2	124217774	124217833	+	coding
A_42_P758454	0.000406	up	2.40793	2.40793	1.2678	6.15991	6.11489	6.39696	7.64211	7.44562	7.38742	TACGGCATGTTCTGTGTGGAGAGGGAATTCCAGTCCAAAGTCTGCATTTCTGTACTTACA	NM_001108101	314870	Irak3	Rattus norvegicus interleukin-1 receptor-associated kinase 3 (Irak3), mRNA [NM_001108101]	chr7	59408320	59408261	-	coding
A_64_P086118	0.00946152	up	2.51607	2.51607	1.33117	6.6734	6.61685	6.08538	7.62411	8.21474	7.5303	ATCTCTCGAACTTTAAAATGTAGTCAGACCCTTCTGTACCCACTAACCTCCTGGAGCAGT	NM_153739	266807	Duox1	Rattus norvegicus dual oxidase 1 (Duox1), mRNA [NM_153739]	chr3	109128329	109128388	+	coding
A_44_P1042473	0.0011682	up	2.50034	2.50034	1.32212	8.45818	8.13256	7.98014	9.41444	9.66089	9.46192	CACTGTCTCCATGAGCTTTAAAATGTACTAGAAGGTTTCAGCCAGTACTCACTCCAGATC	NM_139096	245955	Lgals3bp	Rattus norvegicus lectin, galactoside-binding, soluble, 3 binding protein (Lgals3bp), mRNA [NM_139096]	chr10	108388347	108388288	-	coding
A_42_P788740	1.43e-05	up	6.75303	6.75303	2.75553	9.11744	8.87079	8.96846	11.8826	11.6007	11.74	TGGGACTGTGTACCATGCAGCAATACTTCTTGTGCCCAGCCTGGCCCCAGTGCTGTCATT	NM_001106283	293154	Folr2	Rattus norvegicus folate receptor 2 (fetal) (Folr2), mRNA [NM_001106283]	chr1	159296028	159295969	-	coding
A_44_P170652	4.88e-06	up	2.16771	2.16771	1.11617	9.56595	9.5656	9.63005	10.7542	10.6861	10.6698	ATGCCTTTGCTGAAATGTTACGCTTTGGTGACAGGATGTTTTATAAGGACTGGTGGAACT	NM_031118	81782	Soat1	Rattus norvegicus sterol O-acyltransferase 1 (Soat1), mRNA [NM_031118]	chr13	71424171	71423884	-	coding
A_44_P976406	0.000327	down	2.61395	-2.61395	-1.38623	6.42811	6.62739	6.75846	5.08145	5.33055	5.24327	GACGTTCTCCTTCAATGCTAGTGATCTTAAACATTAAAAGGCAATTGTTAAGGTTTGGTT	XM_008757817	685611	Phldb2	PREDICTED: Rattus norvegicus pleckstrin homology-like domain, family B, member 2 (Phldb2), transcript variant X1, mRNA [XM_008757817]	chr11	56565345	56565404	+	coding
CUST_R2_04990	0.000592	down	2.21055	-2.21055	-1.14441	10.2746	10.2944	10.3831	8.95668	9.23701	9.32517	AAACATTTGTTGGAACTGATAAAGGTTAGTGAGCATGCCCCTGAACCACGATCAGAAAAC	NM_001106266		Tjp1	Rattus norvegicus tight junction protein 1 (Tjp1), mRNA [NM_001106266]	chr1	119686059	119686000	-	coding
A_43_P11306	0.00317256	up	2.08607	2.08607	1.06079	7.85419	7.64189	7.31043	8.77035	8.59264	8.62589	TCCGGAACCAGTTCCTGTCTTTCTCCATGTACCAGAGTTTTGTGCAGTTTCTGCAGTATT	NM_001010945	288591	Tmem120a	Rattus norvegicus transmembrane protein 120A (Tmem120a), mRNA [NM_001010945]	chr12	22077469	22077618	+	coding
A_42_P623913	0.00641723	down	2.3728	-2.3728	-1.24659	11.5182	10.9993	10.9502	9.61692	9.96739	10.1436	TTTAGAGCTGGTGGCCTAAGGGTGCCACTTCTGTCGCCTCCTCATTTACACACCTCCTTC	NM_001024781	311723	Sox18	Rattus norvegicus SRY (sex determining region Y)-box 18 (Sox18), mRNA [NM_001024781]	chr3	170820736	170820677	-	coding
A_43_P15424	0.0238933	down	2.12265	-2.12265	-1.08587	8.01414	7.87436	7.77885	6.25131	6.88198	7.27646	AAGGGAACCACACACTGGTAGAAAACCTCATCAACTTTGAGAAGATGCGAATGATGGCCA	NM_021690	59326	Rapgef3	Rattus norvegicus Rap guanine nucleotide exchange factor (GEF) 3 (Rapgef3), mRNA [NM_021690]	chr7	136455922	136455150	-	coding
A_64_P048531	0.0147864	down	2.45391	-2.45391	-1.29509	9.26643	9.40874	9.41348	7.45202	8.29106	8.46031	ACCTCTTCCTGCGTCACTGACAAAACGAGGTCGCTTCAGAATGGGGTCCTCTGCAAGTGA	NM_001271143	306792	S1pr3	Rattus norvegicus sphingosine-1-phosphate receptor 3 (S1pr3), mRNA [NM_001271143]	chr17	19660026	19659967	-	coding
A_44_P1116744	0.000278	up	3.52461	3.52461	1.81746	7.93036	7.85895	7.74499	9.9431	9.5556	9.48799	CATGACACCTCGGCCCGAGAGCTCTTTAGCCATTTTGTGGCTTACAGCTCCGTCATGCTG	XM_008773764	104000000	LOC103694826	PREDICTED: Rattus norvegicus P2Y purinoceptor 2-like (LOC103694826), partial mRNA [XM_008773764]	chr1	158441016	158440957	-	coding
A_42_P560894	0.00294941	up	2.15685	2.15685	1.10893	6.04253	6.20317	6.1861	7.44835	7.38279	6.92745	TTGATTGCGATCCATCCAGTTTGTTTTGGGTCACAAAACCTGTCATAAAATAAAGCGCTG	NM_019138	25429	Cyp7b1	Rattus norvegicus cytochrome P450, family 7, subfamily b, polypeptide 1 (Cyp7b1), mRNA [NM_019138]	chr2	103103761	103103702	-	coding
CUST_R2_05518	0.00115681	up	2.03235	2.03235	1.02315	6.2088	6.46816	6.06568	7.34204	7.25159	7.21846	CATCAGAGGAGAACTTTGATATGGAGGCTTTCATTGAGATGATGGAGGCTTATGTGCCTG	NM_001079886		Cuedc2	Rattus norvegicus CUE domain containing 2 (Cuedc2), mRNA [NM_001079886]	chr1	251548089	251548030	-	coding
A_44_P1163951	1.76e-05	up	2.17528	2.17528	1.1212	12.7945	12.7037	12.6418	13.8069	13.8539	13.8427	TCTTCAAGAAGGGAGATGTGGTCATTGTGCTGACTGGATGGCGCCCTGGCTCTGGCTTCA	NM_053297	25630	Pkm	Rattus norvegicus pyruvate kinase, muscle (Pkm), mRNA [NM_053297]	chr8	63507632	63507691	+	coding
CUST_R2_12109	0.0141799	up	2.13946	2.13946	1.09725	5.23231	6.06355	5.60613	6.94838	6.64094	6.60441	GTAACTTTTACATATGGAGACCTCTGCGAATCCCACTCAAGTGTCCTAACTGCAGAAGTA	NM_001108945		Trim59	Rattus norvegicus tripartite motif-containing 59 (Trim59), mRNA [NM_001108945]	chr2	159018723	159018664	-	coding
A_64_P021141	0.00212902	up	6.89637	6.89637	2.78584	5.33591	6.54888	6.40593	8.97514	8.98473	8.68836	GACAATCTCCTTCCTGTACATAATCAGTCCAAAAGTATATATTGCAAATAGGAGTTGCTA	NM_019336	54289	Rgs1	Rattus norvegicus regulator of G-protein signaling 1 (Rgs1), mRNA [NM_019336]	chr13	58121414	58121355	-	coding
A_64_P019628	0.0220945	down	2.64829	-2.64829	-1.40506	9.86409	9.34715	9.60152	7.49504	8.4515	8.65104	AATTCAAAGGCTTCTCCTACTTTGGTGAAGACCTGATGCCCTGAGAAACTGCTTCACATG	NM_017171	29340	Prkce	Rattus norvegicus protein kinase C, epsilon (Prkce), mRNA [NM_017171]	chr6	10096980	10097039	+	coding
CUST_R2_15161	0.0109962	down	2.03545	-2.03545	-1.02535	6.72857	6.6676	6.91936	5.32167	5.89113	6.02668	TCGCCAAACAGCAAAATGATGCAGGGCTGTATGTCATTGTACCGATAATTATTTCCTCTT	NM_012596		Lepr	Rattus norvegicus leptin receptor (Lepr), mRNA [NM_012596]	chr5	122469374	122469433	+	coding
A_43_P15993	0.00581024	up	19.6335	19.6335	4.29525	5.21984	5.85965	6.99506	11.3133	10.4331	9.21385	TACAAGCTTGGCTTTTTCAAACGACAGTACAAGGACATGATGAATGAAGCCGGTGGCCAA	NM_012711	25021	Itgam	Rattus norvegicus integrin, alpha M (Itgam), mRNA [NM_012711]	chr1	187385032	187385565	+	coding
A_44_P1039128	0.00135667	up	15.2298	15.2298	3.92882	1.66477	1.63822	2.88816	6.30783	6.22013	5.44966	TACGATTTTCATTGTATATGTAAGAACTTGTGTGGTTAAGTATGTATCAATGGGTAGTTA	NM_139089	245920	Cxcl10	Rattus norvegicus chemokine (C-X-C motif) ligand 10 (Cxcl10), mRNA [NM_139089]	chr14	17267994	17268053	+	coding
A_42_P471271	0.000108	up	2.08935	2.08935	1.06305	9.82636	9.73936	9.71858	10.9124	10.8547	10.7064	CATCTTGTTGTAATTTAAGTGACCGTGGTCCTCTGAACCTGTATATGGCTCAGCAAGCCT	NM_053908	116689	Ptpn6	Rattus norvegicus protein tyrosine phosphatase, non-receptor type 6 (Ptpn6), mRNA [NM_053908]	chr4	160843813	160843754	-	coding
A_64_P062373	0.00460117	down	2.25118	-2.25118	-1.17068	9.65319	9.04376	9.2337	7.95565	8.28382	8.17913	TCCCTGTCTCCTTAGAATGGAACCTTTTTGAGGGCAGGTCCTTGTCTTTGTATGTTCTGT	NM_001128193	687208	Vps37d	Rattus norvegicus vacuolar protein sorting 37 homolog D (S. cerevisiae) (Vps37d), mRNA [NM_001128193]				+	coding
CUST_R2_13314	4.4e-05	up	3.38069	3.38069	1.75732	6.28231	6.42637	6.22584	8.20576	8.02391	7.97682	AATAATACATCCAAGAGTCAAGGAAGTTCGCACTGACAGTGGGAGCCTTCGAAAAGATAT	NM_001191066		Rbl1	Rattus norvegicus retinoblastoma-like 1 (p107) (Rbl1), mRNA [NM_001191066]	chr3	147764708	147759627	-	coding
A_64_P117891	0.0102143	up	2.71205	2.71205	1.43938	3.36887	3.98363	4.31174	5.10531	5.61379	5.26329	TAACGAGTTTGGCTCCTGGGAGCCAAGACTCTTGCTGATTGGACAGGTTAAGGCCCGGCT	NM_001108071	314626	Adamtsl5	Rattus norvegicus ADAMTS-like 5 (Adamtsl5), mRNA [NM_001108071]	chr7	10879650	10879709	+	coding
A_44_P294650	0.00189206	up	2.38877	2.38877	1.25627	3.71143	3.74233	3.58797	4.70644	4.84503	5.25906	AAACTTCTGAGTGTGCATGAATTTGAAGTCAAAGGAGACGTTGTGACTGGAAGCAACCAC	NM_012514	497672	Brca1	Rattus norvegicus breast cancer 1, early onset (Brca1), mRNA [NM_012514]	chr10	90520715	90519749	-	coding
A_44_P339626	0.0270853	down	2.1559	-2.1559	-1.10829	4.59133	4.8577	5.00365	4.13996	3.86066	3.12718	CAAGTTTTGTGTGTGTCTAGGGAGTCTCTCCTGGGTATTTAATGTGCTATATTCTATGTT	NM_001000027	287487	Olr1475	Rattus norvegicus olfactory receptor 1475 (Olr1475), mRNA [NM_001000027]	chr10	60447180	60447121	-	coding
A_44_P885003	0.00313686	down	2.2424	-2.2424	-1.16504	7.58382	7.83197	7.79469	6.2431	6.69358	6.77867	ACTAGGTCCATCTCACTCAGATATGCTAACCACATGTATTTGTTGAAGATAGCAGAGTTA	NM_001107216	305367	Arap2	Rattus norvegicus ArfGAP with RhoGAP domain, ankyrin repeat and PH domain 2 (Arap2), mRNA [NM_001107216]	chr14	50789355	50789414	+	coding
A_44_P497033	0.00199788	up	2.01567	2.01567	1.01126	5.51437	5.82456	5.51583	6.6734	6.44564	6.76952	AAGAAACGCTCAGGAAAAAAGAAGATCAGTAAAGCTGATATTGGTGCACCAAGTGGATTC	NM_001108248	317371	Was	Rattus norvegicus Wiskott-Aldrich syndrome (Was), mRNA [NM_001108248]	chrX	26439045	26439104	+	coding
A_64_P130184	0.0108404	up	3.44607	3.44607	1.78495	4.98948	5.55891	4.53047	7.33452	6.50892	6.59027	GGGAATCTTCCCAGCCACACCAGAGGCTACTGAGTTTTGGTGGAAATATAAATATTTTTT	NM_017207	29465	Trpv2	Rattus norvegicus transient receptor potential cation channel, subfamily V, member 2 (Trpv2), transcript variant 1, mRNA [NM_017207]	chr10	48786080	48786139	+	coding
A_44_P1360452	0.00656095	down	2.79875	-2.79875	-1.48478	6.35628	6.1619	6.16036	4.44028	4.48595	5.29795	ATAAGCAATGGAGACTTTGAATCCTACACGAAGATGTGCGACCCTGGAATGACAGCCTTT	NM_012920	25400	Camk2a	Rattus norvegicus calcium/calmodulin-dependent protein kinase II alpha (Camk2a), mRNA [NM_012920]	chr18	56941217	56943617	+	coding
CUST_R2_19256	0.00479421	up	3.37466	3.37466	1.75474	3.67264	4.63781	4.2503	5.77448	6.20186	5.84864	CCAAAGGTTATGACTTTGAAATTAAGTTTAATCCTGAGGCTGGTGCCAACTGCCTTGTCA	NM_001126270		Ndc80	Rattus norvegicus NDC80 kinetochore complex component (Ndc80), mRNA [NM_001126270]	chr9	110714680	110714621	-	coding
A_44_P200968	0.00541925	up	2.13836	2.13836	1.09651	6.27539	5.80203	6.34163	7.44689	7.10927	7.15242	AATGGCCTATTGAGAAGGGTAAACGTGGGCTGTTTTGGGCCAACCTTAGAGCTTCTTTTA	NM_207604	305353	Tlr6	Rattus norvegicus toll-like receptor 6 (Tlr6), mRNA [NM_207604]	chr14	46100547	46100606	+	coding
A_44_P506980	0.0134828	up	5.85814	5.85814	2.55044	1.64757	3.57121	3.27448	5.48259	5.20515	5.45686	AGCCTACCGCTTACTGTGTTCTTTCTGAATGGTTACACGGATTATGTCATTTTACCAGGG	NM_022293	64120	Kcnk13	Rattus norvegicus potassium channel, two pore domain subfamily K, member 13 (Kcnk13), mRNA [NM_022293]				+	coding
A_44_P1159333	0.00047	up	2.12761	2.12761	1.08923	9.21626	8.92649	9.0265	10.1064	10.0671	10.2635	AAGGAAAGGTACTTTGCAATCAAGTACCTGAAGAAGGACGTGGTGTTGATCGACGATGAC	NM_133307	170538	Prkcd	Rattus norvegicus protein kinase C, delta (Prkcd), mRNA [NM_133307]	chr16	5961034	5960975	-	coding
A_44_P283508	0.0329369	down	2.95284	-2.95284	-1.56211	13.4247	12.872	12.9936	10.6626	11.7245	12.217	ACTCGAACCGTACAAGAAACCCCATCTACCTTTGAAACTTTGCTTAAACTCTTTAGTTTT	NM_012792	25256	Fmo1	Rattus norvegicus flavin containing monooxygenase 1 (Fmo1), mRNA [NM_012792]	chr13	78504267	78504208	-	coding
A_44_P424432	0.0240813	up	2.1989	2.1989	1.13678	5.82024	5.32845	5.5014	7.07503	6.85963	6.12577	CCAAACTGCTTCAATTTGACCCAGGAATGTCAACTAAGATGTGGAATATAGCAATTACCT	NM_001191757	298185	Frem1	Rattus norvegicus Fras1 related extracellular matrix 1 (Frem1), mRNA [NM_001191757]	chr5	101794695	101789073	-	coding
A_44_P1083402	0.000391	up	3.29325	3.29325	1.71951	4.74207	4.66019	5.04655	6.70384	6.347	6.55651	GAGCATCTTTTTCTTTCCTGTTGTAACACTTAGAAGCAAGAATAAAAGCTCATGACTCAA	NM_001130577	500906	Cyth4	Rattus norvegicus cytohesin 4 (Cyth4), mRNA [NM_001130577]	chr7	116582141	116582200	+	coding
A_42_P759894	0.0240402	down	2.79954	-2.79954	-1.48519	5.01673	5.13053	4.86923	2.86411	4.28236	3.41445	AATACATTGTATAAAACTGCAGGAAGACAAATGTGAAAACTTTCTGTGGGGAAAAAGCTC	NM_001270962	65195	Kcnd3	Rattus norvegicus potassium channel, voltage-gated Shal-related subfamily D, member 3 (Kcnd3), transcript variant 1, mRNA [NM_001270962]	chr2	200926381	200926440	+	coding
A_44_P1081880	0.0166929	up	2.53944	2.53944	1.34451	3.58651	4.20484	3.3333	5.45467	5.00616	4.69734	ATTCCAGAGATCTCTCACTTCTACTGTGATCCTTACCTGCTCATGAAGTTGGCCTGTTCA	NM_001000784	405062	Olr1410	Rattus norvegicus olfactory receptor 1410 (Olr1410), mRNA [NM_001000784]	chr10	36621150	36621209	+	coding
A_44_P248235	0.00013	up	4.80033	4.80033	2.26313	6.24889	6.22143	6.62988	8.79293	8.52622	8.57044	CTCTGAGGGGGAATATGCTGTGCCTTTTGACACAGTGGTTCACTCCCTGAAGAAGAGCTT	NM_001106048	290361	Dok2	Rattus norvegicus docking protein 2 (Dok2), mRNA [NM_001106048]	chr15	51173568	51173627	+	coding
A_44_P311797	0.000136	up	4.84704	4.84704	2.2771	5.2347	5.47166	5.38739	7.92612	7.50807	7.49087	GAGAAGGAGCTACCTCAGGAGTGGGAAAACAACAAAGACGCTCTTCTCACCTACCTGGAG	NM_001106511	296156	Cpxm1	Rattus norvegicus carboxypeptidase X (M14 family), member 1 (Cpxm1), mRNA [NM_001106511]	chr3	118003365	118003306	-	coding
A_44_P496572	0.0141726	up	5.65791	5.65791	2.50027	1.65725	3.67862	2.32916	5.23666	4.98762	4.94157	GAAGACTGCTTGGTATTTGATGAGTTAATGGACAAATTCAATAATGATCTTAGTGTGTGC	NM_021593	59113	Kmo	Rattus norvegicus kynurenine 3-monooxygenase (kynurenine 3-hydroxylase) (Kmo), mRNA [NM_021593]	chr13	91388661	91390462	+	coding
A_64_P051039	0.0186969	down	3.68558	-3.68558	-1.88189	11.2341	11.2691	11.5643	8.5545	9.69018	10.1771	TGGTCCTTGATCTTTACCCACACGATGCAGGGACAGACAGTGGCTTCACCTTCTCCTCCC	NM_138533	171569	Spon2	Rattus norvegicus spondin 2, extracellular matrix protein (Spon2), mRNA [NM_138533]	chr14	82973742	82973683	-	coding
A_44_P262593	0.0463333	up	2.17925	2.17925	1.12383	3.80895	4.28861	2.94793	4.7933	4.8786	4.74509	ACTGCTGCTCTTGCATGGGGCAGACATGATGGCTAAGAATATGGCGGGGAAGACCCCTAC	NM_001107589	309374	Ankrd2	Rattus norvegicus ankyrin repeat domain 2 (stretch responsive muscle) (Ankrd2), mRNA [NM_001107589]	chr1	248807926	248807215	-	coding
A_44_P1084625	2.67e-05	up	2.15558	2.15558	1.10807	5.96942	6.07254	6.05572	7.15834	7.06445	7.19913	ACTGTAACCAGATCGGCTCTGTGCACGATCGTTGCAACGAGACAGGCTTCTGCGAGTGCA	NM_001107825	311836	Ntng2	Rattus norvegicus netrin G2 (Ntng2), mRNA [NM_001107825]	chr3	8172979	8172920	-	coding
A_44_P744401	0.00902431	down	2.44229	-2.44229	-1.28823	10.1472	10.0196	9.97305	8.23035	8.95764	9.08708	CAAATTTACCACTGTACCAAGAGGAAAGATGAAGAATGTTCCAGCACCGAGCACCCCTAT	NM_001009964	304514	Tbx5	Rattus norvegicus T-box 5 (Tbx5), mRNA [NM_001009964]	chr12	37969093	37957220	-	coding
CUST_R2_12064	0.000169	up	22.1	22.1	4.46597	4.26384	5.36675	4.96409	9.2599	9.27749	9.45521	AGATACAAATCTAATGGGGTTGCCCTTGGCTTTTTATTACGGGATGTATGCATATGCTGG	NM_001107673		Slc7a11	Rattus norvegicus solute carrier family 7 (anionic amino acid transporter light chain, xc- system), member 11 (Slc7a11), mRNA [NM_001107673]	chr2	139296846	139296787	-	coding
A_44_P187595	0.0175688	down	2.41289	-2.41289	-1.27076	10.3872	10.2471	10.5314	8.49208	9.36023	9.50108	AAGCGAGCGGCCAAGCACCTGTATCATGCAGCCTTGGATTAGCAGAGACACTCGGCAGTA	NM_001107954	313488	Reck	Rattus norvegicus reversion-inducing-cysteine-rich protein with kazal motifs (Reck), mRNA [NM_001107954]	chr5	60407194	60407253	+	coding
A_44_P477555	0.0363399	up	3.2424	3.2424	1.69706	2.57315	3.95099	4.12211	5.68411	4.83752	5.21581	GCATCGGGGAATTCTTCAGGTTGTCCCCTAAAGATTCTAAAAAAGAAAACCAGATTCCTG	NM_201418	300795	Ns5atp9	Rattus norvegicus NS5A (hepatitis C virus) transactivated protein 9 (Ns5atp9), mRNA [NM_201418]	chr8	70164854	70164913	+	coding
A_64_P098230	0.0180419	down	2.89365	-2.89365	-1.53289	13.9349	13.3103	13.6502	11.4862	12.1018	12.7087	TTTGAGTGGAACATACCCAAGCTGGGCCTTCTTCCTTTGCTGTTCCCATCCACTCTGCCC	NM_012544	24310	Ace	Rattus norvegicus angiotensin I converting enzyme (Ace), mRNA [NM_012544]	chr10	95381347	95381406	+	coding
A_64_P043719	0.0100648	down	3.58826	-3.58826	-1.84328	11.1999	10.9961	11.2002	8.5138	9.54083	9.81171	ACTCACAGGGTGTGGAATGTGATGCAGAGGCCACCTCTCTGCGGCACAATTCTGCACAGT	NM_001014077	314148	Clec14a	Rattus norvegicus C-type lectin domain family 14, member A (Clec14a), mRNA [NM_001014077]	chr6	78853411	78853352	-	coding
A_44_P1086769	0.00315595	up	3.60448	3.60448	1.84979	4.56328	5.43794	4.91987	6.91229	7.01455	6.54362	TATAGAGTCCCAAACCTTCTGGACCTCTACCAACAATATGGAATTGTCACCCATCATCAT	NM_001106028	289993	Cdkn3	Rattus norvegicus cyclin-dependent kinase inhibitor 3 (Cdkn3), mRNA [NM_001106028]	chr15	22624438	22624497	+	coding
A_44_P538551	0.0229927	down	2.26673	-2.26673	-1.18061	11.171	10.9244	11.0792	9.2355	10.1976	10.1996	CCAGCGACTTTCAATCGAAGTGACCCATTCAACCTGGACGTTATCTATGGTCCGGACGCC	NM_031755	81613	Ceacam1	Rattus norvegicus carcinoembryonic antigen-related cell adhesion molecule 1 (biliary glycoprotein) (Ceacam1), transcript variant 4, mRNA [NM_031755]	chr1	80756024	80755489	-	coding
A_44_P1084910	0.0454279	up	3.65491	3.65491	1.86984	6.31008	7.17297	7.94745	9.90508	8.64039	8.49455	AGTCAGAGTCTCCAAGCTAGAGAACTCTTTTGATATCCCTTGGGATCAACAAAGCCTGTC	NM_001277668	100000000	Mcpt1l1	Rattus norvegicus mast cell protease 1-like 1 (Mcpt1l1), mRNA [NM_001277668]	chr15	34590164	34590105	-	coding
A_44_P484779	0.00139848	down	2.17473	-2.17473	-1.12083	9.22081	9.25474	9.42613	7.98937	8.12889	8.42092	TATGCTTGGATCTCTTAGAACTGAACACAACAAATGAAGTTTTCAAGCAGCACAAACTGA	NM_013070	25600	Utrn	Rattus norvegicus utrophin (Utrn), mRNA [NM_013070]	chr1	7169136	7161529	-	coding
A_64_P057020	0.0070138	down	2.90354	-2.90354	-1.53781	12.6063	13.4879	13.5328	11.6506	11.6965	11.6664	GCCAGCCCCAACTGAAGCTGAAATAATAAGACCAAGAAGTGAAAATGAAATTTGAACTAA	NM_001083911	29360	Sepp1	Rattus norvegicus selenoprotein P, plasma, 1 (Sepp1), transcript variant 2, mRNA [NM_001083911]	chr2	52461407	52461466	+	coding
CUST_R2_16170	0.0025636	down	3.362	-3.362	-1.74932	11.2575	11.7357	11.7357	9.43535	9.91114	10.1344	ACCCATAGTTGGCCAGGCAGAGGAAACTGTATTGAGGCATGCATCAGATCTGAAAGTAAA	NM_133515		Akap5	Rattus norvegicus A kinase (PRKA) anchor protein 5 (Akap5), mRNA [NM_133515]	chr6	98928091	98928150	+	coding
A_44_P1109319	0.0133615	up	2.04818	2.04818	1.03434	3.78102	4.459	3.85006	5.02649	5.28087	4.88576	CTAAAGTTTGTGGACTTCCCTCATTTGTAATATATGTGCTTTTAAGAGCAATGGAATGTG	XM_008767313	301556	Dock10	PREDICTED: Rattus norvegicus dedicator of cytokinesis 10 (Dock10), transcript variant X17, mRNA [XM_008767313]	chr9	79839425	79839366	-	coding
A_44_P138838	0.0392103	down	2.62271	-2.62271	-1.39106	8.05387	7.65281	8.45777	5.91527	6.80382	7.27219	AGCAGAGAACGAGCTTTAACTCTGGTGGCAGCCAGACCTCGGTAGGCAGCTGCTACAAGT	NM_001008805	407757	Krt76	Rattus norvegicus keratin 76, type II (Krt76), mRNA [NM_001008805]	chr7	140582362	140582303	-	coding
A_42_P818287	0.00522583	up	2.05281	2.05281	1.0376	4.65332	5.27133	5.02379	6.11746	5.92918	6.0146	TGAATTTGACTCCTGGTCCCACCAAAAACAAAACCGAGAATGGCTGCCGTAAGAAAACCT	NM_001107762	311336	Nusap1	Rattus norvegicus nucleolar and spindle associated protein 1 (Nusap1), mRNA [NM_001107762]	chr3	106164775	106164834	+	coding
A_44_P1095519	0.00397377	down	2.64453	-2.64453	-1.40301	5.81698	5.59555	5.34886	3.95123	4.03482	4.5663	TGTCCATTTGACTTCAATGTGTTTGGAGTATGTTGGGGTGTTGCCCACATGAGTAACACC	XM_008758094	316764	Mtcl1	PREDICTED: Rattus norvegicus microtubule crosslinking factor 1 (Mtcl1), transcript variant X1, mRNA [XM_008758094]	chr9	105454568	105454509	-	coding
CUST_R2_10916	0.000417	up	2.01491	2.01491	1.01072	6.84447	6.69621	6.60492	7.80245	7.77294	7.60237	GAGACTTCAAGTTTGAGTTTATCGGGGATGCTGAGACTGATGATGAACGGTGCATAGATG	NM_001109501		Arhgap10	Rattus norvegicus Rho GTPase activating protein 10 (Arhgap10), mRNA [NM_001109501]	chr19	32328019	32328151	+	coding
A_42_P505070	0.00288798	down	2.61506	-2.61506	-1.38684	10.2248	10.0854	10.1465	8.35789	8.88501	9.05331	TATTGTCCGCAATAAGCTGGAAGTTTGTTGTAGTTTGCCTCGAATCTAACTGACTGTATG	XM_006239623	298744	Crim1	PREDICTED: Rattus norvegicus cysteine rich transmembrane BMP regulator 1 (chordin like) (Crim1), transcript variant X1, mRNA [XM_006239623]	chr6	1142506	1142565	+	coding
A_44_P1163085	6.55e-07	up	2.52524	2.52524	1.33642	10.3213	10.3089	10.2683	11.6576	11.5996	11.6506	TATCCATTAGGCCAGCAATGCTTGTAGTGCTCACTCTGGGCCATAGTGTGGCGCTGGTGG	NM_053297	25630	Pkm	Rattus norvegicus pyruvate kinase, muscle (Pkm), mRNA [NM_053297]	chr8	63507775	63507834	+	coding
A_42_P716352	0.012018	down	3.28674	-3.28674	-1.71666	7.80975	7.35297	7.36735	5.1021	5.94342	6.33458	CTCCCCGGCAGATGGGGTCTATCTGGAGACAGTAGATTGCTAGCAGCTTTGACCACCGTA	NM_031154	81869	Gstm7	Rattus norvegicus glutathione S-transferase, mu 7 (Gstm7), mRNA [NM_031154]	chr2	203491588	203491529	-	coding
A_44_P1094663	0.0354534	up	2.05879	2.05879	1.0418	8.91516	9.82145	9.81879	10.8334	10.495	10.3524	CGACCAAAGAGACCATTGAGCAGGAAAAGAGGAGTGAAATCTCCTAAAAGCCTAGGAAGA	NM_021261	50665	Tmsb10	Rattus norvegicus thymosin, beta 10 (Tmsb10), mRNA [NM_021261]	chr4	106286614	106286279	-	coding
A_43_P11749	0.000129	up	3.331	3.331	1.73595	8.69191	8.87356	8.97494	10.7503	10.531	10.467	ATCTGCAATCTGCCATTCTCAGGGCCTCCAAGTTAGTGTTTCTCATTTGCCTGGAATGAA	NM_013185	25734	Hck	Rattus norvegicus hemopoietic cell kinase (Hck), mRNA [NM_013185]	chr3	143490146	143490205	+	coding
A_64_P001741	0.00287275	up	4.84675	4.84675	2.27702	4.24752	5.42908	4.98564	7.05835	7.26515	7.16978	GAAAGACTGAAATGGAAATCGCTCAGAGTTCATGCTGTACAGTTTTTATCTTTGGTTTTA	NM_053702	114494	Ccna2	Rattus norvegicus cyclin A2 (Ccna2), mRNA [NM_053702]	chr2	123063101	123063042	-	coding
CUST_R2_17021	3.02e-07	up	38.2433	38.2433	5.25713	1.64405	1.62741	1.65659	6.86596	6.78433	7.04916	CACGCTCTACATTTATAGAGCTCTCTGATACAATCATCCTGTAATAAATGCCTGTTGGGT	NM_001172106		Psca	Rattus norvegicus prostate stem cell antigen (Psca), mRNA [NM_001172106]	chr7	112831780	112831839	+	coding
A_43_P10269	0.00110327	down	2.06152	-2.06152	-1.04371	8.74958	8.95513	9.00931	7.96403	7.94966	7.6692	TATGTGGTTCGTGAAGACCTGGTTGCTGTGGAAGAAATTCGTGATGTTAGTAACCTTGGG	NM_001025712	317218	Itm2a	Rattus norvegicus integral membrane protein 2A (Itm2a), mRNA [NM_001025712]	chrX	95638905	95638847	-	coding
A_44_P1099080	0.000135	up	2.77365	2.77365	1.47179	5.04539	5.02294	4.83331	6.55976	6.46122	6.29603	TGTAATTTTTTACTGCTACCTAGCTGAGGTGGCCACTGGTGATGACAAGAAGCGCATCAT	XM_008758474	104000000	LOC103690862	PREDICTED: Rattus norvegicus 14-3-3 protein sigma-like (LOC103690862), mRNA [XM_008758474]	chrX	81374749	81370916	-	coding
A_44_P457526	0.000353	down	3.26281	-3.26281	-1.70612	9.08046	9.5117	9.45824	7.61175	7.54737	7.77294	GCGTGGACGACTTCAAGAAGGCCTTCTCCAAGGAGAAGATGGAGAAGACCAAGGTGCGCA	NM_001105841	287710	Ptrf	Rattus norvegicus polymerase I and transcript release factor (Ptrf), mRNA [NM_001105841]	chr10	89894079	89894020	-	coding
A_44_P389132	0.0288776	up	2.58005	2.58005	1.3674	7.26757	8.4021	7.20092	9.20866	8.7725	8.99162	CTGAAATGGGCTGAATCATTTGACAAACTGCTTTCTCATAGAGATGGAGTAGATGCATTT	NM_001047084	289076	Rgs18	Rattus norvegicus regulator of G-protein signaling 18 (Rgs18), mRNA [NM_001047084]	chr13	58628237	58610128	-	coding
A_44_P1091877	0.0138821	up	2.67698	2.67698	1.4206	3.8341	2.72195	2.96222	4.55196	4.56689	4.66123	AAGACTCTGGACTTGGTCAGGACTCCTTGAGAGCCTTCGTCGTGGGCTTAGCTTCCTGCT	XM_008775075	104000000	LOC103695097	PREDICTED: Rattus norvegicus annexin-2 receptor-like (LOC103695097), mRNA [XM_008775075]	chr2	52064107	52064166	+	coding
A_44_P1102947	0.0088921	down	4.02075	-4.02075	-2.00747	5.1205	5.185	5.04117	2.37296	3.82584	3.12547	CACCTGTGCACTTTAGCATGCATGTGCTCTATCCCTCAATAAAATGCATTTTAAAACCTT	XM_006233002	24450	Hmgcs2	PREDICTED: Rattus norvegicus 3-hydroxy-3-methylglutaryl-CoA synthase 2 (mitochondrial) (Hmgcs2), transcript variant X1, mRNA [XM_006233002]	chr2	193144421	193144480	+	coding
CUST_R2_06505	0.0022516	down	2.66288	-2.66288	-1.41299	11.1029	10.9658	11.2878	9.34638	9.85454	9.91664	TTGTGATTCTGATGAGGATGAGGACTTCAAATTACAGGACCAAGCCCTAAAGGAAAGCAT	NM_001011893		2018-09-04	Rattus norvegicus septin 4 (Sept4), mRNA [NM_001011893]	chr10	75879625	75879851	+	coding
A_44_P115116	1.14e-05	up	4.15779	4.15779	2.05582	10.0001	9.95018	10.0919	12.1829	12.0662	11.9605	AACTTCACCTTTGGTGGACTTTATCAGGAATGCACTGAACTGTCAGGTGATGCTCTTTGC	NM_022617	64552	Mpeg1	Rattus norvegicus macrophage expressed 1 (Mpeg1), transcript variant 2, mRNA [NM_022617]	chr1	215389169	215389228	+	coding
CUST_R2_05468	5e-05	up	2.80816	2.80816	1.48962	8.43375	8.24973	8.35108	9.77659	9.77176	9.95509	GATGAAGTCTTCATATTGAGTTTTCTGCATGACTATGGACCTGGAGACCCACTGTCACTG	NM_001106368		Pik3ap1	Rattus norvegicus phosphoinositide-3-kinase adaptor protein 1 (Pik3ap1), mRNA [NM_001106368]	chr1	246476287	246476228	-	coding
A_44_P478066	0.000798	up	2.85853	2.85853	1.51528	5.76112	6.22932	6.08443	7.35705	7.63182	7.63182	TAGAGCTCTTCGGATCTATTCTCCCACTGGACTTGGAGGACATCTTTAAGAAGAGGAAGA	NM_001106335	293733	Incenp	Rattus norvegicus inner centromere protein (Incenp), mRNA [NM_001106335]	chr1	212326979	212326920	-	coding
A_64_P338784	0.00764586	down	2.08646	-2.08646	-1.06106	8.85083	8.95373	8.79397	7.4623	7.77165	8.18142	ACCAGGAGTGCTCTTCTTTGAGGGCGATGAGGGACTCAGCGCTGACTTCCTACAGGACTA	NM_012859	25330	Lipe	Rattus norvegicus lipase, hormone sensitive (Lipe), mRNA [NM_012859]	chr1	80672388	80672329	-	coding
CUST_R2_15617	0.000219	down	2.15852	-2.15852	-1.11004	9.15163	9.08708	9.03876	7.82693	8.09818	8.02224	ATCCCTGAAATCCAAAGAAGTGAACCTGCATGAAAAAGCCAACACGCCTGTTCTGAAATC	NM_001173433		Tle1	Rattus norvegicus transducin-like enhancer of split 1 (E(sp1) homolog, Drosophila) (Tle1), mRNA [NM_001173433]	chr5	89705461	89704072	-	coding
A_64_P039601	0.00600205	up	2.18598	2.18598	1.12828	7.13383	7.56881	7.43515	8.81451	8.47478	8.23333	TGAAACGTGAATCCTAACATGAGAAGCAGTTCCTGGGACCAGACTGAAACGAATTCTGTC	NM_153628	266758	Sec11c	Rattus norvegicus SEC11 homolog C (S. cerevisiae) (Sec11c), mRNA [NM_153628]	chr18	62112870	62112929	+	coding
A_44_P234338	0.0363444	up	2.44832	2.44832	1.29179	4.56859	3.27694	4.0881	5.47012	4.91297	5.42589	AAAGGGGTTCCTCAGAGTCAATGTGAAAGGAAGCAAGCTCAACAGGGCCAGGAATTAAAA	XM_008762841	296952	Kcp	PREDICTED: Rattus norvegicus kielin/chordin-like protein (Kcp), mRNA [XM_008762841]	chr4	56354507	56354448	-	coding
A_44_P212189	0.041742	down	2.21149	-2.21149	-1.14502	10.5583	10.2339	10.2475	8.48662	9.3766	9.74145	TGTAGATGTTAAAAACCTTCCTGAAGGAATTCCACACTGCAGTGTTTATACTCGCACTTC	XM_006238184	298024	Akap2	PREDICTED: Rattus norvegicus A kinase (PRKA) anchor protein 2 (Akap2), transcript variant X2, mRNA [XM_006238184]	chr5	75858170	75858229	+	coding
A_42_P604900	0.0152818	down	2.35197	-2.35197	-1.23387	5.87039	6.29583	6.80863	4.87471	5.34258	5.05595	CTGATATTGGTGAGAGACTATATCATCTATTTATTTAGGTGATTTATCTGGTAGGTGAGG	NM_199117	362962	Cbx7	Rattus norvegicus chromobox homolog 7 (Cbx7), mRNA [NM_199117]	chr7	118148517	118148458	-	coding
A_64_P024567	0.0121723	up	8.49316	8.49316	3.0863	2.71713	1.96393	3.13981	6.68592	5.84302	4.55083	TGCAAGCGCAGGACCGCTACTACAATTCATCATGCAGCAAATGGACATGTGTACCCTGCA	NM_022611	64546	Il12b	Rattus norvegicus interleukin 12B (Il12b), mRNA [NM_022611]	chr10	29567684	29567743	+	coding
A_64_P057801	0.0199726	up	2.04568	2.04568	1.03258	11.0001	11.9304	11.4542	12.5436	12.5662	12.3727	GAGAGCTACTCGGTGTACGTGTACAAGGTGCTGAAGCAAGTGCACCCGGATACCGGAATC	NM_022647	64647	Hist1h2bl	Rattus norvegicus histone cluster 1, H2bl (Hist1h2bl), mRNA [NM_022647]	chr17	48771978	48772037	+	coding
A_42_P494900	0.00284127	up	3.23701	3.23701	1.69466	9.97594	10.0629	10.7536	12.0094	12.0697	11.7973	AGCCTAGCAAAGAGTACTTAATCATGGGGATGGACGGAGTCACCAGTGACCTCAAGGGAG	NM_001002805	406161	C4b	Rattus norvegicus complement component 4B (Chido blood group) (C4b), mRNA [NM_001002805]	chr20	4315443	4315502	+	coding
A_44_P356262	0.000847	up	4.35989	4.35989	2.12429	7.837	8.42421	8.04489	10.5462	10.1123	10.0205	GAACGCACCACATACATTGGAACCTCCAACTGGTCTGGAAGCTACTTCACAGAGACGGCA	NM_001012167	361527	Pld3	Rattus norvegicus phospholipase D family, member 3 (Pld3), mRNA [NM_001012167]	chr1	82613433	82613280	-	coding
A_44_P1089601	0.00294093	down	3.19842	-3.19842	-1.67736	12.3183	12.2204	12.5336	10.3333	10.5606	11.1464	AGGACACACTCCCATACTTGCCAAGCATATCAAGTACCCAAAGATTGGCAGAAAAGATCC	NM_022667	24546	Slco2a1	Rattus norvegicus solute carrier organic anion transporter family, member 2a1 (Slco2a1), mRNA [NM_022667]	chr8	108099125	108099184	+	coding
A_44_P426087	0.00205663	down	4.4493	-4.4493	-2.15358	5.29988	5.77021	5.32759	2.80044	3.65934	3.47716	ATCTAGGGGTAGTACTTCCCTTAAAATGCTAATGCAACTCATAAAAAAGTGATCAATAGC	NM_053848	116597	Opcml	Rattus norvegicus opioid binding protein/cell adhesion molecule-like (Opcml), mRNA [NM_053848]	chr8	28508949	28509008	+	coding
A_44_P384583	0.00104961	up	2.9673	2.9673	1.56915	3.32534	3.30765	3.27051	4.56073	5.19693	4.85329	GCATGAAGAAATTTTTTATACCCAAGTCACCTACTTCTTCTAATGAACCCGAAAACAGAG	NM_001106147	291597	Trim36	Rattus norvegicus tripartite motif-containing 36 (Trim36), mRNA [NM_001106147]	chr18	40329862	40329803	-	coding
A_43_P11734	0.0195816	down	4.45997	-4.45997	-2.15703	6.21291	5.91277	5.79564	2.7007	4.34445	4.40507	TAAACGTTGCACAGACTATTTTAGTACCATGATTTGTATACAGGCTTTTGATTCATAGGG	NM_013145	25686	Gnai1	Rattus norvegicus guanine nucleotide binding protein (G protein), alpha inhibiting activity polypeptide 1 (Gnai1), mRNA [NM_013145]	chr4	12494429	12494970	+	coding
A_44_P1095198	0.00476736	down	3.26556	-3.26556	-1.70733	5.72758	6.37438	6.18642	3.93593	4.70092	4.52954	CTGAATCACTTGCACTGTTTAGGAGATGCCAGGTTTACAGAAATAAGTGTTTAGAATAAA	XM_008757902	685004	Itga9	PREDICTED: Rattus norvegicus integrin, alpha 9 (Itga9), mRNA [XM_008757902]	chr8	123841482	123841541	+	coding
A_44_P1001551	0.000888	up	5.63815	5.63815	2.49522	4.03138	4.77217	4.0013	7.01159	6.64031	6.63863	AGTCAATGTACTGAACTCTCCCGGGGAAATCTAGCCCATGTACTGGACCCAGAAACTGAC	NM_001106748	299206	Batf	Rattus norvegicus basic leucine zipper transcription factor, ATF-like (Batf), mRNA [NM_001106748]	chr6	109817446	109817505	+	coding
CUST_R2_05655	0.00154365	up	2.28348	2.28348	1.19123	9.13516	9.62386	9.46734	10.7133	10.5285	10.5583	GAAATCGGAACCATAAAACAGCAAAGCTGCCTGCTCCATCAATAGACAGAAGCACAAAAC	NM_130421		Lcp2	Rattus norvegicus lymphocyte cytosolic protein 2 (Lcp2), mRNA [NM_130421]	chr10	19047492	19047653	+	coding
A_64_P048927	0.0351572	down	6.79659	-6.79659	-2.76481	13.1036	14.651	13.2437	9.62751	10.9136	12.1628	CCTTTGCTCATCTGAGTGAGCTGCACTGTGACAAGCTTCACGTGGATCCCGAGAACTTTA	NM_001024805	502359	Hbe2	Rattus norvegicus hemoglobin, epsilon 2 (Hbe2), mRNA [NM_001024805]	chr1	161648695	161648636	-	coding
A_42_P510638	0.000991	up	3.40816	3.40816	1.76899	5.13301	4.88876	5.28436	7.16121	6.87767	6.57422	CAGGGTGAGGTCCATTCGGAGTGGGACTTTTGTTCTGATCTTCAGGGCCCTGGGAACTTT	NM_172030	64467	Entpd2	Rattus norvegicus ectonucleoside triphosphate diphosphohydrolase 2 (Entpd2), mRNA [NM_172030]	chr3	3569589	3569648	+	coding
A_44_P1154102	0.00198345	down	4.71069	-4.71069	-2.23594	5.18938	5.63869	5.03842	2.54863	3.34962	3.26043	AAGCTGATTGACGGTGTCTATAAGGACTACCTGGCATTGCATCCATTTGACACAGAGAGT	XM_001069890	684327	LOC684327	PREDICTED: Rattus norvegicus similar to inter-alpha (globulin) inhibitor H5 (LOC684327), transcript variant X1, mRNA [XM_001069890]				+	coding
A_44_P1362324	0.000671	down	2.03937	-2.03937	-1.02813	11.2504	11.0112	11.2598	10.0272	10.271	10.1389	TATAAAGGGGTACAGCCTCATGTTGTGGAGATGGATAGAAGACCTGGGATCATTGTTGCA	NM_001191694	307189	Nebl	Rattus norvegicus nebulette (Nebl), mRNA [NM_001191694]	chr17	91543929	91543872	-	coding
A_44_P1109879	7.1e-05	up	2.27145	2.27145	1.18361	6.88248	6.67299	6.82562	7.96313	7.9321	8.0367	GCCTTGGGAGACTCAGGAGTTCAAGTTTTGTGTGAAAAAATGAAGGACCCACAGTGTAAC	NM_001191642	287362	Nlrp3	Rattus norvegicus NLR family, pyrin domain containing 3 (Nlrp3), mRNA [NM_001191642]	chr10	45865711	45865770	+	coding
CUST_R2_10327	0.00213144	down	2.40315	-2.40315	-1.26492	11.351	11.4153	11.3317	9.75452	10.2073	10.3415	TAGTGTGGATTCTTTGATAGAGCAAGACCTCCTCAGGATGAAATGACAGACAGGGAACAA	NM_001173972		Itga8	Rattus norvegicus integrin, alpha 8 (Itga8), mRNA [NM_001173972]	chr17	86431562	86429749	-	coding
A_44_P146570	0.012523	down	2.16974	-2.16974	-1.11752	10.2479	9.83863	10.0114	8.45573	9.1761	9.1135	TACTTGTCACTGTGAGAGCAAAAGCATACTCTTACTTATAAATTACCCCAGGCTAAGTGT	XM_008760735	25118	Itga1	PREDICTED: Rattus norvegicus integrin, alpha 1 (Itga1), transcript variant X1, mRNA [XM_008760735]	chr2	47101604	47101545	-	coding
A_42_P635228	0.000896	up	3.10765	3.10765	1.63582	4.69367	4.8725	4.49978	6.54846	6.38528	6.03967	ACTTGAATAAGAACAACACTGTGCTGTTACTGTGGTAGCATCAACCCAGCTGCCAGTTGT	NM_001107651	310074	Depdc1b	Rattus norvegicus DEP domain containing 1B (Depdc1b), mRNA [NM_001107651]	chr2	39699722	39699781	+	coding
A_44_P1084889	0.00491327	up	2.62636	2.62636	1.39307	12.4542	12.3843	13.1377	14.0877	14.1329	13.9349	ATATACAAGGGAGGCCAACGAAGACTATGAATACGACTATGATATGCCAGCCGCAGATGA	NM_001002805	406161	C4b	Rattus norvegicus complement component 4B (Chido blood group) (C4b), mRNA [NM_001002805]	chr20	4313195	4313336	+	coding
CUST_R2_08256	0.00170804	up	3.70294	3.70294	1.88867	5.8545	6.29746	6.25822	8.43995	7.7707	7.86554	TCTGGAGATGTCAGTCACCAAGTCTGAGGTGGCCCCTGAAGAAGATGAGAGAAAAAGGAG	NM_012912		Atf3	Rattus norvegicus activating transcription factor 3 (Atf3), mRNA [NM_012912]	chr13	107217004	107194399	-	coding
A_43_P10386	0.00012	up	3.23962	3.23962	1.69582	4.82651	5.15842	5.14168	6.77572	6.77558	6.66279	CCCTTCATCTGTTGTAAATATGTTGTACATACATAGGAGGCTGTATATTTTTGCAGGTGT	XM_006242278	170567	Slc38a1	PREDICTED: Rattus norvegicus solute carrier family 38, member 1 (Slc38a1), transcript variant X1, mRNA [XM_006242278]	chr7	135248203	135248144	-	coding
A_44_P1104382	0.00187418	up	2.24228	2.24228	1.16497	8.56405	8.20786	8.30011	9.61087	9.66877	9.28727	TGGATGGTGGCAACTACTAATAATCCTCTTAAGCTTCGCCTGTGCCGCAGAGCTAAAAAA	XM_008762614	103000000	LOC102552784	PREDICTED: Rattus norvegicus uncharacterized LOC102552784 (LOC102552784), mRNA [XM_008762614]	chr3	161735135	161735012	-	coding
A_44_P313786	0.000205	up	2.27393	2.27393	1.18519	9.65103	9.68572	9.59535	10.9502	10.8784	10.659	CCAGGAACGTGTGGGTTTTCCTAGCTACGTCTGGGACTTTGGCTGGCATTATGGGGATGA	NM_134395	171432	Tmem14c	Rattus norvegicus transmembrane protein 14C (Tmem14c), transcript variant 1, mRNA [NM_134395]	chr17	29705942	29703301	-	coding
A_64_P133479	6.21e-05	up	2.25348	2.25348	1.17215	6.43189	6.2819	6.25897	7.57134	7.43964	7.47824	AATCTGTAAGTAACTCAGAGACACCCATGAATTCAGATACAGAACAGGCCCATAGCGAGG	NM_001006984	299738	Vezt	Rattus norvegicus vezatin, adherens junctions transmembrane protein (Vezt), mRNA [NM_001006984]	chr7	31097559	31097500	-	coding
CUST_R2_15590	0.00760418	down	2.12113	-2.12113	-1.08483	6.09509	5.88403	6.31647	4.72076	4.98322	5.33712	TATTAGGTTGGACATCACATTCCATTTCTGATGGGAATGGACTGAGAAAGCTACCTGCAG	NM_138863		Ptgr1	Rattus norvegicus prostaglandin reductase 1 (Ptgr1), mRNA [NM_138863]	chr5	77023283	77023224	-	coding
A_44_P1080006	0.00307632	down	2.71021	-2.71021	-1.43841	9.83536	9.89259	9.93456	8.015	8.57592	8.75637	AATGACCTTCACTCCCAGATTGAGAGTTTGAATGAAGAGTTGGTCCAGCTGCTCCTCATT	NM_001100666	295105	Schip1	Rattus norvegicus schwannomin interacting protein 1 (Schip1), mRNA [NM_001100666]	chr2	158623936	158626344	+	coding
A_44_P699345	0.0200805	down	4.71143	-4.71143	-2.23617	5.69718	5.70482	6.86038	2.9925	4.01624	4.54514	TAGCAGAAAACTTGGGACCTGTCAGTTAAAACTAAGGTTTTCAAGTCCTTAGGGGTCCCC	NM_001134604	498392	Cytl1	Rattus norvegicus cytokine like 1 (Cytl1), mRNA [NM_001134604]	chr14	78350219	78350160	-	coding
A_43_P14233	0.0130098	up	2.75536	2.75536	1.46224	6.40906	7.46568	7.0025	8.5425	8.60816	8.1133	CTCTCCGCTCTGGATGTTGAATTGCCGCCTGTTTGTTACGATGCAGATATTTAAACGTCT	NM_022391	64193	Pttg1	Rattus norvegicus pituitary tumor-transforming 1 (Pttg1), mRNA [NM_022391]	chr10	28527539	28527480	-	coding
A_44_P303982	0.0198688	down	3.29542	-3.29542	-1.72046	9.06891	9.34867	9.04787	6.5607	7.70183	8.04153	GACTCTGTGAGAGCGACCACTTCTGCGTTCTTGACGTGATAAGCACAGGGGACCCAAGTG	NM_001106381	294335	Susd2	Rattus norvegicus sushi domain containing 2 (Susd2), mRNA [NM_001106381]	chr20	13436791	13436732	-	coding
A_42_P553201	0.00629606	up	2.24707	2.24707	1.16805	6.40076	7.02465	6.41991	7.80269	7.92275	7.62402	TTACCCTGTGGTTTTGGGGTAGACCTTTCTTGGGAGTGGGGCTTTCTTTTAAATCAAGCA	NM_019144	25732	Acp5	Rattus norvegicus acid phosphatase 5, tartrate resistant (Acp5), transcript variant 1, mRNA [NM_019144]				+	coding
A_44_P1370475	0.00580923	down	2.16914	-2.16914	-1.11712	8.51858	8.05045	8.286	6.85215	7.30853	7.34298	GTGCACCAATGGGATCATCTCCACCCAGGACTTACCCAGGGAGATTTAATATGTCGTTGA	XM_006227043	367597	LOC367597	PREDICTED: Rattus norvegicus similar to nidogen 2 (LOC367597), transcript variant X1, mRNA [XM_006227043]	chr1	167829379	167829320	-	coding
CUST_R2_17740	0.0122188	up	5.15669	5.15669	2.36644	3.64551	2.67495	1.78909	5.21378	4.88474	5.11038	ATTCTTAGAAGTGGGCTCAGAAAGGCCGGTGACTTGCACTTTGGATGGACTGTTTCCTGC	NM_001172079		Icam5	Rattus norvegicus intercellular adhesion molecule 5, telencephalin (Icam5), mRNA [NM_001172079]	chr8	20057589	20057648	+	coding
CUST_R2H_0006	0.00035	up	2.50601	2.50601	1.32539	11.6275	12.0278	11.7918	13.1691	13.1417	13.1125	CCTCACAATTTCCATCCCAGACCCCCATAATAACAGGAGGGGCCTAGGGAGCCCTCCCTA	NM_001037190		LOC303448	Rattus norvegicus similar to glyceraldehyde-3-phosphate dehydrogenase (LOC303448), mRNA [NM_001037190]	chr10	79569665	79569617	-	coding
A_44_P776614	6.12e-05	up	2.89897	2.89897	1.53554	6.79779	6.77852	7.02503	8.36099	8.37126	8.47571	TGGTCTCTCACCTTTGAATACTTAGAAATGTACATATACATGTGTGACATGATATGTGGA	XM_006254373	289287	Gpr137b	PREDICTED: Rattus norvegicus G protein-coupled receptor 137B (Gpr137b), transcript variant X2, mRNA [XM_006254373]	chr17	67011359	67011418	+	coding
A_44_P1108485	0.00220534	down	2.70485	-2.70485	-1.43555	10.1849	10.0614	10.1893	8.33559	8.76885	9.02456	CTGAAAGACTGGCTGTCCCCACAAGCCTTTATTCTGTTATATTGCTATTAATATATGATA	XM_006243655	24546	Slco2a1	PREDICTED: Rattus norvegicus solute carrier organic anion transporter family, member 2a1 (Slco2a1), transcript variant X1, mRNA [XM_006243655]	chr8	108099590	108099649	+	coding
A_64_P093642	0.0123111	up	2.13111	2.13111	1.09161	3.56997	3.67459	4.01884	4.58296	5.26615	4.68911	TACAAAGACCAAAATCTTGGCTAACAAGGCATTGTTGGTGGTGGCTTTTGTGGGAGAGCA	NM_001109083	498310	Nsl1	Rattus norvegicus NSL1, MIS12 kinetochore complex component (Nsl1), mRNA [NM_001109083]	chr13	107111925	107111984	+	coding
A_44_P1113150	0.00171229	up	2.10868	2.10868	1.07634	5.16127	4.92734	4.68793	6.05938	6.03397	5.91222	ACGAAGTATTGGCTACCCTCCAAAATGCATATTCGGGCAATTCTAAAACTTACCCGCCGT	XM_006251786	81752	Ptger2	PREDICTED: Rattus norvegicus prostaglandin E receptor 2 (subtype EP2) (Ptger2), transcript variant X1, mRNA [XM_006251786]	chr15	20214436	20214495	+	coding
A_42_P735670	0.00216035	down	2.24183	-2.24183	-1.16467	8.4664	8.9545	8.94426	7.56142	7.61348	7.69624	TGTGGATTGTTTTCCTTCTCTCATGGACTAAGGAGTAAATATTGATGAGGAATGATTTGA	XM_006240258	314259	Mpp5	PREDICTED: Rattus norvegicus membrane protein, palmitoylated 5 (MAGUK p55 subfamily member 5) (Mpp5), transcript variant X2, mRNA [XM_006240258]	chr6	101473936	101473995	+	coding
A_44_P386359	2.15e-05	up	3.02372	3.02372	1.59633	9.48982	9.55324	9.50576	11.2122	10.9851	11.1405	CGTGGTGGTCAACATCTTCATTACGGCCTTTGGAGTCCAGAAGCCTGTCATGGACGTGGC	NM_012867	25338	Ninj1	Rattus norvegicus ninjurin 1 (Ninj1), mRNA [NM_012867]	chr17	21411951	21411892	-	coding
A_64_P046313	0.00220169	down	2.88581	-2.88581	-1.52898	9.56634	9.88678	9.88314	7.882	8.34328	8.52406	TATATTGACTCCAAATTCATCAGCCTCTCTGATGGGCCTGTATAAAAACCTGGAGAGGCC	NM_017256	29610	Tgfbr3	Rattus norvegicus transforming growth factor, beta receptor III (Tgfbr3), mRNA [NM_017256]	chr14	3240135	3240194	+	coding
A_42_P670580	0.021653	down	4.21799	-4.21799	-2.07656	11.4286	11.0539	11.2664	8.06313	9.63658	9.81962	AGAAGGAAAGTCCTGGTAGAGGCCGGTGTTGAACCCAACTTTCCAAATCCCATGGTCGTG	NM_012685	24875	Vipr1	Rattus norvegicus vasoactive intestinal peptide receptor 1 (Vipr1), mRNA [NM_012685]				+	coding
A_43_P22577	0.00434058	up	2.5026	2.5026	1.32343	6.82562	6.08103	6.55681	7.68465	7.84384	7.90525	GGGAATAAAGCTGATTTCAAAGCTTTTAAGTTAGACCTAAAAGCACTGGCAGACTCTAGG	XM_575365	500011	RGD1563091	PREDICTED: Rattus norvegicus similar to OEF2 (RGD1563091), transcript variant X1, mRNA [XM_575365]	chr4	27979856	27979797	-	coding
CUST_R2_15909	0.00759805	down	3.70316	-3.70316	-1.88876	9.03895	8.61632	8.14552	6.16759	7.08309	6.88385	TTGAACACTCACCCATAAGATTCTGCACGCAGAATGGAGATTATGTCATTCTGGATTCCA	NM_023978		Per3	Rattus norvegicus period circadian clock 3 (Per3), mRNA [NM_023978]	chr5	168174210	168174151	-	coding
A_44_P535268	0.0104468	down	2.23698	-2.23698	-1.16156	10.2937	10.1064	10.118	8.51689	9.21811	9.29837	TGGAACTCTAGGATACATATTTCTGTTATTACATTGGTTGCTCATTCAAATTTCATGCCC	NM_012769	25202	Gucy1b3	Rattus norvegicus guanylate cyclase 1, soluble, beta 3 (Gucy1b3), mRNA [NM_012769]	chr2	173683770	173683711	-	coding
CUST_R2_06349	3.49e-05	up	7.322	7.322	2.87224	9.41284	9.84663	9.46106	12.5072	12.4434	12.3867	ACATCAGAGCCACAGTACAGTCTACCTTAACTACATGGCAGTGGAATACAATGTGTCCTT	NM_001031638		Cd68	Rattus norvegicus Cd68 molecule (Cd68), mRNA [NM_001031638]	chr10	56482573	56482514	-	coding
A_44_P497553	0.00346118	up	2.03748	2.03748	1.02679	6.46104	6.91655	6.50855	7.49517	7.75916	7.71218	AGAAGAGTACAATTGCAGCTCATTTGGAGAGATAGGCTTTGTTCATGTTGAAGTCATGTT	NM_022276	64043	Gcnt1	Rattus norvegicus glucosaminyl (N-acetyl) transferase 1, core 2 (Gcnt1), mRNA [NM_022276]	chr1	220825593	220825534	-	coding
A_64_P033380	0.00075	up	2.31469	2.31469	1.21082	9.15364	9.08087	8.9379	10.4877	10.2128	10.1044	TTCTATTCAGGGACCGGCTACAAGCTCAGCCCCTTCGCCTTCACTGTGGACAGTGACTAG	NM_199089	293650	Tcirg1	Rattus norvegicus T-cell, immune regulator 1, ATPase, H+ transporting, lysosomal V0 subunit A3 (Tcirg1), mRNA [NM_199089]	chr1	206420165	206420106	-	coding
A_43_P12160	0.000992	down	2.07872	-2.07872	-1.0557	7.12943	7.05315	7.11311	5.82564	6.06255	6.2404	ACCAAAGCTAGTCCCACAGGCGTGATCTTAGACCTCTGGGAAGCTCGGCAGCAGGATGAT	NM_022207	60630	Unc5b	Rattus norvegicus unc-5 homolog B (C. elegans) (Unc5b), mRNA [NM_022207]	chr20	28095389	28095330	-	coding
A_44_P1098240	0.0102056	down	2.22785	-2.22785	-1.15565	5.00277	5.6654	5.54613	4.02978	4.53316	4.1844	GTTGGAACCTCCTGGGGACATGTTATATTTTGAAGTGATTAAACTATTTAATTGTGTGTC	XM_006222517	307548	Dtna	PREDICTED: Rattus norvegicus dystrobrevin, alpha (Dtna), transcript variant X4, mRNA [XM_006222517]	chr18	15577690	15577749	+	coding
A_64_P041134	0.0175307	down	2.68444	-2.68444	-1.42462	9.20728	9.03367	9.0593	7.01698	7.74746	8.26194	GAAGTTACAGTCACTCAGTTGGCGTCTTAACACCTGGACTTTACCTGATCCAGTTTTACA	NM_031336	83504	Kl	Rattus norvegicus Klotho (Kl), mRNA [NM_031336]	chr12	3732776	3732717	-	coding
A_64_P105211	0.000748	up	3.47776	3.47776	1.79816	5.16841	4.59853	4.78639	6.74404	6.45545	6.74832	GTTACGGGAATTAAAGAAGTTATTCTAACCCAGAAGACTGCACTCGAAAATACCAACTCT	XM_003752132	298318	Slc25a43	PREDICTED: Rattus norvegicus solute carrier family 25, member 43 (Slc25a43), transcript variant X1, mRNA [XM_003752132]	chrX	8096197	8096138	-	coding
A_44_P1093067	0.0369862	down	2.32571	-2.32571	-1.21767	6.53965	6.53456	6.79766	4.63511	5.81803	5.76573	AAGTTTAAAGATGCTCTCTCAGCAGCTGCTGCCTATCTATTTGATGTCCAGCAGCCTTCT	XM_008762859	312213	Plxna4a	PREDICTED: Rattus norvegicus plexin A4, A (Plxna4a), mRNA [XM_008762859]	chr4	59254104	59254045	-	coding
A_44_P1369955	0.00248559	up	27.7895	27.7895	4.79647	2.73336	1.62449	1.65935	5.6927	7.788	6.92589	CTGGAGACTGCTGTTGACCTGGGTGTGGAAAATTTCAGTCAAATGGTGCTGGAGAAGCAC	XM_006224186	103000000	LOC102549724	PREDICTED: Rattus norvegicus late cornified envelope protein 1E-like (LOC102549724), mRNA [XM_006224186]	chr2	185776793	185776734	-	coding
A_42_P736530	0.000537	up	2.40984	2.40984	1.26894	4.64972	4.90831	4.98653	5.9784	6.22727	6.14572	GGCCTTCTTGCTTATGACATTAAAATTGTTTAAGACCTTGAGTTTCTCAAGAGATATGGT	XM_575365	500011	RGD1563091	PREDICTED: Rattus norvegicus similar to OEF2 (RGD1563091), transcript variant X1, mRNA [XM_575365]	chr4	27976184	27976125	-	coding
A_44_P975868	0.00019	up	2.23411	2.23411	1.1597	6.53388	6.69691	6.56562	7.89577	7.65087	7.72886	GAGGTCCTGTTAGTAAAAATAACAGGCTGGAATTTAGTGATTTTGTAAAGTACTAGGAAC	XM_008762059	25406	Cd44	PREDICTED: Rattus norvegicus Cd44 molecule (Cd44), transcript variant X8, mRNA [XM_008762059]	chr3	88022351	88022292	-	coding
A_44_P109455	0.00288283	down	2.42192	-2.42192	-1.27615	10.7835	10.687	10.7198	9.06707	9.61847	9.67624	AGGCTATGGACACCCGCCTACAGTTGGCCATGGTCTGCTACAGCCCTGACTTTGAGAGAA	NM_177426	24424	Gstm2	Rattus norvegicus glutathione S-transferase mu 2 (Gstm2), mRNA [NM_177426]	chr2	203552101	203551176	-	coding
A_44_P290231	0.0008	up	2.02211	2.02211	1.01586	13.3453	13.608	13.6332	14.4201	14.597	14.6171	GGGGTTCTGTGAGGTGTGCAAGAAGCTGGTCATCTATTTGGAACATAACCTGGAGAAAAA	NM_013013	25524	Psap	Rattus norvegicus prosaposin (Psap), transcript variant 1, mRNA [NM_013013]	chr20	27619591	27619650	+	coding
CUST_R2_17594	1.9e-05	up	2.37086	2.37086	1.24541	12.9807	13.0684	12.9309	14.1786	14.2409	14.2967	GACAACTTTGTGAAGCTCATTTCCTGGTATGACAATGAATATGGCTACAGCAACAGGGTG	NM_017008		Gapdh	Rattus norvegicus glyceraldehyde-3-phosphate dehydrogenase (Gapdh), mRNA [NM_017008]	chr4	161282619	161282450	-	coding
A_64_P100078	0.00203131	up	2.72341	2.72341	1.44541	7.04916	6.83837	6.82913	8.7125	8.26666	8.07374	TTCTGAGGGTCAACGCAACAGCTAATGATGTTTTCCACTGTACGTTCTGGAGAGTACACT	NM_001191954	499342	Cd274	Rattus norvegicus CD274 molecule (Cd274), mRNA [NM_001191954]	chr1	233061619	233061678	+	coding
A_64_P322958	0.000436	up	15.8452	15.8452	3.98597	1.59039	2.4752	2.71535	6.42186	5.9482	6.36879	ATGCTGAGAAAAATATCTATAGACTGTAGTCCAGGCAATGATCTTCTGGAATCGTTCAAC	NM_198746	297666	Klra5	Rattus norvegicus killer cell lectin-like receptor, subfamily A, member 5 (Klra5), mRNA [NM_198746]	chr4	168759476	168759417	-	coding
A_64_P109129	0.00511122	down	2.38298	-2.38298	-1.25277	8.83524	8.40129	8.68873	7.01976	7.54	7.60719	GCACAGCTGGGTAGAAAAAAGGCAGCTGAGAGCAGTCTTGGCTGTGGCAGGAATCTATGA	NM_053944	116808	Pcdh12	Rattus norvegicus protocadherin 12 (Pcdh12), mRNA [NM_053944]	chr18	31197707	31197648	-	coding
A_44_P1109249	0.0111914	down	2.55576	-2.55576	-1.35375	12.3867	12.1524	12.2954	10.3462	11.1035	11.3236	CCGTATGCAACTCTGTATTCTTGCCAAAGACTTCCTTTAAACGAGAGCACTTTTACCCAC	XM_008767220	301509	Tns1	PREDICTED: Rattus norvegicus tensin 1 (Tns1), transcript variant X1, mRNA [XM_008767220]	chr9	73233301	73233242	-	coding
A_64_P010648	0.00137759	up	4.41172	4.41172	2.14134	5.78424	6.40402	6.26043	8.67246	8.17112	8.02913	CCTTCCCCATGGACAGTGCGATAGTTATTTATTATGATATCTAAAGAGAGATGCTTTTAA	NM_001105822	287562	Ccl12	Rattus norvegicus chemokine (C-C motif) ligand 12 (Ccl12), mRNA [NM_001105822]	chr10	70322447	70322506	+	coding
CUST_R2_16728	0.000403	up	2.32141	2.32141	1.215	6.84509	6.70934	6.49919	7.87603	7.83044	7.99216	GCTAGAAGATATCACAGAGGCTCTAAGAACTTTCCAGGAAGCATCTGAACTGCCTGTTTC	NM_001107159		Mmp19	Rattus norvegicus matrix metallopeptidase 19 (Mmp19), mRNA [NM_001107159]	chr7	2092200	2095055	+	coding
A_64_P036616	0.0356713	down	2.89165	-2.89165	-1.53189	7.64138	7.36014	7.63058	5.06094	6.34217	6.63331	CTTAAAGAGATAGTTGAAGGACAGACATCAATGGAACAGAAAGGGTGTTCTTGGAGAATT	NM_012868	25339	Npr3	Rattus norvegicus natriuretic peptide receptor 3 (Npr3), mRNA [NM_012868]	chr2	61278323	61278264	-	coding
A_42_P783735	0.000174	down	2.08041	-2.08041	-1.05687	9.43153	9.48387	9.5465	8.33676	8.56947	8.38506	AAGCCACAGGCCTCAGTGGTTTTCCTGCATCTGGGAGAACAAAGCTATTCATGGTTTTAA	XM_008765464	89807	Angpt1	PREDICTED: Rattus norvegicus angiopoietin 1 (Angpt1), transcript variant X3, mRNA [XM_008765464]	chr7	78193895	78193836	-	coding
A_44_P1160973	0.00116048	up	64.9504	64.9504	6.02127	1.61492	1.7122	1.6533	8.81431	7.90293	6.32698	TTCCTAAAACCTGGATCCCTAAACATCCCAATGTGCTGAATAAATGCTTGTGAAATGCAA	XM_003748860	687992	Saal1	PREDICTED: Rattus norvegicus serum amyloid A-like 1 (Saal1), mRNA [XM_003748860]	chr1	97248501	97248442	-	coding
A_44_P1084535	0.000118	up	2.13904	2.13904	1.09697	6.32048	6.2515	6.46954	7.51206	7.42922	7.39113	TTGTGAAGACACAACTTTTCTCCCTATTCATCCAGGAAGCAGAGAAGAGCAGGAATCCTC	NM_001107714	310772	Dennd2d	Rattus norvegicus DENN/MADD domain containing 2D (Dennd2d), mRNA [NM_001107714]	chr2	201798827	201798886	+	coding
A_42_P464434	0.0076554	down	3.75011	-3.75011	-1.90693	5.53193	5.72896	5.78403	3.02421	4.10779	4.19212	ATGCATGAAAGATCCATGTCAGAATTTAGCCATATTCTATTTTATTAGTAGCCCTAAACT	XM_006224035	294789	Ranbp3l	PREDICTED: Rattus norvegicus RAN binding protein 3-like (Ranbp3l), transcript variant X1, mRNA [XM_006224035]	chr2	58720852	58720911	+	coding
A_44_P556556	0.0178609	down	4.2582	-4.2582	-2.09024	4.91667	4.35019	4.34279	1.61899	3.35949	2.36042	TCATTCAGTGTTTTAGTGGCCTTGAACACAACTGCTTTAGCTATGATCTAAATCCTCAGT	NM_001108991	366894	Trhde	Rattus norvegicus thyrotropin-releasing hormone degrading enzyme (Trhde), mRNA [NM_001108991]	chr7	53592275	53592216	-	coding
A_64_P016911	0.005481	down	2.072	-2.072	-1.05103	9.37391	9.70613	9.50453	8.1666	8.52787	8.73702	TTCCTCCCTCTATCCAGAGCTAGCTGACGTCCAATGGTACGGGCAGGAAAAAGCCAAGCC	NM_001191821	307128	Frmd4a	Rattus norvegicus FERM domain containing 4A (Frmd4a), mRNA [NM_001191821]	chr17	84783319	84783260	-	coding
A_64_P100793	0.00327561	up	2.42084	2.42084	1.27551	8.04138	8.54644	8.38242	9.39327	9.86145	9.54204	TCTGCAAACAATGCCCAGTTTTCTATAGGGAGACAGCAGACCGAGTGAGCTCAACATTTA	NM_021866	60463	Ccr2	Rattus norvegicus chemokine (C-C motif) receptor 2 (Ccr2), mRNA [NM_021866]	chr8	128893805	128893864	+	coding
A_64_P041541	0.0165397	down	2.02091	-2.02091	-1.015	7.97501	8.25136	8.55957	7.10417	7.00967	7.62709	TCTCAAAACTGTGGTCGCAGGAGTCAGCCAGCCTCTGCTAGAGACAGGGAGTACCTAGAG	NM_001191896	365391	Trpm5	Rattus norvegicus transient receptor potential cation channel, subfamily M, member 5 (Trpm5), mRNA [NM_001191896]	chr1	203347496	203347437	-	coding
A_44_P428455	0.00376113	up	2.05961	2.05961	1.04237	6.82692	6.96203	6.73697	8.17206	7.85912	7.62186	TAACTGCCTGTCTTTTTGTAGTTTCTGATGTTTGTAACCAGACCCAGCTGTGTCATTAAA	NM_130744	170520	Cygb	Rattus norvegicus cytoglobin (Cygb), mRNA [NM_130744]	chr10	106759963	106759904	-	coding
A_43_P19648	0.000357	down	2.44896	-2.44896	-1.29217	8.48759	8.49624	8.66308	7.06258	7.31387	7.39394	TGGCATTCCTCGTTGAACTACTTAAAAGTTCAGTAGCCATGCAAGAACAGATGCTGGGTG	XM_006224132	361948	RGD1562629	PREDICTED: Rattus norvegicus similar to neurobeachin (RGD1562629), transcript variant X10, mRNA [XM_006224132]	chr2	145270572	145270513	-	coding
A_44_P1090983	0.00466182	down	2.82619	-2.82619	-1.49886	5.24696	6.09467	5.86892	4.10419	4.33307	4.2767	GTGCACATATGTACACGCACATTATACACATACGCATTAAATTAATAACCAAGTCACTCT	XM_001075627	687508	LOC687508	PREDICTED: Rattus norvegicus similar to Cytochrome c oxidase polypeptide VIIa-heart, mitochondrial precursor (Cytochrome c oxidase subunit VIIa-H) (COX VIIa-M) (LOC687508), transcript variant X3, mRNA [XM_001075627]				+	coding
A_44_P529811	0.00260554	down	2.68471	-2.68471	-1.42476	9.07176	9.23574	9.22723	7.35138	7.87365	8.03541	CTCGGCTCGAGCCAGCATCATAGACAAGTGGAAGAAACTGCAGGGAGTGAGCCAGGAACA	NM_001107657	310178	Myo10	Rattus norvegicus myosin X (Myo10), mRNA [NM_001107657]	chr2	77380604	77380663	+	coding
A_44_P290391	0.000216	up	2.39884	2.39884	1.26234	8.29912	8.29319	8.20653	9.70866	9.39116	9.48603	CAACATGCTTCGACTAAGTCTCCCACCCAATGTTTCAATGGGATTTCGTCTGGTAACTCT	NM_019268	29715	Slc8a1	Rattus norvegicus solute carrier family 8 (sodium/calcium exchanger), member 1 (Slc8a1), transcript variant 1, mRNA [NM_019268]	chr6	4691689	4691630	-	coding
A_64_P045007	0.00816593	down	3.29138	-3.29138	-1.71869	6.25098	6.44262	6.28594	3.95024	4.74289	5.13033	CTTAGATGTGCTATTAACATTCTGTCGGATCCACATGGTTCCTTGAAAGTTTTATGTATA	NM_001100666	295105	Schip1	Rattus norvegicus schwannomin interacting protein 1 (Schip1), mRNA [NM_001100666]	chr2	158631697	158631756	+	coding
A_64_P013725	0.00388779	up	2.01036	2.01036	1.00745	8.57344	9.15027	8.82416	9.89302	9.83832	9.83889	CATGGTTGAGGACAATGACGATGAGGAAGAGGATGGAGATGAGCTGCTCCATCACCATCG	NM_001002016	60374	Lmna	Rattus norvegicus lamin A/C (Lmna), mRNA [NM_001002016]	chr2	180597942	180597883	-	coding
A_42_P472077	0.00318285	down	3.25565	-3.25565	-1.70294	4.84894	5.26044	5.00587	2.85956	3.51069	3.63618	AAGAAAACTTATATGATTATCAATGGTGCCGTTAATAGATGTGTTGGACAATGGGTGTAC	XM_008766041	116597	Opcml	PREDICTED: Rattus norvegicus opioid binding protein/cell adhesion molecule-like (Opcml), transcript variant X1, mRNA [XM_008766041]	chr8	28513194	28513253	+	coding
A_44_P1154952	0.00786654	down	2.0447	-2.0447	-1.03189	7.99857	8.07219	8.0374	6.59286	7.26582	7.15381	CCCAATGACCAGTACAAGTTCCTTGCTGTTTCCACCGACTACAAGAAGCGTAAGAAGGAC	NM_001271272	100000000	Ndufa4l2	Rattus norvegicus NADH dehydrogenase (ubiquinone) 1 alpha subcomplex, 4-like 2 (Ndufa4l2), mRNA [NM_001271272]	chr7	67493467	67493631	+	coding
A_64_P137386	6.66e-05	up	2.05444	2.05444	1.03875	9.69667	9.88894	9.77209	10.8692	10.797	10.8077	TGTAAGTAACCCCTCACCCATGTTCTTATAAATAGCCCCAATAAAACTCATTGATTCACC	XM_006227419	317227	Tlr13	PREDICTED: Rattus norvegicus toll-like receptor 13 (Tlr13), transcript variant X2, mRNA [XM_006227419]	chrX	94293651	94293710	+	coding
A_64_P126851	5.88e-05	up	4.31654	4.31654	2.10987	10.5348	10.5401	10.5515	12.8784	12.5998	12.4778	GGGGAGGACTGGAGGAAATCCCTGTCAGTCGGAAAGTACAAGGCTCCACAGGACAAATGA	NM_001135992	498276	LOC498276	Rattus norvegicus Fc gamma receptor II beta (LOC498276), mRNA [NM_001135992]	chr13	86921191	86921132	-	coding
A_44_P1114445	0.00153396	down	2.60114	-2.60114	-1.37915	7.68343	7.54794	7.82052	5.98414	6.43965	6.49067	GGCATGGAGACAATTACCTGTTAACCTCTAATTCTTGAACTGTTAGCAAAGTAAATATCA	XM_003751721	101000000	LOC100909849	PREDICTED: Rattus norvegicus frizzled-8-like (LOC100909849), mRNA [XM_003751721]	chr17	65971835	65971894	+	coding
A_44_P1085427	0.0185822	up	2.14996	2.14996	1.10431	4.51476	5.41208	5.05541	6.32128	6.0749	5.899	CCAGACTGCCAGATTATCAGACATGTGAACCTTTGTCTCTCTTTGAAAAATTATAAACTA	NM_001108656	362485	Ccne2	Rattus norvegicus cyclin E2 (Ccne2), mRNA [NM_001108656]	chr5	25043721	25043780	+	coding
A_44_P1158880	0.000959	down	2.40264	-2.40264	-1.26462	10.0489	9.90355	9.95214	8.49351	8.65136	8.96587	CGGTCTGGCACGGCCAGCTCTGTATCTTACCCTAAGCAAATGCCATTGTCCCAAGTCTGA	NM_001044251	364754	Fzd8	Rattus norvegicus frizzled class receptor 8 (Fzd8), mRNA [NM_001044251]	chr17	65970974	65971033	+	coding
A_64_P026928	0.00611885	up	2.11372	2.11372	1.07978	6.32698	6.66357	5.95923	7.42861	7.37959	7.38093	TAACATAAAGAATAGGGAGGTCCATTTACACAGTGAACCAGTCCATCCACCTGGGAAGCT	NM_001108432	361327	Prr16	Rattus norvegicus proline rich 16 (Prr16), mRNA [NM_001108432]	chr18	46531877	46531936	+	coding
CUST_R2_19132	0.00912956	down	2.44084	-2.44084	-1.28738	12.9213	12.6193	12.7692	10.9697	11.6889	11.7891	TGTATCTGTAGACTATAACACTTCCGACCCCCTCATCCGATGGGATTCCTATGACAACTT	NM_001191810		Tns1	Rattus norvegicus tensin 1 (Tns1), mRNA [NM_001191810]	chr9	73300654	73300595	-	coding
CUST_R2_05245	0.00245723	up	3.79188	3.79188	1.92291	8.83082	9.7303	9.0243	11.2589	11.0877	11.0076	AACTGGATTTCACAGGAAATTCAACTGGACATAAGAGAAGGTCACGAGCATCCAAGAACA	NM_001271366		Mki67	Rattus norvegicus marker of proliferation Ki-67 (Mki67), mRNA [NM_001271366]	chr1	195317590	195317531	-	coding
A_42_P521210	0.00216628	up	18.6227	18.6227	4.21899	3.76253	5.17388	3.78979	9.17714	8.31964	7.88638	AATTGGGAGACTTCTGACCATGAGGATGTGAAGAACATTTAGGTCTCACTTGGGCATTTG	NM_001169138	292406	Thbs2	Rattus norvegicus thrombospondin 2 (Thbs2), mRNA [NM_001169138]	chr1	53584732	53584673	-	coding
A_64_P038419	0.000721	up	2.60295	2.60295	1.38015	9.86116	10.291	10.2999	11.5749	11.4828	11.5347	ACACTACAGCTCATACCTGGAGTACATGAAAGTTGTAGACGGCTTGGAGAAGGCAATCTA	NM_012531	24267	Comt	Rattus norvegicus catechol-O-methyltransferase (Comt), mRNA [NM_012531]	chr11	84580941	84581000	+	coding
CUST_R2_18986	0.0171497	down	2.51607	-2.51607	-1.33117	6.2716	6.81914	6.86998	4.76353	5.58099	5.62269	AAGCCTTCAAACACGCGTTGATCAAATTCTTGGAAAAGGACAAATCACATCAGATAAAAA	NM_001134643		Kcnq5	Rattus norvegicus potassium voltage-gated channel, KQT-like subfamily, member 5 (Kcnq5), mRNA [NM_001134643]	chr9	20185160	20184265	-	coding
A_42_P834852	0.00157457	down	2.31666	-2.31666	-1.21205	8.04613	8.29466	8.21425	6.69313	7.08763	7.13813	TACAATGTACAGAGATTACATCAAGAGGGTGTCAGAGGATCCTGACAAGTAGGACTCCTG	NM_001105844	287738	Higd1b	Rattus norvegicus HIG1 hypoxia inducible domain family, member 1B (Higd1b), mRNA [NM_001105844]	chr10	92011603	92011662	+	coding
A_44_P147633	0.00027	up	36.2714	36.2714	5.18076	4.37983	3.00663	3.45732	8.78404	8.55118	9.05084	AGTGTGAGGATGACACGGAGAACTACTATGTGGGCAAGAAGAATATCACATGCTGCTCCT	NM_001172106	680210	Psca	Rattus norvegicus prostate stem cell antigen (Psca), mRNA [NM_001172106]	chr7	112831207	112831266	+	coding
A_44_P1087388	7.48e-05	up	3.16741	3.16741	1.6633	7.92683	7.8964	7.78918	9.7141	9.43271	9.45552	AAGGCGTAAAAGAAGACGCCAGCACTGACTATGCCTGCATCGTCTTAAACAAACCCAATT	NM_022634	64569	Lst1	Rattus norvegicus leukocyte specific transcript 1 (Lst1), mRNA [NM_022634]	chr20	3701425	3701484	+	coding
A_44_P1070720	9.07e-05	up	3.26579	3.26579	1.70743	7.54605	7.75713	7.79753	9.54754	9.37687	9.2986	AGCAGTTGCCACTCTGTGTGGATCCGGAAATGACTCCAACACATATCAGGGATGCTAAGA	NM_001108308	360667	Mfsd11	Rattus norvegicus major facilitator superfamily domain containing 11 (Mfsd11), mRNA [NM_001108308]	chr10	106972286	106972345	+	coding
A_43_P22042	4.38e-05	up	18.353	18.353	4.19794	7.86379	8.43734	7.77709	12.2014	12.1126	12.3581	TGGTAAATGTACACTGTACTATAAGATGGTGATGAATGCCTGGCCTAAGATTCCCCCCTC	NM_001009353	301265	Pla2g7	Rattus norvegicus phospholipase A2, group VII (platelet-activating factor acetylhydrolase, plasma) (Pla2g7), mRNA [NM_001009353]	chr9	13058095	13058036	-	coding
CUST_R2_16972	0.0119916	down	2.28567	-2.28567	-1.19261	7.41946	7.20303	7.12753	5.64353	5.99548	6.53317	CATCATAGAAGAAGAACAGAACAACTCGGCAAACACCCAGAAGCATCCTTCCAGGAAAAG	NM_001197907		Oxr1	Rattus norvegicus oxidation resistance 1 (Oxr1), transcript variant 1, mRNA [NM_001197907]	chr7	77266332	77266391	+	coding
A_64_P091038	0.00574249	down	2.28978	-2.28978	-1.19521	10.7874	10.8275	10.8784	9.22773	9.69631	9.9837	AAACCAATGTCATTTATGTTGTCGTTGGAGCCCTGGTCATCACTGGAGCTGTGATCATTG	NM_001008834	414791	RT1-CE11	Rattus norvegicus RT1 class I, locus CE11 (RT1-CE11), mRNA [NM_001008834]	chr20_random	133569	133628	+	coding
A_42_P693316	0.00904777	up	5.17635	5.17635	2.37194	7.40854	8.66056	7.6863	10.6425	10.5902	9.6385	TTAGTTCTCCTCGATGCTGGCAAGAAGCAAGTCTTACTGGCTAGTTCCTAAAGTTTCTTC	NM_024157	79126	Cfi	Rattus norvegicus complement factor I (Cfi), mRNA [NM_024157]	chr2	227324985	227325044	+	coding
A_44_P1082004	0.00107976	up	3.04185	3.04185	1.60495	6.47631	6.9699	7.07547	8.44861	8.36524	8.52268	TTAACACACTCATTAGGAATGTGATTGCCTTACGGGACAAGCAAACAGCAGAAGAGAGGC	NM_012687	24886	Tbxas1	Rattus norvegicus thromboxane A synthase 1, platelet (Tbxas1), mRNA [NM_012687]	chr4	66613895	66618099	+	coding
A_44_P1111641	0.0241237	up	2.50165	2.50165	1.32288	3.38135	4.11166	4.5191	5.04898	5.63884	5.29293	TTGCTACTTTACTTCAGCTCTGGACCTTGTCAAGAAACTACTGGTTGTGGATCCAAAGGC	XM_008769308	114212	Chek2	PREDICTED: Rattus norvegicus checkpoint kinase 2 (Chek2), transcript variant X5, mRNA [XM_008769308]	chr12	45939278	45939219	-	coding
A_44_P489273	0.00995078	up	3.10684	3.10684	1.63545	3.96416	3.60504	2.92972	5.17112	5.4343	4.79984	CTCACTTTCATTAGCATAGACCGATATCTGCTCATGAAGTTCCCTTTCCGAGAACACATT	NM_001001518	408199	Sucnr1	Rattus norvegicus succinate receptor 1 (Sucnr1), mRNA [NM_001001518]	chr2	149416392	149416451	+	coding
A_64_P260088	0.00736122	down	3.34886	-3.34886	-1.74367	12.3652	12.2369	12.1628	9.84561	10.7085	10.9799	ATTATTACAAGACTTCCATGGACTCTGTCAAGGACTGGTGCAACTGGACTTTGATTAGCA	NM_031646	58966	Ramp2	Rattus norvegicus receptor (G protein-coupled) activity modifying protein 2 (Ramp2), mRNA [NM_031646]	chr10	90276621	90276680	+	coding
A_44_P445090	0.00144507	up	2.30683	2.30683	1.20591	7.67905	8.11499	7.90419	9.27749	9.05955	8.97893	CGTGGGGCCTACACACTGGTCACCTTCTCAGCCAAGAATAATACCATTGTAAACAAGTTA	NM_199118	367562	Gaa	Rattus norvegicus glucosidase, alpha, acid (Gaa), mRNA [NM_199118]				+	coding
A_64_P069261	0.0204607	down	2.35667	-2.35667	-1.23675	8.90234	9.31498	9.09496	7.25197	8.10573	8.24433	TTAGAGGAAGCTAGAATGGAGCTACACCGGATCAGCAAGGCTTCCGACAACCAGGGGGTG	NM_001107052	303559	Arl4d	Rattus norvegicus ADP-ribosylation factor-like 4D (Arl4d), mRNA [NM_001107052]	chr10	90701748	90701807	+	coding
A_44_P1086520	4.27e-05	up	2.76175	2.76175	1.46558	7.65303	7.4454	7.42834	9.0163	8.9342	8.97302	ATTTAGACAGTGCTGAATGGGATGATATTCACGTGATCACTGGAGCTTTGAAACTTTTTT	NM_001012198	362893	Arhgap9	Rattus norvegicus Rho GTPase activating protein 9 (Arhgap9), transcript variant 2, mRNA [NM_001012198]	chr7	67286587	67286646	+	coding
A_64_P072518	0.0460284	down	2.1879	-2.1879	-1.12955	4.76533	4.74411	4.76884	2.84169	4.07436	3.97358	AAGGGCTACCATTGTGTTTTAACCTAATGTTCTATCCTCCCTAAGAATGCACTTCCCCAC	NM_001106582	296866	Gpr165	Rattus norvegicus G protein-coupled receptor 165 (Gpr165), mRNA [NM_001106582]	chrX	84291113	84291172	+	coding
A_44_P477866	0.0484913	down	3.98793	-3.98793	-1.99564	10.1298	10.2064	10.1578	6.75211	8.779	8.97597	CCACTGGAGTATCGTCTTGGGCTACTGCATAGGGATGTCGTCCGTCATCTGCATCCCTAC	NM_013034	25553	Slc6a4	Rattus norvegicus solute carrier family 6 (neurotransmitter transporter), member 4 (Slc6a4), mRNA [NM_013034]	chr10	67140122	67140063	-	coding
A_44_P201028	0.0487952	up	2.06012	2.06012	1.04273	4.93045	5.9193	5.93045	6.96712	6.53493	6.40634	GACGAACATTCAAGATTGGTCCCTCAGATCGGAACACTGGCATCACAAAGAACTGGGCGG	NM_053727	114519	Nfil3	Rattus norvegicus nuclear factor, interleukin 3 regulated (Nfil3), mRNA [NM_053727]	chr17	18107192	18107251	+	coding
A_43_P12293	3.23e-06	up	4.62863	4.62863	2.21059	7.05578	7.13697	6.99538	9.319	9.18591	9.31498	CAGCTCTGGCATCCATGCCACGTACCTTGGTCTTACGGCTGTATGGGTTCCCACTTGGAA	NM_022684	64625	Bid	Rattus norvegicus BH3 interacting domain death agonist (Bid), mRNA [NM_022684]	chr4	157296471	157296412	-	coding
A_42_P585750	0.0101278	up	2.99612	2.99612	1.5831	6.76192	6.06326	6.13098	8.20045	7.37574	8.12926	AGAACGACAGAAAGTTCAACTACAATAACGACAGAAAGTTCAACTACAATAATGACAACC	NM_001202463	360655	Cd300le	Rattus norvegicus Cd300 molecule-like family member E (Cd300le), mRNA [NM_001202463]	chr10	105104043	105103984	-	coding
A_44_P1156847	0.019393	down	4.24468	-4.24468	-2.08566	11.1199	11.1658	11.3133	8.03329	9.49351	9.81527	AATTCACTATGTCATGTTTGCCTTCTTCCCCGACAACTTCAAGGCCCAGGTGAAAATGGT	NM_012685	24875	Vipr1	Rattus norvegicus vasoactive intestinal peptide receptor 1 (Vipr1), mRNA [NM_012685]				+	coding
A_44_P1094264	0.0320536	up	2.62626	2.62626	1.39301	2.45381	3.21698	3.89343	4.72375	4.66742	4.3521	GAATACTCTCGTGAATTGAGTTGGACCACTGTTACCTTTGTAAGAAGTAATAAGATTATG	XM_006225900	362798	Ncapg2	PREDICTED: Rattus norvegicus non-SMC condensin II complex, subunit G2 (Ncapg2), transcript variant X2, mRNA [XM_006225900]	chr6	143765494	143765553	+	coding
A_44_P1359563	0.000784	down	2.15143	-2.15143	-1.1053	7.70528	7.45234	7.56398	6.2777	6.57709	6.55091	AGCTTTGACTTTTTTACAGACACACTCACCACAATCGACCTACAGCATCTGAATTACTAA	NM_012581	24452	Hoxa2	Rattus norvegicus homeo box A2 (Hoxa2), mRNA [NM_012581]	chr4	80463068	80463009	-	coding
A_44_P360772	0.0139754	down	2.18163	-2.18163	-1.12541	11.9686	12.4345	11.7812	10.5807	11.2144	11.0129	GTGACCAAGAACGATGGACACTACCGTGGAGATCCCAACTGGTTTATGAAGAAAGCCCAG	NM_031549	25123	Tagln	Rattus norvegicus transgelin (Tagln), mRNA [NM_031549]	chr8	48903116	48902736	-	coding
A_42_P535608	0.000337	up	4.46497	4.46497	2.15865	3.61113	4.20269	3.73481	5.92573	5.97885	6.12001	TGTCCTTTCAGAGTGTCTAGGACATTCGGTCTAACTAGTACTAGAAAGCTCCCCAAAGGT	NM_001107160	304648	Asf1b	Rattus norvegicus anti-silencing function 1B histone chaperone (Asf1b), mRNA [NM_001107160]	chr19	25867803	25867744	-	coding
CUST_R2_08373	0.0257714	down	3.02436	-3.02436	-1.59663	4.25618	3.93074	3.97682	1.59137	2.68179	3.10068	TAGATCTTTCTGTGAGGCTGCAAAAGAAGGATGTGAATCAGTCCTGGGAATGGTGAACTC	NM_182473		Corin	Rattus norvegicus corin, serine peptidase (Corin), mRNA [NM_182473]	chr14	38215821	38215880	+	coding
A_44_P855773	0.00351239	down	2.00884	-2.00884	-1.00636	7.41672	6.89043	7.12772	6.1152	6.05009	6.25049	CCGTGTGTTATGGAAATGTCAAGAATGATGTATTTTAATGTGTGCAAGATAAAGTTGGTG	XM_006226362	315530	Arhgap32	PREDICTED: Rattus norvegicus Rho GTPase activating protein 32 (Arhgap32), transcript variant X6, mRNA [XM_006226362]	chr8	32035033	32035092	+	coding
A_44_P379377	0.000408	up	2.22402	2.22402	1.15317	7.96054	7.74449	7.77636	9.13997	8.93368	8.86725	TGAGCAGGAGGAGCCTGAAGACTCCAAGGGAAAGAGTCCTGAGGAACCCTTTCCTGTGCA	NM_053348	83928	Fetub	Rattus norvegicus fetuin B (Fetub), mRNA [NM_053348]	chr11	80277209	80277150	-	coding
A_44_P1112472	0.0311257	down	2.00226	-2.00226	-1.00163	4.87533	4.94021	5.54383	3.75938	4.07168	4.52342	GGGAAAAGCTTTTGTCTAACAAACAATTGTTAGCGGAATTGTATCTATGCCATAGAAATG	XM_008769981	170641	Adgrl3	PREDICTED: Rattus norvegicus latrophilin 3 (Lphn3), transcript variant X14, mRNA [XM_008769981]	chr14	28381436	28381377	-	coding
A_64_P039287	0.000419	up	2.5123	2.5123	1.32901	6.7721	6.46312	6.82672	8.04897	7.92074	8.07927	TCTTTATAATGAACTGTGGCAAGTGAATGGGCACATGGCTGCGCGAGGTGCTGAAAATAA	NM_001101009	684440	Tlr8	Rattus norvegicus toll-like receptor 8 (Tlr8), mRNA [NM_001101009]				+	coding
A_44_P258031	0.0139845	down	6.19619	-6.19619	-2.63138	4.8192	5.16643	5.34332	3.69835	1.79976	1.9367	TGCCATCACCTATTCCTGTGAGATACGTTAGGTACTTAGACTTTTTGATGGATGTCTATG	NM_001106952	302507	Efhc2	Rattus norvegicus EF-hand domain (C-terminal) containing 2 (Efhc2), mRNA [NM_001106952]	chrX	17181152	17181211	+	coding
A_44_P400324	0.000617	up	2.45889	2.45889	1.29801	9.20465	9.2103	9.30613	10.7934	10.3794	10.4423	CTACAAGGAGAAATACGAGAAGTTGGTGAGCAGCGGGTTCCGAGAAAACTGCTCGAGCAG	NM_019318	54267	Maf	Rattus norvegicus v-maf avian musculoaponeurotic fibrosarcoma oncogene homolog (Maf), mRNA [NM_019318]	chr19	45860261	45860202	-	coding
A_64_P071431	0.020452	up	2.00317	2.00317	1.00229	5.85476	6.64094	6.29824	7.50449	7.28936	7.00695	TAAAACTTGATATGGTCAGAGCTCCTGGGTTTGATGGGTTTTGAGCATGTTTAAACATGT	NM_001107365	307124	Camk1d	Rattus norvegicus calcium/calmodulin-dependent protein kinase ID (Camk1d), mRNA [NM_001107365]	chr17	84061101	84061160	+	coding
A_44_P665738	0.000199	up	2.64107	2.64107	1.40112	5.70888	5.89342	6.05339	7.25642	7.36615	7.23649	TTGCCATTAGCTTCTCTACTACCAAGAAGAGAGCGACATGCTCTCACTATTGACTTTGCT	NM_001134629	500552	RGD1561149	Rattus norvegicus similar to mKIAA1522 protein (RGD1561149), mRNA [NM_001134629]	chr5	148380013	148379954	-	coding
A_64_P100148	0.000563	up	2.07554	2.07554	1.05348	5.59416	5.6717	5.51629	6.82217	6.62663	6.49381	TTCTGCACAAGCTGCCTAATTTGAAGTTTCTGGATGCCCAGAAAGTCACCAGACAAGAAC	NM_001109441	681383	LOC681383	Rattus norvegicus similar to Protein C10orf11 homolog (LOC681383), mRNA [NM_001109441]	chr15	1694024	1693965	-	coding
A_64_P041711	2.56e-05	up	12.6329	12.6329	3.65911	7.26986	7.55302	7.52148	11.3796	11.0323	10.9098	ACTTACAATTGACTTCAGGGGTTCCAGAAACAACATACAGAGATAGACTCCACCAGAAGA	NM_001013894	292594	Lilrb4	Rattus norvegicus leukocyte immunoglobulin-like receptor, subfamily B, member 4 (Lilrb4), mRNA [NM_001013894]	chr1	69167521	69167462	-	coding
CUST_R2_11844	0.00238897	up	5.40221	5.40221	2.43355	5.61324	6.46762	5.70525	8.79331	8.00414	8.2893	TGGCAAACACAACTCCTGTTTTTACAGAAACAAGTGATGTAGCCAATTTGGAGACACAGT	NM_053663		Vcan	Rattus norvegicus versican (Vcan), transcript variant 2, mRNA [NM_053663]	chr2	19753129	19753070	-	coding
A_42_P612977	0.00202252	down	2.14307	-2.14307	-1.09968	6.50892	6.96378	6.88715	5.6429	5.80981	5.60811	TGTGACGTACATACAGTGTGTTGTTGGTGCAACAGACAAATCAATAAATGTCTACAGCCG	NM_001107056	303601	Cyb561	Rattus norvegicus cytochrome b-561 (Cyb561), mRNA [NM_001107056]	chr10	95328415	95328356	-	coding
A_44_P1116065	0.00858285	up	2.05641	2.05641	1.04013	4.27283	4.15917	3.86184	5.38094	5.24244	4.79085	CTGTATACAGCTGCTTGCTTTAAATTAGCAGATTCTGAAATAGCTTTTTCTTGCATGTCT	XM_008773167	302671	Ap1s2	PREDICTED: Rattus norvegicus adaptor-related protein complex 1, sigma 2 subunit (Ap1s2), transcript variant X1, mRNA [XM_008773167]	chrX	51333570	51333511	-	coding
A_44_P1099649	0.00657328	down	2.13117	-2.13117	-1.09164	8.0349	7.46688	7.51512	6.36879	6.68917	6.68401	TCATCTCCACCCAGGACTTATCCAGGGAGACTATGTCGTTGATGATTTTCTTACTGACCT	XM_006227031	100000000	LOC100361039	PREDICTED: Rattus norvegicus rCG38188-like (LOC100361039), transcript variant X3, mRNA [XM_006227031]	chrUn	56727907	56727966	+	coding
A_64_P077200	0.00800961	down	5.68014	-5.68014	-2.50593	8.75653	9.99751	8.80483	6.11732	6.73645	7.18731	AAACAACATCAAGAAAGCCTGGGTGAAGATTGGTAACCATGCTGCTGAAATTGGCGCAGA	NM_001013853	287167	LOC287167	Rattus norvegicus globin, alpha (LOC287167), mRNA [NM_001013853]	chr10	15559520	15559461	-	coding
CUST_R2_15713	0.0422945	down	2.13111	-2.13111	-1.09161	4.74051	5.26063	5.19378	3.67306	4.63853	3.6085	ACTTTTAACTAAAAGAGGCGCTGCCAGGTGCACAATTCTGGGCATGATCCATTTGAGCTT	NM_053397		Artn	Rattus norvegicus artemin (Artn), mRNA [NM_053397]	chr5	138393965	138393906	-	coding
A_64_P024655	0.00306529	down	2.17777	-2.17777	-1.12285	11.7865	12.0433	11.9404	10.4907	10.8946	11.0163	GGCCTCACGTTTCCAGTCACAACAGTGGAGACCTACACAGTCAACTTTGGGGACTTCTGA	NM_001100970	305494	Aebp1	Rattus norvegicus AE binding protein 1 (Aebp1), mRNA [NM_001100970]	chr14	86535390	86535449	+	coding
A_44_P739541	4.58e-05	up	26.8015	26.8015	4.74424	1.6458	1.73596	1.71791	6.62164	6.75846	5.9523	TAGTGTGTAAGTCAGGAATCATTGATGGTTAACCTTTCAAAATGTCTTGAATTGAAGGTG	XM_008770055	60665	Cxcl6	PREDICTED: Rattus norvegicus chemokine (C-X-C motif) ligand 6 (Cxcl6), transcript variant X3, mRNA [XM_008770055]	chr14	18825150	18825091	-	coding
A_44_P263355	0.00199211	down	2.67483	-2.67483	-1.41945	11.2856	11.1	11.0555	9.37939	9.7949	10.0085	TCCATCAATTCCAGGCAATTTTTGATTCCTCCTAAGGATGAAGACTCTCCTAAATCTAAT	NM_031048	81680	Lifr	Rattus norvegicus leukemia inhibitory factor receptor alpha (Lifr), mRNA [NM_031048]	chr2	56477054	56477113	+	coding
A_44_P1360392	0.000185	up	2.85454	2.85454	1.51326	12.2954	12.0035	11.949	13.522	13.6384	13.6273	AACTTTGTCAAGCTCATTTCCTGGTATGACAATGAATATGGCTACAGCCACAGGGTGGTG	NM_017008	24383	Gapdh	Rattus norvegicus glyceraldehyde-3-phosphate dehydrogenase (Gapdh), mRNA [NM_017008]	chr4	161282616	161282447	-	coding
A_44_P267199	0.00284028	up	2.02094	2.02094	1.01503	5.08236	5.28215	4.85412	5.91186	6.11794	6.23391	GAGGCCAGGTTTGGTTTACAACAAAGTGAACCCTATCTTCCACCATTGGAGCCTGGGGGA	NM_001173344	308478	Spred3	Rattus norvegicus sprouty-related, EVH1 domain containing 3 (Spred3), mRNA [NM_001173344]	chr1	84300874	84300815	-	coding
A_42_P678378	0.00173948	up	2.21225	2.21225	1.14551	4.47806	4.72914	4.41243	5.92506	5.56131	5.5698	ACTGGAAGAACAGGCTAGCAAACAAATAAACAGCAAGAAACGGCACCAATGATGACTTCA	NM_134472	171529	Kif2c	Rattus norvegicus kinesin family member 2C (Kif2c), transcript variant 2, mRNA [NM_134472]	chr5	137474254	137474195	-	coding
A_64_P157359	3.5e-06	up	6.4314	6.4314	2.68513	6.36402	6.26245	6.14757	9.02301	8.89634	8.9101	ACACAAATTTCACCAACAGAACCTATGAGACATATGTGTGCTGCAGAGAGCTCTTCCAGA	NM_031664	60423	Slc28a2	Rattus norvegicus solute carrier family 28 (concentrative nucleoside transporter), member 2 (Slc28a2), mRNA [NM_031664]	chr3	109352490	109352431	-	coding
A_44_P186973	0.0111476	up	2.10877	2.10877	1.0764	4.09947	3.99154	3.88203	5.46073	5.08706	4.65446	AGTCCCCAAAATGCTTGCCAATATCTATACCCAGAGACAGACCATCTCCTATTCTGGTTG	NM_001000388	296679	Olr417	Rattus norvegicus olfactory receptor 417 (Olr417), mRNA [NM_001000388]	chr3	16421584	16421643	+	coding
A_43_P20862	0.0002	down	2.57491	-2.57491	-1.36452	10.5834	10.4687	10.2753	8.99394	9.0626	9.17737	ATGGCTGCTGATATATTCCCCCGTAAGAAGCCAGCCAACTCCAGCAGCACCACTGTCCAG	NM_001107782	311462	Btbd3	Rattus norvegicus BTB (POZ) domain containing 3 (Btbd3), mRNA [NM_001107782]	chr3	126403614	126403673	+	coding
A_42_P512838	0.000207	up	16.475	16.475	4.04221	7.24449	7.18666	6.43368	11.3402	10.85	10.8012	GAGCAGGAATACTGGTGTGCTGCATCTGCGTTGAGTGGGGAAGACAGCTGGATGGTTGCT	NM_001106884	301227	Trem2	Rattus norvegicus triggering receptor expressed on myeloid cells 2 (Trem2), mRNA [NM_001106884]	chr9	8059124	8059065	-	coding
A_44_P222936	0.00570276	up	4.66842	4.66842	2.22293	3.27874	2.28341	3.37743	5.5726	5.21817	4.8176	TCATCATCCCTCCATTGCTGGAGATTGCCACGTTTTACTCTGAGAACATAAGCTGTACGA	NM_001024764	303148	Slc36a3	Rattus norvegicus solute carrier family 36, member 3 (Slc36a3), mRNA [NM_001024764]	chr10	40526825	40526766	-	coding
A_44_P1000543	0.000206	up	2.02226	2.02226	1.01597	9.15199	9.04703	8.95864	10.051	9.98301	10.1715	TGTGACAGTTTTGGATAGTACACATCTCAAACTATCAGTACTGGAGGATTTAGATTTCCT	XM_006222049	364458	Kctd12	PREDICTED: Rattus norvegicus potassium channel tetramerization domain containing 12 (Kctd12), mRNA [XM_006222049]	chr15	86982886	86982827	-	coding
A_44_P1010816	0.00276287	up	5.44612	5.44612	2.44523	2.17255	3.18573	2.04332	5.05286	4.93283	4.75161	AAAGGAGTTCACGACTTTGAAAGTTGACAAGAAGTTTCATGTGATCATGAACATACTGCG	NM_001106134	291441	Ska1	Rattus norvegicus spindle and kinetochore associated complex subunit 1 (Ska1), mRNA [NM_001106134]	chr18	70988718	70988659	-	coding
A_44_P440280	4.49e-06	up	2.69172	2.69172	1.42853	12.0577	12.0463	11.9368	13.4612	13.4084	13.4568	GGATGTAAAGATCACCCCTCCTCATTCCAGAAGGAACAGCCTGACACATGCACGGGCAGC	NM_130823	170667	Atp6v0c	Rattus norvegicus ATPase, H+ transporting, lysosomal V0 subunit C (Atp6v0c), mRNA [NM_130823]	chr10	13416172	13416113	-	coding
A_44_P1098021	0.0334081	up	2.33058	2.33058	1.22069	8.15465	9.45347	8.81144	10.1148	10.0994	9.86745	AGCTCCAAGTGAGTTCCTCTAACTCACTCCTAACCCAAAGGCTCTTTTCAGAGCCACCTA	XM_001061682	306969	Hist1h2bf	PREDICTED: Rattus norvegicus histone cluster 1, H2bf (Hist1h2bf), transcript variant X1, mRNA [XM_001061682]	chr17	50343406	50343465	+	coding
A_44_P1080879	0.0116791	down	3.37176	-3.37176	-1.7535	9.20618	9.25671	9.77248	7.00453	7.74556	8.22478	TATCTTCATTCCGAGCTGTGATGAAGATGGTTACTATCGGAAGATGCAGTGTGACCAGAG	NM_001108533	361840	Spock2	Rattus norvegicus sparc/osteonectin, cwcv and kazal-like domains proteoglycan (testican) 2 (Spock2), mRNA [NM_001108533]	chr20	27421135	27421194	+	coding
A_44_P412710	0.00353707	down	2.42957	-2.42957	-1.2807	5.06667	5.07925	5.20959	3.50213	4.2035	3.80778	GGCATGTCTTACCCAATTTCAGGTTTAGTGAAGACATACAAAGCCAAGGAATACAATGTG	NM_001025423	362474	Adhfe1	Rattus norvegicus alcohol dehydrogenase, iron containing, 1 (Adhfe1), mRNA [NM_001025423]	chr5	9287499	9287440	-	coding
A_44_P1100952	0.000928	down	2.36644	-2.36644	-1.24272	4.52504	4.24363	4.43705	3.34925	3.17503	2.95329	TATCAAAGTCATGGTAATGTCCTTCCTACAGCTACTCTCCCATGCAGCAAATAGGGGAAG	XM_008759299	494527	Scgb2b2	PREDICTED: Rattus norvegicus secretoglobin, family 2B, member 2 (Scgb2b2), transcript variant X3, mRNA [XM_008759299]	chr1	86336336	86336395	+	coding
A_42_P639027	9.02e-06	up	3.38495	3.38495	1.75913	7.209	7.37794	7.30028	9.11575	8.98574	9.06312	TAAAAAGAATCTTCAGAGTGCATATTTGGAGGTGGAAAGATTGTTCAGTTACCCTAAAGA	NM_031056	81707	Mmp14	Rattus norvegicus matrix metallopeptidase 14 (membrane-inserted) (Mmp14), mRNA [NM_031056]	chr15	32503002	32503061	+	coding
A_44_P1092681	0.000263	up	2.97136	2.97136	1.57112	6.21605	6.26191	6.13001	7.98809	7.77261	7.56065	ATCTAAAGGCTCTGGAAGTCATCAGAACACAGATCTGGGACCAGATAAAAGAAGCCTACG	XM_008775522	104000000	LOC103691841	PREDICTED: Rattus norvegicus uncharacterized LOC103691841 (LOC103691841), transcript variant X1, partial mRNA [XM_008775522]	chr3	65957776	65957717	-	coding
A_44_P1006058	0.000778	up	8.01876	8.01876	3.00338	1.59317	2.02189	2.49376	5.42422	4.76734	4.9274	AAACTTACATGATGTAAAAAATGTTTCCTTCTTTGCATTTGAAATAAAGTATCTCGTTTA	NM_031560	29175	Ctsk	Rattus norvegicus cathepsin K (Ctsk), mRNA [NM_031560]	chr2	190405601	190405660	+	coding
A_64_P137784	0.00676847	down	4.28869	-4.28869	-2.10054	11.2701	11.4662	11.6923	8.59828	9.71736	9.81133	TCTGCTTGTAGCCCTTAAAGACATCACTGGCACGTAATAAATATCATGAAAGTCCTTTGG	NM_020086	56765	Plvap	Rattus norvegicus plasmalemma vesicle associated protein (Plvap), mRNA [NM_020086]	chr16	18668629	18668570	-	coding
A_64_P088363	0.00508507	down	2.06705	-2.06705	-1.04757	8.44909	8.27585	8.08442	6.91071	7.37945	7.3765	GCTCAGCTCTTGCCTTTGTTGCTGCTAACACTGGAGGTGGGTGTTCCTAGCTGCAGTGTG	NM_001107808	311718	Zbtb46	Rattus norvegicus zinc finger and BTB domain containing 46 (Zbtb46), mRNA [NM_001107808]	chr3	170531257	170531198	-	coding
A_44_P1090121	0.00426702	down	2.25561	-2.25561	-1.17352	6.11504	6.613	6.37014	4.91435	5.35986	5.30341	TGCCTTACCTACCTCATAAGCTTGTTAGGAGATAAAGTAACATTAAACCTTCTCAATGTG	NM_001134571	361066	RGD1308117	Rattus norvegicus similar to 9930012K11Rik protein (RGD1308117), mRNA [NM_001134571]	chr15	50555309	50555250	-	coding
A_44_P1083203	0.00353609	up	5.90187	5.90187	2.56117	2.39215	3.79177	3.18976	5.53339	5.85772	5.66609	ACAGGAGACCGTGACATTTCGAAACTGGACGTCAGATGATTTGGGGTTTTGCTTTAAAGG	NM_022274	64041	Birc5	Rattus norvegicus baculoviral IAP repeat-containing 5 (Birc5), mRNA [NM_022274]				+	coding
CUST_R2_03593	0.00597945	up	2.64682	2.64682	1.40426	8.00929	8.66335	8.48338	10.1219	9.73075	9.5161	AATTGTCAAAGTCTGCTGGCTGTGGTTTTACTACTCCATTGCCTAAGGACTCACTAAACT	NM_019370		Enpp3	Rattus norvegicus ectonucleotide pyrophosphatase/phosphodiesterase 3 (Enpp3), mRNA [NM_019370]	chr1	21141740	21141799	+	coding
CUST_R2_06556	0.00471846	up	2.50663	2.50663	1.32575	4.40341	4.85815	5.06727	5.93181	6.02571	6.34856	CATACCTGTTCCACCATTGGTAGCAACGTGGAAGAAATTGTTTTTCAGAGGACCCACTTC	NM_001109046		Arl5c	Rattus norvegicus ADP-ribosylation factor-like 5C (Arl5c), mRNA [NM_001109046]	chr10	86755829	86755770	-	coding
A_64_P133338	0.025959	down	7.11696	-7.11696	-2.83126	7.46833	8.1705	7.50519	3.31429	5.78179	5.55415	ATCCACATTTTCGTGGCTTTCCTTCTATGCCACAAGGTCCTTCTGGTGGTGAGTTTACTA	NM_001134515	296149	RGD1566226	Rattus norvegicus similar to hypothetical protein F830045P16 (RGD1566226), mRNA [NM_001134515]	chr3	117068488	117068429	-	coding
A_42_P751562	0.00142818	down	2.15642	-2.15642	-1.10864	11.5023	11.4277	11.6776	10.1893	10.5787	10.5136	AGCGAGTCTGGGTGGGCCCAAGGGTTTCAGCTGCTTTTGTATGTATCTAAACAAATGTAT	NM_001037355	315306	Mettl7a	Rattus norvegicus methyltransferase like 7A (Mettl7a), mRNA [NM_001037355]	chr7_random	1144215	1144156	-	coding
A_44_P1364755	0.00321789	up	2.64695	2.64695	1.40433	7.62445	8.06516	7.98351	9.55272	8.9575	9.37591	CAAGATAAATGGGTCTGGAATGATTTTCCTTGTCACTTTGAGATGGGAAGGATTTGTAAG	NM_001003707	362432	Clec4d	Rattus norvegicus C-type lectin domain family 4, member D (Clec4d), mRNA [NM_001003707]	chr4	159892485	159892544	+	coding
A_64_P122202	0.00837854	down	2.77477	-2.77477	-1.47237	8.58041	8.29912	8.00045	6.31355	7.07799	7.07134	AAGTTATAGCAGAATATTTATTTCTTGCTTATGAGTGCCTGCATGGTGTGCACAACAGGT	NM_001108218	316395	Hecw2	Rattus norvegicus HECT, C2 and WW domain containing E3 ubiquitin protein ligase 2 (Hecw2), mRNA [NM_001108218]	chr9	52624010	52623951	-	coding
A_44_P1087463	0.0409648	down	2.55769	-2.55769	-1.35484	4.77878	4.97047	4.54278	4.28147	3.04965	2.8964	GGCAAACTGTCCATATTTGCTCCACAGCCAGATCCAGAATAACATTTGTCTCCTGAGATT	NM_001107713	310764	Fam212b	Rattus norvegicus family with sequence similarity 212, member B (Fam212b), mRNA [NM_001107713]	chr2	200972280	200972339	+	coding
A_42_P843603	0.000142	up	2.52328	2.52328	1.3353	5.99951	5.88833	5.71039	7.22733	7.12014	7.25665	TTAGGATGCAGTAGAAGGCAGTGTGAAGACTGAGACCCCACTAGGGAAGCTGCCACCCCA	NM_052800	24834	Tk1	Rattus norvegicus thymidine kinase 1, soluble (Tk1), mRNA [NM_052800]				+	coding
A_64_P267159	0.0252248	down	3.583	-3.583	-1.84117	4.97936	5.46979	4.8367	2.49109	4.17428	3.09696	ACTACTGAACACAAAATGAATAACTCAACAAACTCCTCGAACAATGGCTTGGCTATTACC	NM_031016	81645	Chrm2	Rattus norvegicus cholinergic receptor, muscarinic 2 (Chrm2), mRNA [NM_031016]	chr4	63911321	63911380	+	coding
A_44_P342271	0.00322885	down	2.09601	-2.09601	-1.06764	11.5435	11.4266	11.5182	10.1378	10.4369	10.7108	TTCTGTTGCCTCGGAGAATTCTACCCAAGGAGTATTTCCACCAGTTCCTACAAATGAGTC	NM_001107202	305081	Cd34	Rattus norvegicus CD34 molecule (Cd34), mRNA [NM_001107202]	chr13	110885750	110885809	+	coding
A_64_P005029	0.0268855	down	3.09253	-3.09253	-1.62879	5.20586	5.75142	5.42665	3.44493	3.32334	4.72929	GTCAGGGCAAACATCGCCACTGTATGTGACTTTAGCATGTTTAATAATTATGACAATAAA	NM_001126093	685448	Pcp4l1	Rattus norvegicus Purkinje cell protein 4-like 1 (Pcp4l1), mRNA [NM_001126093]	chr13	87059567	87059508	-	coding
CUST_R2_09948	0.00931218	up	2.33995	2.33995	1.22648	6.93445	7.74719	7.43217	8.6536	8.75442	8.38522	TACAATTTCCTTCCTGAGTTCTTGACTTCAACTCAGAAGATGTATGGTGCTGACTTGGCC	NM_001031642		Serpinb1a	Rattus norvegicus serine (or cysteine) proteinase inhibitor, clade B, member 1a (Serpinb1a), mRNA [NM_001031642]	chr17	37953697	37954748	+	coding
A_44_P1111905	3.78e-05	up	4.72444	4.72444	2.24014	5.35727	5.34368	5.19874	7.70406	7.559	7.35705	AATGAAAACAATCCCATCCCATAAACACATCCTGAGCTGCCATGAGAGGGCTCATGATAG	XM_008769493	501854	Rab7b	PREDICTED: Rattus norvegicus Rab7b, member RAS oncogene family (Rab7b), transcript variant X4, mRNA [XM_008769493]	chr13	44632694	44632753	+	coding
CUST_R2_19391	0.0339145	up	2.48864	2.48864	1.31536	4.79282	6.17633	5.71066	6.99335	6.92153	6.71101	CGAGTTCCATTAAAAGAAAGCCTAACACACACCAGGACCACATATTCATCCATGAAACGC	NM_001271243		Troap	Rattus norvegicus trophinin associated protein (Troap), mRNA [NM_001271243]	chr7	137855856	137857833	+	coding
A_44_P905623	0.00224268	up	4.01448	4.01448	2.00521	5.01298	5.85227	5.49461	7.76241	7.35692	7.25617	GTTTAGCTCTCTCCATACTTGGAACAACCAAGCTATTTGTGCACTGAACTGATACTCTGA	XM_006229742	266714	Myo7a	PREDICTED: Rattus norvegicus myosin VIIA (Myo7a), transcript variant X1, mRNA [XM_006229742]	chr1	155292352	155292293	-	coding
A_42_P457783	0.000311	up	2.82346	2.82346	1.49746	6.07254	6.01828	5.96098	7.50925	7.73302	7.30193	GGCCCAGGGACGGAGAAGGGCCCTTCATGGCTCCAGGGAATGGGAACTTCATATACTTTT	NM_001025029	364674	Tifab	Rattus norvegicus TRAF-interacting protein with forkhead-associated domain, family member B (Tifab), mRNA [NM_001025029]	chr17	14412135	14412194	+	coding
A_43_P21091	0.0260366	up	2.25869	2.25869	1.17549	6.45355	5.87478	6.11319	7.4404	7.76689	6.76068	CCTTGCCACACCAGCTGGGATGAGTCCTGAGTTCGTTTCCCCTTTCTCAGCATTTCTTTT	NM_001013045	288593	Ccl24	Rattus norvegicus chemokine (C-C motif) ligand 24 (Ccl24), mRNA [NM_001013045]	chr12	22258301	22258360	+	coding
A_64_P011489	7.81e-05	up	9.67029	9.67029	3.27356	7.62709	8.09545	7.68322	11.1689	10.8155	11.242	TATGCACAGGACAGACAGCGGCGTGTCACTGCAGACTTATGATGATCTGGTAGCCCAGGG	NM_019216	29455	Gdf15	Rattus norvegicus growth differentiation factor 15 (Gdf15), mRNA [NM_019216]	chr16	19313390	19313449	+	coding
A_44_P459741	0.000222	up	2.07233	2.07233	1.05126	7.89006	7.74981	7.93321	9.02544	8.81593	8.88547	GTGGCAGGAAGTATTTGATAATAAAGTGAAGGTTCGGCCAGACACAATCATACAGGTGTG	NM_001004443	300757	Hexa	Rattus norvegicus hexosaminidase A (Hexa), mRNA [NM_001004443]	chr8	63385458	63386057	+	coding
A_64_P086969	0.00597305	up	2.75115	2.75115	1.46004	5.39974	5.93625	6.11022	7.59863	7.21276	7.01493	CAGAGACACTGTGTGGTTAGAAGTAATTGGCCATTTTTGAAATCAAATGCAAAAAGTTAG	NM_012716	25027	Slc16a1	Rattus norvegicus solute carrier family 16 (monocarboxylate transporter), member 1 (Slc16a1), mRNA [NM_012716]	chr2	199879777	199879836	+	coding
A_64_P116132	0.000237	down	2.22363	-2.22363	-1.15292	12.0127	12.0592	12.1077	10.7625	11.0668	10.8915	GCCTTATATCCCTGCTGACTTCTCAGAGACTCAGAGGAAATAAACTAACCTATATGTGGC	NM_001011893	287606	2018-09-04	Rattus norvegicus septin 4 (Sept4), mRNA [NM_001011893]	chr10	75880819	75880878	+	coding
A_44_P286123	1.46e-06	up	3.32168	3.32168	1.73191	7.3824	7.32218	7.3703	9.14963	9.03262	9.08837	CATGGGAACTTTATACCTGTATCGCTGTATAACTATGTACGTCACTACGTTACCTGTGCC	NM_001014043	310849	Sgms2	Rattus norvegicus sphingomyelin synthase 2 (Sgms2), mRNA [NM_001014043]	chr2	228830322	228830263	-	coding
A_44_P539359	0.0337031	down	2.50054	-2.50054	-1.32224	7.76514	9.14492	8.65776	7.40212	7.11327	7.08571	TTCTTCTTCTTCAAAGGGAATCGCTGTTGGAGGTTCCAAGGCACGAAGTCCGTGTTCGCA	NM_001079888	303384	Mmp28	Rattus norvegicus matrix metallopeptidase 28 (Mmp28), mRNA [NM_001079888]	chr10	71527962	71527084	-	coding
A_44_P791351	0.00554885	down	2.0893	-2.0893	-1.06302	10.373	10.261	10.3646	8.91786	9.31235	9.57931	TTTAAGGCCAGAGGGTGTGTTGTCATATAGAAATCCCACATTCCAGGTCTGATGTTTCCT	XM_008772130	29633	Ndst1	PREDICTED: Rattus norvegicus N-deacetylase/N-sulfotransferase (heparan glucosaminyl) 1 (Ndst1), transcript variant X1, mRNA [XM_008772130]	chr18	56636133	56636074	-	coding
A_64_P119407	0.0026278	down	2.03395	-2.03395	-1.02429	9.38213	9.464	8.99692	8.28453	8.33222	8.15344	AGATGTCCCACCCTCTCCAGGTCATGTGGAACACAGAGACGTGTGTTACCTCATTACAGT	NM_023978	78962	Per3	Rattus norvegicus period circadian clock 3 (Per3), mRNA [NM_023978]	chr5	168152838	168152779	-	coding
A_44_P1099420	0.0442266	down	2.07837	-2.07837	-1.05545	7.77109	6.97704	7.46395	5.81376	6.46363	6.76833	TAAGAAAACCCAATCATGTCCTTGAAGATTTGCACTCTGAGGGTGGAACTCTTCCTTTTT	XM_008758324	311111	Nostrin	PREDICTED: Rattus norvegicus nitric oxide synthase trafficking (Nostrin), transcript variant X1, partial mRNA [XM_008758324]	chr3	51315779	51315838	+	coding
A_42_P601014	0.000241	up	3.164	3.164	1.66175	7.7191	7.41066	7.68343	9.44924	9.17909	9.17012	GAACATTCCTCCATTCTGAGCCTTTAGCACCACTCGGATACCAAGGACTATGCTGTGCAC	NM_001109300	501065	Cmtm7	Rattus norvegicus CKLF-like MARVEL transmembrane domain containing 7 (Cmtm7), mRNA [NM_001109300]	chr8	119175485	119175426	-	coding
CUST_R2_13288	0.00137698	up	3.5445	3.5445	1.82558	4.85478	5.59057	5.03328	6.99047	7.09274	6.87216	ATCTATTGAGTGGAGTATTAGAATCCTGGAAAAAGTGTGTTCTGCACTAGGTGGGGCAAT	NM_001107790		Tpx2	Rattus norvegicus TPX2, microtubule-associated (Tpx2), mRNA [NM_001107790]	chr3	143212281	143212340	+	coding
A_44_P1086390	0.00190748	up	2.43731	2.43731	1.28529	4.11997	4.03288	3.84236	5.51132	5.3567	4.98306	ACAAATCTTAGTGTCCCGACTGAAGCATTTAAAGGCCTTTGAGGATGATGCCGTCCAGTT	NM_177931	313479	Orc1	Rattus norvegicus origin recognition complex, subunit 1 (Orc1), mRNA [NM_177931]	chr5	129896830	129896889	+	coding
A_43_P16308	0.000867	down	2.48808	-2.48808	-1.31503	7.58527	7.51068	7.5988	5.96098	6.38411	6.40456	AACCAGTCAGAATGTCAAAGATGGAGGGAGATACACATTTGAAGATGCCCAGGAGCACAT	NM_019342	54295	Rgs6	Rattus norvegicus regulator of G-protein signaling 6 (Rgs6), mRNA [NM_019342]	chr6	106936815	106964430	+	coding
CUST_R2_12191	0.000261	up	2.55826	2.55826	1.35517	9.46083	9.8371	9.67493	11.0339	11.0363	10.9681	CAATGACTATTTTGTAGTACACATGAAGCAGAAGAAGTAGGCCAACTGGAGCCCTGGTAC	NM_031114		S100a10	Rattus norvegicus S100 calcium binding protein A10 (S100a10), mRNA [NM_031114]	chr2	186654042	186654101	+	coding
A_64_P150246	0.00479225	up	2.75896	2.75896	1.46413	5.53983	6.13254	6.16898	7.6543	7.46705	7.11239	TAGATCTTGTCAGCCACAACAGTGCTGCTGGGTTTTATATTCAGATATTAATAAACACAT	NM_001012127	315994	Mapkapk3	Rattus norvegicus mitogen-activated protein kinase-activated protein kinase 3 (Mapkapk3), mRNA [NM_001012127]	chr8	112497697	112497638	-	coding
A_44_P1084954	0.0272237	down	3.06816	-3.06816	-1.61737	4.27878	4.44828	4.52324	2.90342	1.93855	3.55621	CATGGAAGTGACTTCATGGATAAAGCAAGATTTCCTTTCAATAAACTGTCGGCTGACAGG	NM_001108164	315795	Cgnl1	Rattus norvegicus cingulin-like 1 (Cgnl1), mRNA [NM_001108164]	chr8	76088924	76088865	-	coding
A_44_P176003	0.000713	up	2.48358	2.48358	1.31242	5.59222	5.87852	5.64486	7.22104	6.85116	6.98067	CCAAGTAACAAGTCTTACATCTGTGTAATTCTGTAACAACTCAAATGGTTTGTGGTTCAG	NM_001013182	360492	Hn1l	Rattus norvegicus hematological and neurological expressed 1-like (Hn1l), mRNA [NM_001013182]	chr10	14191878	14191819	-	coding
A_44_P1112911	0.00433577	down	2.5683	-2.5683	-1.36082	8.51998	8.79068	8.46558	6.84773	7.27044	7.57562	ACAATACCCTCAGGAGCCAAACTAGGAATTGAGGGGACGACCTCCTCACAGGGGCTGCAT	XM_008770350	54292	Rgs12	PREDICTED: Rattus norvegicus regulator of G-protein signaling 12 (Rgs12), transcript variant X2, mRNA [XM_008770350]	chr14	81356748	81356689	-	coding
A_64_P087188	0.00121609	up	3.06836	3.06836	1.61747	11.7071	12.2035	12.0662	13.8427	13.5974	13.389	CCTGGAGCCTCTCCCAAGTCTTGGACCAAGTAAAAATAAAGCTTTTTGAAACAGAAAAAA	XM_002726637	100000000	LOC100360087	PREDICTED: Rattus norvegicus ferritin light chain 1-like (LOC100360087), mRNA [XM_002726637]	chr2	61989973	61989914	-	coding
A_64_P015549	0.00666553	up	2.26386	2.26386	1.17878	5.59859	5.77313	5.10942	6.84181	6.46033	6.71536	CCCAACTGGTTGTGCTTGATCCATGATCCTGTTAACCGCGGCAAGAAAGACGCAGACACT	NM_001007677	304663	Lyl1	Rattus norvegicus lymphoblastic leukemia associated hematopoiesis regulator 1 (Lyl1), mRNA [NM_001007677]	chr19	25115294	25115235	-	coding
A_44_P1157559	0.00307089	down	2.98034	-2.98034	-1.57548	8.51615	8.42191	8.52867	6.43383	7.07453	7.23194	AGTGGAGCAAGAATTGGGAAGAATAGCATGGCCACTGTCACCATATCCAATGATGAAGAC	NM_001191595	289486	Fras1	Rattus norvegicus Fraser extracellular matrix complex subunit 1 (Fras1), mRNA [NM_001191595]	chr14	14345399	14345340	-	coding
A_44_P864560	0.00313689	up	2.10739	2.10739	1.07545	6.55193	7.04341	6.84756	8.06289	7.75688	7.8495	CATCTCGTGATGGCTGGGAAACAAAAGGAAAGGACAAGAAGCAAATTTCCCTCAAGGTCT	NM_130421	155918	Lcp2	Rattus norvegicus lymphocyte cytosolic protein 2 (Lcp2), mRNA [NM_130421]	chr10	19066133	19066192	+	coding
CUST_R2_14962	0.000673	up	2.37242	2.37242	1.24636	9.01004	8.61332	8.77876	10.1703	9.97778	9.99312	TTTCTCTTTCTGTGTCATAGACTGTGCCACTGTAAATGCCACTCCGAACACCTTTAAACT	NM_001106631		Rbpj	Rattus norvegicus recombination signal binding protein for immunoglobulin kappa J region (Rbpj), mRNA [NM_001106631]	chr5	4667438	4667497	+	coding
A_43_P12080	0.0211991	up	4.04052	4.04052	2.01454	5.06005	5.85145	4.89825	6.36355	7.79657	7.69326	AAAGATTTAACCTGGTCACCGAAAGTGAATGTATTTTTCACATCTGGACACTATTATTCC	NM_021585	59105	Milr1	Rattus norvegicus mast cell immunoglobulin-like receptor 1 (Milr1), mRNA [NM_021585]	chr10	96111180	96111239	+	coding
A_64_P121896	0.00696199	up	2.48251	2.48251	1.3118	6.90169	7.22883	7.64954	8.33351	8.81348	8.56847	AAAGTTTGAAGATCAGCAGTACCAGTCAGAATTCTCCATGAGTGCTATGACCTCCACCCT	XM_341771	361492	Pira2	PREDICTED: Rattus norvegicus paired-Ig-like receptor A2 (Pira2), mRNA [XM_341771]	chr1	63697380	63697439	+	coding
A_42_P687645	6.75e-06	up	3.66562	3.66562	1.87406	8.50173	8.67801	8.58143	10.5285	10.4318	10.423	TTTCAGGGTGACAAGGTATCATCATCAGATCATCAGAACTACAACCCTTCACCCACCTGT	NM_001134995	683570	Gnpda1	Rattus norvegicus glucosamine-6-phosphate deaminase 1 (Gnpda1), mRNA [NM_001134995]				+	coding
A_44_P620927	0.00425534	up	12.9565	12.9565	3.6956	1.67949	3.86107	2.78253	6.49449	6.37832	6.53708	CAGTTTTCAAATTTATGGGCAGAAGAAGTTACAGCCACATAAAACTATTAAGGAGCTTTC	NM_001005897	450223	Clec4e	Rattus norvegicus C-type lectin domain family 4, member E (Clec4e), mRNA [NM_001005897]	chr4	159904004	159903945	-	coding
A_44_P808443	0.0122956	down	2.02555	-2.02555	-1.01831	7.43188	6.90387	7.29239	5.85691	6.27517	6.44112	TCCGACTTCTAAATGAGCCATTGAAAGTCACATTCTTGGTACTCCGTTTAGCTCATAAGT	XM_008771898	683460	Proser2	PREDICTED: Rattus norvegicus proline and serine rich 2 (Proser2), transcript variant X3, mRNA [XM_008771898]				+	coding
A_44_P165643	0.0370376	down	2.66632	-2.66632	-1.41485	4.7168	6.0129	4.74171	4.07815	3.55829	3.59041	CAGAGGCAACACCAGGCTTCAGACGAGATCCGGGAGAAATTACAGCAAGTGATATCCAGG	NM_212522	314251	Sptb	Rattus norvegicus spectrin, beta, erythrocytic (Sptb), mRNA [NM_212522]	chr6	99197135	99196669	-	coding
A_43_P17795	0.0124532	down	2.64027	-2.64027	-1.40069	5.26144	6.21797	5.33729	4.28819	4.32921	3.99725	CCCGTGTAGTCCTATGTCAACAAGTCCTGTTTATCTATGGTTCTCAGAGGACATGTTGCA	NM_001109310	501181	Efhd1	Rattus norvegicus EF-hand domain family, member D1 (Efhd1), mRNA [NM_001109310]	chr9	86123799	86123858	+	coding
A_44_P1104015	0.000796	up	3.48015	3.48015	1.79915	4.31365	3.7786	3.83461	5.57557	5.88421	5.86455	AATTGATTGGCTGAGTCTGTCATTTCATGACCAATTTCTGGGACATGGCTCACAGGTGGT	XM_006234890	103000000	LOC102556085	PREDICTED: Rattus norvegicus sodium/nucleoside cotransporter 2-like (LOC102556085), mRNA [XM_006234890]	chr3	109358910	109358851	-	coding
A_42_P684538	0.000779	up	3.27865	3.27865	1.7131	8.25085	8.75127	8.47487	10.4402	10.0973	10.0787	TCTCCTGTGCACTGAGGGCCAGACAAACACCATGAGAAGGACCTCGGAGGCTGAGAACTT	NM_138827	24778	Slc2a1	Rattus norvegicus solute carrier family 2 (facilitated glucose transporter), member 1 (Slc2a1), mRNA [NM_138827]	chr5	139718779	139718838	+	coding
A_44_P123483	0.00470217	up	2.01349	2.01349	1.0097	7.05363	7.56707	7.3824	8.47487	8.39652	8.1608	CAGGCCCGCCATTTTATGTTCCAGATGCTGAACTTAAAAAGTTATTTGGTACAAAATGCA	NM_001079531	690050	Tpmt	Rattus norvegicus thiopurine S-methyltransferase (Tpmt), mRNA [NM_001079531]	chr17	23709993	23714066	+	coding
A_44_P866091	9.53e-05	up	2.0036	2.0036	1.0026	7.6112	7.43686	7.60738	8.58315	8.49943	8.58065	GTTTCTTCAGACTTTGTTAGGCAGCCAGAGGTAGGCTTGCCAAGTAACTGCTGCCCGGTG	NM_001013144	308069	Slc12a7	Rattus norvegicus solute carrier family 12 (potassium/chloride transporter), member 7 (Slc12a7), mRNA [NM_001013144]	chr1	30281199	30281140	-	coding
A_44_P457759	0.0317255	down	2.13503	-2.13503	-1.09426	5.96322	6.553	6.67255	4.80976	5.67704	5.41918	CAGGATGTGTTAGCACCACAATTTATTGGTACTATACCAATTCACATGGATAGCAAAAGA	NM_001047918	365948	Bank1	Rattus norvegicus B-cell scaffold protein with ankyrin repeats 1 (Bank1), mRNA [NM_001047918]	chr2	233471808	233471749	-	coding
CUST_R2_05948	0.0119527	up	2.18811	2.18811	1.12969	9.77209	10.4369	10.4803	11.5943	11.2793	11.2047	GCTGACCAAAGAGACCATTGAACAGGAAAAGAGGAGTGAAATCTCCTAAAAGCCTAGGAA	NM_021261		Tmsb10	Rattus norvegicus thymosin, beta 10 (Tmsb10), mRNA [NM_021261]	chr4	106286616	106286281	-	coding
A_44_P1147828	0.000108	down	2.16314	-2.16314	-1.11312	12.0501	11.9883	12.0501	10.7951	11.0377	10.9165	GCCTTATATCCCTGCTGACTTCTCAGAGACTCAGAGGAAATAAACTAACCTATATGTGGC	NM_001011893	287606	2018-09-04	Rattus norvegicus septin 4 (Sept4), mRNA [NM_001011893]	chr10	75880819	75880878	+	coding
A_64_P133632	0.000202	up	2.09627	2.09627	1.06783	8.33421	8.60791	8.51557	9.58594	9.54537	9.52986	ACAGCAGCGTGGGGAACGGCACTGTCAGGAATTTTACCGAGCACTGTACATCCATGCCCA	NM_001134572	361224	RGD1306058	Rattus norvegicus similar to RIKEN cDNA 1110007C09 (RGD1306058), mRNA [NM_001134572]	chr17	21401055	21401114	+	coding
A_64_P055684	0.000316	up	3.97109	3.97109	1.98953	4.5759	4.5834	4.94039	6.85056	6.7686	6.44913	GAAATAAAAATGGATATCAGCAAACTAAACGCCCAGGAGGCTTTCAGGTGCAACTTCTAA	NM_001108726	362800	Itgb8	Rattus norvegicus integrin, beta 8 (Itgb8), mRNA [NM_001108726]	chr6	146495037	146494978	-	coding
A_64_P094940	0.00674109	down	2.05077	-2.05077	-1.03617	5.48708	5.9516	5.54916	4.45774	4.90175	4.51985	GCCTAGGTGATGAACCATCCATTTCGTAAAATGGATTTAAGGATGATTTTCAGGTATAAT	NM_001039101	317235	Zdhhc15	Rattus norvegicus zinc finger, DHHC-type containing 15 (Zdhhc15), mRNA [NM_001039101]	chrX	92568869	92568810	-	coding
A_64_P066856	0.0355766	down	5.22978	-5.22978	-2.38675	5.08853	4.20011	4.802	1.59276	1.58916	3.74847	TAACGATGCTTATCTCTACATCCTACTCATCATGATCTTCTATGCTTGCCTAGCCGGAGG	NM_001101003	681190	Kcne5	Rattus norvegicus potassium channel, voltage-gated Isk-related subfamily E regulatory beta subunit 5 (Kcne5), mRNA [NM_001101003]	chrX	36244196	36244255	+	coding
A_44_P524718	0.0436936	down	3.60446	-3.60446	-1.84978	9.93041	10.1663	10.2402	7.13201	8.35053	9.30504	CCGGTTCCTGCTAAACAGGCAAACAAGGTCAGCCATTCTCTACTTCCCCAAACTGTCCAT	NM_022519	24648	Serpina1	Rattus norvegicus serpin peptidase inhibitor, clade A (alpha-1 antiproteinase, antitrypsin), member 1 (Serpina1), mRNA [NM_022519]	chr6	128000771	127999839	-	coding
A_42_P685205	0.0121731	down	2.16319	-2.16319	-1.11316	7.6762	8.23551	8.09193	6.50133	7.07375	7.08909	AGTGGCTGGGTCCATTTGCCGAAATTCTGTGAATGTGAAAAAGAAACTACTGATGAGAGT	XM_006248955	498153	Gpr146	PREDICTED: Rattus norvegicus G protein-coupled receptor 146 (Gpr146), transcript variant X1, mRNA [XM_006248955]	chr12	15752799	15752740	-	coding
CUST_R2_13647	0.00207325	up	6.60335	6.60335	2.7232	3.93089	4.10093	4.9053	7.48468	6.94726	6.67479	CGACTCTTCTTGCAGAACAACCTCATTCGCTCACTGCGGCCAGGAACTTTTGGGCCCAAC	NM_181380		Rtn4rl2	Rattus norvegicus reticulon 4 receptor-like 2 (Rtn4rl2), mRNA [NM_181380]	chr3	68107954	68107895	-	coding
A_44_P1090988	0.0030171	up	3.18112	3.18112	1.66954	3.21315	3.38135	3.30388	5.47201	4.64193	4.79304	TCTATCAGAGTCTGAACAAAGGTTCACCCCTAAACCACATGGGTTTCAGTGTATAGCCCA	XM_008774482	308496	Nfkbid	PREDICTED: Rattus norvegicus nuclear factor of kappa light polypeptide gene enhancer in B-cells inhibitor, delta (Nfkbid), transcript variant X1, mRNA [XM_008774482]	chr1	85381454	85381513	+	coding
A_42_P824256	0.0206376	down	2.85322	-2.85322	-1.51259	6.39522	7.40268	7.41106	5.11629	5.66997	5.88493	CACCAAGGTTCTTAATATCGCCAGCGTTAAGATAGAAAGTAACATTTCAGAAGAGCACAA	XM_001060956	252857	Rapgef4	PREDICTED: Rattus norvegicus Rap guanine nucleotide exchange factor (GEF) 4 (Rapgef4), transcript variant X1, mRNA [XM_001060956]	chr3	54716704	54716763	+	coding
A_43_P19879	3.62e-05	up	17.8213	17.8213	4.15553	1.84657	1.76219	2.31142	6.19802	6.28749	5.90127	GGAACACAGAACTTGCTATCTACAGTTCCTACTTCCTTAATGATCTGTTGAAATCATTAT	NM_001142304	689770	LOC689770	Rattus norvegicus similar to osteoclast inhibitory lectin (LOC689770), mRNA [NM_001142304]	chr4	165910545	165910486	-	coding
A_44_P1006261	0.00238429	down	2.18612	-2.18612	-1.12837	4.70174	4.61543	4.83525	3.88144	3.51482	3.37104	TGCCTTTTTGTATCCTAAGCCAGCACAAATATTGGACCTTATCCTGTGCACAAAAGTGCC	NM_001109478	685679	Nme4	Rattus norvegicus non-metastatic cells 4, protein expressed in (Nme4), mRNA [NM_001109478]	chr10	15360447	15360388	-	coding
CUST_R2_04542	0.00140224	down	2.24171	-2.24171	-1.1646	5.13642	4.6548	4.96184	3.7961	3.66309	3.80007	TCTCACTATCCCTTCTGTGCCAAAGTTTATTTCCTTTTCATAAAACCCAACTTCTCAGGG	NM_001107611		Rbm20	Rattus norvegicus RNA binding motif protein 20 (Rbm20), mRNA [NM_001107611]	chr1	260141475	260141534	+	coding
A_43_P16751	9.56e-05	up	6.34183	6.34183	2.6649	5.30046	5.57004	5.82784	8.28798	8.08334	8.32173	AGCAAGCTACTGGTTTTGGCTGCCCAAATGGTAAAATCATTAAATAAAGCAATTGTGTTA	NM_001134718	500199	Ptcd3	Rattus norvegicus Pentatricopeptide repeat domain 3 (Ptcd3), mRNA [NM_001134718]	chr4	105159908	105159849	-	coding
A_44_P1091421	0.0138978	down	2.12712	-2.12712	-1.0889	7.2261	7.79016	7.78576	6.67501	6.15053	6.70977	TTTTAGAGTTCAAAGGTCCCTGCTAGAGATTCTTCCCCATCAACAAGATCTGGGCTGAAG	XM_008759851	101000000	LOC100909498	PREDICTED: Rattus norvegicus uncharacterized LOC100909498 (LOC100909498), mRNA [XM_008759851]	chr1	176580594	176580535	-	coding
A_64_P130025	0.00284528	down	2.19956	-2.19956	-1.13722	7.83253	7.5266	7.5299	6.22076	6.55881	6.69781	CAAGTACCAGTCGGTGTATGTTCTATCTGCAGAAAAGGATGAGTGTGTTATAGCGACTGA	NM_032063	84010	Dll1	Rattus norvegicus delta-like 1 (Drosophila) (Dll1), mRNA [NM_032063]	chr1	54240920	54240861	-	coding
CUST_R2_16344	0.0304951	down	2.03336	-2.03336	-1.02387	8.73349	8.31559	8.54011	6.93036	7.80545	7.78179	AAATTTTTTGCCACGTGTATGTGACGGAGCACTCCTACATCAGTGTGAAGGCAAAAGTTT	NM_001047915		Rapgef5	Rattus norvegicus Rap guanine nucleotide exchange factor (GEF) 5 (Rapgef5), mRNA [NM_001047915]	chr6	144987012	144989367	+	coding
A_44_P1092491	0.00511812	up	6.23771	6.23771	2.64102	7.12407	7.58718	7.73731	10.9728	9.88314	9.51563	TGTTTATTACTGTGAGCAGTATTATGATACTCCGTACACGTTTGGAGCTGGGGCCAAGCT	XM_008775358	690813	LOC690813	PREDICTED: Rattus norvegicus Ig kappa chain V-IV region-like (LOC690813), transcript variant X1, mRNA [XM_008775358]				+	coding
A_42_P522899	1.41e-05	up	2.46599	2.46599	1.30217	9.18664	9.22571	9.06531	10.4523	10.4381	10.4938	CTTTAGGAAGGACCTGGGTTGGAAGTGGATCCACGAGCCCAAGGGCTACCATGCCAACTT	NM_021578	59086	Tgfb1	Rattus norvegicus transforming growth factor, beta 1 (Tgfb1), mRNA [NM_021578]	chr1	80910123	80910182	+	coding
A_44_P238424	0.00756273	down	3.03817	-3.03817	-1.6032	10.8237	11.1237	11.2351	8.88829	9.59494	9.88965	TCGTCAAGAATGCTATCGAGTTGTCTGTAGAACAGCTGGTTAACGAAATGGTTTCTGAGG	NM_133515	171026	Akap5	Rattus norvegicus A kinase (PRKA) anchor protein 5 (Akap5), mRNA [NM_133515]	chr6	98928387	98928446	+	coding
A_44_P696994	0.00485755	up	2.49418	2.49418	1.31856	7.06905	6.38776	6.7464	7.81312	8.24027	8.10551	ATACTTGCTGATTATAAACTCCCAAGGGAAATGTTTATAGTCACTGTTAGGAAGCTTTCC	NM_001024753	294091	Ifit2	Rattus norvegicus interferon-induced protein with tetratricopeptide repeats 2 (Ifit2), mRNA [NM_001024753]	chr1	238565078	238565137	+	coding
A_42_P580844	0.000751	up	3.13832	3.13832	1.64999	6.84826	7.29574	6.78807	8.76469	8.62028	8.49708	TGATCCAGCCAAACGAATCTCTGGAAAAATGGCCCTTAAGCACCCATACTTTGACGACTT	NM_019296	54237	Cdk1	Rattus norvegicus cyclin-dependent kinase 1 (Cdk1), mRNA [NM_019296]	chr20	20043755	20043814	+	coding
A_43_P12460	0.0406437	down	2.95975	-2.95975	-1.56547	7.4687	6.98649	7.43469	4.79259	5.89469	6.50619	CAAAGGGTACTGTGGCAACCAAATAAAACAACTCCATTTTCTAGACCTTTCATGTAACTT	NM_030856	81514	Lrrn3	Rattus norvegicus leucine rich repeat neuronal 3 (Lrrn3), mRNA [NM_030856]	chr6	60745588	60745529	-	coding
A_64_P080025	0.013248	up	2.23047	2.23047	1.15735	7.77129	8.34245	8.59775	9.63753	9.27336	9.27265	CACTGTTTTGCAGCTTTTATGGTTCAAGCTTAACAGAGTCTACAAATAAAACTTGCAGAC	NM_199093	295703	Serping1	Rattus norvegicus serpin peptidase inhibitor, clade G (C1 inhibitor), member 1 (Serping1), mRNA [NM_199093]	chr3	67968871	67968812	-	coding
A_64_P017188	0.0197795	down	2.16464	-2.16464	-1.11412	10.8262	10.6996	9.93694	9.20375	9.56032	9.35638	TCGAGGAACCCATCCATCCAACCGCCTCCATCAACACAATCCTGAATAAATCTTGAGAAC	NM_012543	24309	Dbp	Rattus norvegicus D site of albumin promoter (albumin D-box) binding protein (Dbp), transcript variant 1, mRNA [NM_012543]	chr1	96178423	96178482	+	coding
A_64_P044445	0.00512344	down	2.00162	-2.00162	-1.00117	9.39673	9.74807	9.66774	8.3201	8.68654	8.80239	TAGCTTTGGCAATGACGTGAGCACCCTGGAGTCCGACTTAAGGGTGACACGCCTGTTGTC	NM_001039002	288031	Fam43a	Rattus norvegicus family with sequence similarity 43, member A (Fam43a), mRNA [NM_001039002]	chr11	72011555	72011496	-	coding
A_44_P398210	0.000329	up	4.08733	4.08733	2.03116	8.14911	8.62201	8.42393	10.6135	10.4482	10.2268	ATCTGAACCCATGGAGCAGTCTTCCAATGTTCAAGTAGACCCACCAACTCTTTCTGGCAG	NM_133555	171081	Csf2rb	Rattus norvegicus colony stimulating factor 2 receptor, beta, low-affinity (granulocyte-macrophage) (Csf2rb), mRNA [NM_133555]	chr7	116270933	116270992	+	coding
CUST_R2_13862	0.0134065	down	2.04082	-2.04082	-1.02915	8.91769	9.48838	9.00427	7.93199	7.95023	8.44069	GACATTCTGACATCACCAGCTGAAACCCTGAATCTCGGTGCAGAAGAGAAAGTGTCAACT	NM_053601		Nnat	Rattus norvegicus neuronatin (Nnat), transcript variant 1, mRNA [NM_053601]	chr3	148271271	148271330	+	coding
A_64_P003046	0.000213	up	2.74098	2.74098	1.45469	12.7772	12.5576	12.3867	14.0151	14.0475	14.023	GAGAGGCCCTCAGTTGCTGAGGAATCCCCATTCCAACTCAGCCCCCAACACTGAGTATCT	NM_017008	24383	Gapdh	Rattus norvegicus glyceraldehyde-3-phosphate dehydrogenase (Gapdh), mRNA [NM_017008]	chr4	161282369	161282310	-	coding
A_64_P137277	0.0126233	down	3.41304	-3.41304	-1.77106	4.88876	5.84478	5.54976	4.23207	3.22602	3.51203	GTACTGTACTAATTCCTACACGGCCTGTATACTTTAGTATGATGCTGATACATAACTAAA	NM_001013096	298894	Mycn	Rattus norvegicus v-myc avian myelocytomatosis viral oncogene neuroblastoma derived homolog (Mycn), mRNA [NM_001013096]	chr6	36508621	36508562	-	coding
A_44_P342426	0.00158995	up	2.90781	2.90781	1.53993	7.24147	7.03727	7.28789	9.10145	8.52012	8.56486	TGGACATTTTCTGAGGGGCTATGAATTACCTGAACACATTAGCACTCCAGATTACCACCG	NM_001106108	291100	Irf4	Rattus norvegicus interferon regulatory factor 4 (Irf4), mRNA [NM_001106108]	chr17	40173885	40173826	-	coding
CUST_R2_13168	3.81e-05	down	2.14801	-2.14801	-1.103	9.16475	9.21306	9.20317	8.00519	8.18942	8.07738	CTGCTATCGTGACATGTTTGTTCGGAAGAACAGAAAGATCCATAAAGATGCAGAATCGGC	NM_001107768		Sema6d	Rattus norvegicus sema domain, transmembrane domain (TM), and cytoplasmic domain, (semaphorin) 6D (Sema6d), mRNA [NM_001107768]	chr3	111944807	111944866	+	coding
CUST_R2_06110	0.000244	up	2.78309	2.78309	1.47669	6.1776	5.99225	5.91951	7.68532	7.38671	7.44739	GGGAAAACCCAGATTTCAGAATGACAGAAGGACTGTGTTCATCGCTCTGACAGTCATAAG	NM_001108308		Mfsd11	Rattus norvegicus major facilitator superfamily domain containing 11 (Mfsd11), mRNA [NM_001108308]	chr10	106965914	106966234	+	coding
A_43_P21714	0.00267664	up	3.06808	3.06808	1.61733	5.09335	5.76932	5.71669	7.21891	7.28682	6.92563	CCATGCTGGGATTTACTACTGTAGCTATTACAATGGAGGCAAATGGTCACAAACTAGTGA	XM_008759020	104000000	LOC103691037	PREDICTED: Rattus norvegicus leukocyte immunoglobulin-like receptor subfamily A member 2 (LOC103691037), transcript variant X1, mRNA [XM_008759020]				+	coding
A_44_P1109649	0.000271	up	2.10222	2.10222	1.07191	6.09261	5.83554	5.84915	6.93859	7.01543	7.03904	ATTTTAGGCCATGTGACGGTCACATAGATCACTTGTCCCCAACTGTGCCAAATGTACACT	XM_008767565	302972	Amdhd2	PREDICTED: Rattus norvegicus amidohydrolase domain containing 2 (Amdhd2), transcript variant X1, mRNA [XM_008767565]	chr10	13407514	13407455	-	coding
A_44_P1093517	0.000428	down	2.3768	-2.3768	-1.24902	10.9093	10.7864	10.8237	9.38297	9.62894	9.76038	GCGATGCCCTTGAAACCCTCCATTATTGATGTTAATATTATGGTTAGAGTTAAGTATGAT	XM_006225295	681043	Acnat1	PREDICTED: Rattus norvegicus acyl-coenzyme A amino acid N-acyltransferase 1 (Acnat1), mRNA [XM_006225295]	chr5	66187495	66187436	-	coding
A_64_P052745	0.0181387	up	3.14457	3.14457	1.65286	3.99475	5.36209	4.92416	6.41917	6.65992	6.1605	GAGAGAGCTTTCTTTGCAATTAGGCTAGTATGTATTGACCTAAATATCCAAGACTAAGTA	NM_001191805	316273	Mcm3	Rattus norvegicus minichromosome maintenance complex component 3 (Mcm3), mRNA [NM_001191805]	chrX_random	418367	418426	+	coding
A_64_P093522	0.00433123	down	3.16493	-3.16493	-1.66218	5.1765	5.92099	5.76276	4.06101	4.19381	3.61892	GTTGGAACCTCCTGGGGACATGTTATATTTTGAAGTGATTAAACTATTTAATTGTGTGTC	XM_006222517	307548	Dtna	PREDICTED: Rattus norvegicus dystrobrevin, alpha (Dtna), transcript variant X4, mRNA [XM_006222517]	chr18	15577690	15577749	+	coding
A_64_P015460	0.000638	up	3.15857	3.15857	1.65927	5.12336	4.82376	5.12432	6.9616	6.54692	6.54073	TCTCTTACACCTCCCGGAAGATTCATCGGAACTTTGTGATGGATTACTATGAGACCAGCA	NM_053858	116637	Ccl4	Rattus norvegicus chemokine (C-C motif) ligand 4 (Ccl4), mRNA [NM_053858]	chr10	71760265	71760324	+	coding
A_44_P525324	0.00467148	up	2.69047	2.69047	1.42786	5.10352	5.92435	5.49746	7.03267	7.00005	6.77618	TCTCTTGCCACTACGAGACTTTGTAAACAGGAGAACAAATCTGATGTCCAAATTAAGTTT	NM_001168524	296060	Arhgap11a	Rattus norvegicus Rho GTPase activating protein 11A (Arhgap11a), mRNA [NM_001168524]	chr3	99678123	99678064	-	coding
A_64_P048230	0.00403013	up	5.78719	5.78719	2.53286	4.26119	4.05025	4.67716	7.08018	7.39248	6.11453	ACATTTTTCACCCAAACCACTGCAGTCTCTCATCAGCTTGTACAGTGCTAGAAATCGGTG	NM_001108643	362424	Tmem72	Rattus norvegicus transmembrane protein 72 (Tmem72), mRNA [NM_001108643]	chr4	153037023	153036964	-	coding
A_64_P082341	0.0452158	up	4.00522	4.00522	2.00188	2.29643	3.5677	4.09801	6.05194	4.51312	5.40273	CAGAGATGGAGGAAAAGTAAATCTGCAACTTATCTGAAACAAAGCAGAATGAATTGTGCA	NM_053715	114507	Slc5a3	Rattus norvegicus solute carrier family 5 (sodium/myo-inositol cotransporter), member 3 (Slc5a3), mRNA [NM_053715]	chr11	32065650	32065709	+	coding
A_44_P469527	0.00689972	up	4.93465	4.93465	2.30295	4.09154	2.73527	2.83062	5.72941	5.37046	5.4664	GATTGCTCACATTACTTAACAGGAGAACTCATTGCTGTTCTATCTGTCATGACTCATACT	NM_001109135	498987	Tmem200a	Rattus norvegicus transmembrane protein 200A (Tmem200a), mRNA [NM_001109135]	chr1	19867779	19867838	+	coding
A_44_P1151707	0.0187686	down	2.8244	-2.8244	-1.49795	5.20199	5.25307	4.2279	3.00808	3.71026	3.47078	AATGTTCAGTTTTTGGACCAAGACGATGATGATGACCCTGACACAGAGCTGTACCTCACA	NM_031828	83731	Kcnma1	Rattus norvegicus potassium channel, calcium activated large conductance subfamily M alpha, member 1 (Kcnma1), mRNA [NM_031828]	chr15	904814	904873	+	coding
A_44_P838313	3.42e-05	down	3.72527	-3.72527	-1.89734	10.3754	10.1792	10.0688	8.29067	8.28075	8.35992	TGCCGGAATCCAAACTAAATATCTAGTCAATCTCAAATCTGCTTTTCTGGTTTACCATTA	XM_006237753	312912	Prex2	PREDICTED: Rattus norvegicus phosphatidylinositol-3,4,5-trisphosphate-dependent Rac exchange factor 2 (Prex2), transcript variant X1, mRNA [XM_006237753]	chr5	7400198	7400139	-	coding
A_64_P011779	0.0195783	down	2.4916	-2.4916	-1.31707	8.51591	9.47415	9.60198	7.74646	7.93891	7.95544	GGAAAGCAATCAGTCCCAACACCTAAAAAGAACCTAAAGTACAAACATGCAAAAAATAGT	NM_031834	83783	Sult1a1	Rattus norvegicus sulfotransferase family, cytosolic, 1A, phenol-preferring, member 1 (Sult1a1), mRNA [NM_031834]	chr1	185829311	185829252	-	coding
A_64_P130627	0.00665681	down	3.36777	-3.36777	-1.7518	4.38135	4.46704	4.64307	3.30898	2.16603	2.76106	ATAAACCACTGCACCAGTAATGTGTTTGTCCGTCTGCTGAAACATGGCTCCAAGGTCATA	NM_001013930	298139	LOC298139	Rattus norvegicus similar to RIKEN cDNA 2310003M01 (LOC298139), mRNA [NM_001013930]	chr5	91664522	91664463	-	coding
A_42_P714311	0.00410914	up	9.03534	9.03534	3.17558	1.60377	3.36644	2.49815	5.97412	5.37503	5.64595	GTGTTTGGTGACAATTATTCTAGGTAGACGTGATGACAAAGTCATGAACTGACAAATGTA	NM_013025	25542	Ccl3	Rattus norvegicus chemokine (C-C motif) ligand 3 (Ccl3), mRNA [NM_013025]	chr10	71744670	71744611	-	coding
A_44_P1359545	0.0258224	down	2.27584	-2.27584	-1.1864	5.39814	6.12967	6.35006	4.40242	4.91917	4.99708	CAGCCCCAGGATACTTCATTATTCACGATGCAGACAGATCAGAATATGGTAGGTAGCTTG	XM_006257729	101000000	LOC100909679	PREDICTED: Rattus norvegicus amphiphysin-like (LOC100909679), transcript variant X2, mRNA [XM_006257729]	chr17	53592527	53591834	-	coding
A_44_P1003372	0.000367	up	5.42047	5.42047	2.43842	8.17403	8.74958	8.32027	11.0959	10.829	10.6342	ATCAGCTTGTGGAATACTGAGGGCATTGGAAAAGTTACTTTCTGTGCTGTGTTACTTGTG	NM_001005539	294422	Smpdl3a	Rattus norvegicus sphingomyelin phosphodiesterase, acid-like 3A (Smpdl3a), mRNA [NM_001005539]	chr20	36844648	36844707	+	coding
CUST_R2_17277	0.00949311	down	2.00195	-2.00195	-1.00141	9.9837	9.98776	10.0243	8.57125	9.17579	9.24448	GAGGCTGCCAAGCTGCTGCTGGATCATTTTGCCAACCGGGAGATCACAGATCACTTGGAC	NM_020087		Notch3	Rattus norvegicus notch 3 (Notch3), mRNA [NM_020087]	chr7	12689531	12689472	-	coding
A_43_P11616	0.000112	up	6.40081	6.40081	2.67825	7.13416	7.30423	7.27289	10.2463	9.68572	9.81403	TCTGTGAAATCCTCAGTGTTCAATCCAGACTCAGTAGTATATTACAGTTTTCTGTAAGAG	NM_012912	25389	Atf3	Rattus norvegicus activating transcription factor 3 (Atf3), mRNA [NM_012912]	chr13	107191614	107191582	-	coding
A_44_P1156445	0.00599666	down	2.08796	-2.08796	-1.0621	6.24212	6.85296	6.46298	5.55216	5.27922	5.5404	ATTTCATCGCACAGTACGACCAAATCATTCAAGAATTGGATTCTGGCACGGAGGGCTTGA	NM_001134592	365834	Fam160a1	Rattus norvegicus family with sequence similarity 160, member A1 (Fam160a1), mRNA [NM_001134592]				+	coding
A_64_P008717	0.0101613	down	2.52673	-2.52673	-1.33727	11.2767	10.8418	10.9124	9.17646	9.79467	10.0479	GAAAAATCAAACACGGAAGCAGTGGGTGATTCTGATTGTACCCTGATCTCATCCATTCCC	XM_001056659	498764	RGD1562037	PREDICTED: Rattus norvegicus similar to OTTHUMP00000046255 (RGD1562037), transcript variant X4, mRNA [XM_001056659]	chr17	61352879	61352820	-	coding
A_44_P990376	1.13e-06	up	17.2503	17.2503	4.10855	10.0378	9.82729	9.87144	14.1329	13.9793	13.95	GTGAGCTGTGCAGAAGTACATGACTGGTAGCTGTTGTTTTCTACGGATTATTGTAAAATG	NM_133298	113955	Gpnmb	Rattus norvegicus glycoprotein (transmembrane) nmb (Gpnmb), mRNA [NM_133298]	chr4	77182198	77182257	+	coding
CUST_R2_08184	0.000305	up	3.48636	3.48636	1.80172	7.91554	7.65474	7.73352	9.65382	9.74659	9.30854	TCAAGACCTTCATCAACTGCAAGCCATATGATAGTGTCTGAAGGATGGGAGACTTCCACA	NM_001012029		Mnda	Rattus norvegicus myeloid cell nuclear differentiation antigen (Mnda), mRNA [NM_001012029]	chr13	89762234	89762175	-	coding
A_44_P942367	0.00487079	down	2.21633	-2.21633	-1.14817	7.71892	7.39318	7.36265	6.05219	6.34134	6.6367	CCTTACCAAGAACTAGCCAGATTTCATACTGTGTTCCCGATATCTATGTACTGTGAAGAA	NM_001012075	309828	Tspyl4	Rattus norvegicus TSPY-like 4 (Tspyl4), mRNA [NM_001012075]	chr20	38640925	38640984	+	coding
A_43_P19957	0.0324974	up	6.02264	6.02264	2.5904	1.63936	4.17093	3.87837	5.99169	5.834	5.63416	GCTCCAGAGCAGACAACCACACATGTGGAAAAATAAAGTTGCTGTTGTTTCTCCAAAAAA	NM_001177686	499097	RGD1565655	Rattus norvegicus similar to BC049730 protein (RGD1565655), mRNA [NM_001177686]	chr1	79964608	79964552	-	coding
A_43_P12806	0.000159	up	2.28734	2.28734	1.19367	9.14642	9.16302	9.11767	10.4681	10.3638	10.1762	TTCGAGTGAATGTGGCAGTTAAACATACCCGTCATTTTTTGGACTTGCATATTTAGCTGT	NM_053439	84509	Ran	Rattus norvegicus RAN, member RAS oncogene family (Ran), mRNA [NM_053439]	chr12	28736992	28736934	-	coding
A_43_P10133	0.00547342	down	2.89718	-2.89718	-1.53465	9.34988	9.67156	9.65747	7.50955	8.21358	8.35182	GCTGCTGATTGTGAATCTCAGAGTCTTAAGAGAGAAGCCAAATATATATTCCTCTTGTAA	NM_001144991	100000000	Spns2	Rattus norvegicus spinster homolog 2 (Spns2), mRNA [NM_001144991]	chr10	59335864	59335805	-	coding
A_43_P11040	0.0043948	down	2.89217	-2.89217	-1.53215	11.9834	12.4035	12.0643	10.157	10.8606	10.8371	TGCTCTGGCCAAGTGCCTAATTCTTACCCAGACCTCAATAAAGATACCTTTTGTACCAGG	NM_001009639	291966	Tppp3	Rattus norvegicus tubulin polymerization-promoting protein family member 3 (Tppp3), mRNA [NM_001009639]	chr19	35284099	35284040	-	coding
A_44_P1083272	0.000536	up	2.31481	2.31481	1.21089	6.18339	5.9226	5.78284	7.22007	7.14841	7.15303	AAAGCAGGTTCGAGAACTGGATGAGAAGGCCGACGAGTTGCAGCTGCAGCTGTTCCAGAC	NM_022303	64171	Card9	Rattus norvegicus caspase recruitment domain family, member 9 (Card9), mRNA [NM_022303]	chr3	4528029	4527970	-	coding
A_44_P334788	0.0141346	down	2.23936	-2.23936	-1.16309	12.3459	12.1324	12.2916	10.5706	11.2246	11.4854	TTCAAGGCCCAAACCCTTCACATCCAAAGCTTCTTTTGAAAAGTTCAGGGACCTTCTTGG	NM_031047	81679	Jup	Rattus norvegicus junction plakoglobin (Jup), mRNA [NM_031047]	chr10	89308358	89308299	-	coding
A_44_P260046	0.0251647	up	2.06288	2.06288	1.04466	11.1379	12.1407	11.6192	12.7067	12.7923	12.5328	GCCAAGCACGCGGTGTCCGAGGGCACCAAGGCCGTCACCAAATACACCAGCGCTAAGTAA	NM_001109400	680312	Hist1h2bk	Rattus norvegicus histone cluster 1, H2bk (Hist1h2bk), mRNA [NM_001109400]	chr17	50118835	50118776	-	coding
A_42_P518855	0.000654	up	5.89966	5.89966	2.56063	4.4196	5.16952	4.44093	7.43043	7.19009	7.09143	GAGTTGCTTTCTCTGTACAAAAGGAAGTTGAAAAGAATCTGAAGCCATACTTGGATGACT	NM_133416	170929	Bcl2a1	Rattus norvegicus BCL2-related protein A1 (Bcl2a1), mRNA [NM_133416]	chr8	94045244	94045303	+	coding
A_64_P160484	0.00216635	up	2.96623	2.96623	1.56863	7.10301	6.76509	6.54806	8.67521	8.28219	8.16464	AATGATGGTGATTGTTCTGACATGTGGCTTCATACTGAACAAGGGCCTGGTCTTCTCAGT	NM_001191581	367215	Trem3	Rattus norvegicus triggering receptor expressed on myeloid cells 3 (Trem3), mRNA [NM_001191581]	chr9	8162057	8161998	-	coding
A_44_P1092806	0.00011	down	2.8892	-2.8892	-1.53067	4.89553	4.93737	5.10747	3.60285	3.39073	3.35479	TTCTTTGGTGAAATGATAGGAACATTTGGCCTGGGTCTTTGGAACAGACTACAGGAGGCT	XM_008762402	499923	Efcab8	PREDICTED: Rattus norvegicus EF-hand calcium binding domain 8 (Efcab8), transcript variant X3, mRNA [XM_008762402]	chr3	144218885	144222317	+	coding
A_43_P12614	0.00071	down	2.05333	-2.05333	-1.03796	5.76845	5.91527	5.85173	4.62002	4.83159	4.96994	AACTGAAACAGTTGGAAAATGTTCTAGATGACCTAGATCCCGAGAGTGCAACACTACCGG	NM_031613	58814	Tmod2	Rattus norvegicus tropomodulin 2 (Tmod2), mRNA [NM_031613]	chr8	80419176	80416420	-	coding
A_42_P472590	0.00418059	up	2.04068	2.04068	1.02905	5.26799	4.69797	4.84646	5.94478	6.04134	5.91344	CAAGTTAAAGGCTTGTTCTAATGGAATCGAACTCTCACAGGACTGGGCCAGAGTCTTCAA	NM_001108462	361472	Mthfd1l	Rattus norvegicus methylenetetrahydrofolate dehydrogenase (NADP+ dependent) 1-like (Mthfd1l), mRNA [NM_001108462]	chr1	34873903	34880686	+	coding
A_43_P11472	0.000131	up	6.26312	6.26312	2.64688	9.38594	9.72493	9.34052	12.4035	11.9918	11.9967	GCGATGGGTCCTCACACTCAGTTTCCTGTTGGCGACCGTGGCAGTGGGAATTTATGCCAT	NM_012580	24451	Hmox1	Rattus norvegicus heme oxygenase 1 (Hmox1), mRNA [NM_012580]	chr19	13969336	13969395	+	coding
A_64_P096487	7.3e-05	up	2.63417	2.63417	1.39735	6.81316	7.07523	6.85385	8.28123	8.33656	8.31651	TAGTGTCCCACATCCTTAGGTGTGGCTCAGCCTCTGGAAAAAGGCAGGGTTACTGCCTGG	NM_130415	155205	Slc36a1	Rattus norvegicus solute carrier family 36 (proton/amino acid symporter), member 1 (Slc36a1), mRNA [NM_130415]	chr10	40638913	40638972	+	coding
A_43_P12508	0.000446	up	3.86884	3.86884	1.9519	4.36255	4.7328	4.27938	6.59417	6.18472	6.45154	AGGGCCGGAATGTAAACAAATGGCCTTGCTTTGAGAAACCAGATGCAGAAGACTTTAACG	NM_031088	81752	Ptger2	Rattus norvegicus prostaglandin E receptor 2 (subtype EP2) (Ptger2), mRNA [NM_031088]	chr15	20889441	20889500	+	coding
A_64_P165403	0.0258756	up	2.09129	2.09129	1.06439	8.37551	7.53423	7.97589	8.64858	9.23046	9.19976	TTCGACATTCTGCGGGATTGCACCCAAAGCCTGTCTGATCTCTCACTGGACTGACCCTTT	NM_001098788	303538	Dhx58	Rattus norvegicus DEXH (Asp-Glu-X-His) box polypeptide 58 (Dhx58), mRNA [NM_001098788]	chr10	89630533	89630474	-	coding
A_44_P1361311	0.000108	up	2.83236	2.83236	1.502	11.3923	11.3661	11.1582	12.6818	12.8414	12.8994	TACATTGTCTACATGTTCCAGTATGACTCTACCCATGGCAAGTTCAACGGCACAGTCAAG	NM_017008	24383	Gapdh	Rattus norvegicus glyceraldehyde-3-phosphate dehydrogenase (Gapdh), mRNA [NM_017008]	chr4	161283785	161283726	-	coding
A_44_P451638	0.00155563	down	2.84039	-2.84039	-1.50609	6.07459	6.20559	6.32674	4.94935	4.79726	4.34206	GGGCCTCAGTCTGGACCAGTATGTGTCTGAATTCAGTGCTCAGAACATCAGTGGTGAGCA	NM_053473	84685	Ppp1r9a	Rattus norvegicus protein phosphatase 1, regulatory subunit 9A (Ppp1r9a), mRNA [NM_053473]	chr4	29926587	29926646	+	coding
A_64_P024077	3.6e-05	up	3.00594	3.00594	1.58781	6.97689	7.12419	6.94168	8.68849	8.49795	8.61977	CGTGGAGGCCTCTTATAAATGTTTAGCAGCAGCTTTGATAGTTCTGACGGAGTCCGGCAG	NM_053297	25630	Pkm	Rattus norvegicus pyruvate kinase, muscle (Pkm), mRNA [NM_053297]	chr8	63504373	63504432	+	coding
A_44_P1114565	0.00577111	up	2.45905	2.45905	1.2981	4.88687	5.50103	5.43295	6.83322	6.54129	6.34064	ATGACAACCAGAAGCTTGCCCAAGACTATGTCCTCACATACAACTATGAGGGAAAAGGCT	NM_001033688	291760	Dsc2	Rattus norvegicus desmocollin 2 (Dsc2), mRNA [NM_001033688]	chr18	11903935	11903876	-	coding
A_44_P520058	0.000429	up	3.70693	3.70693	1.89022	6.84575	7.40695	6.98727	9.05146	8.87404	8.98514	CCTTCAGGATGGGCCGTACCAGATCTTCCTGAGCAAGGTGAAGGAGGCTTTCCAGTGCAT	NM_001008882	316129	Uhrf1	Rattus norvegicus ubiquitin-like with PHD and ring finger domains 1 (Uhrf1), mRNA [NM_001008882]	chrUn	25454463	25453160	-	coding
A_42_P647008	0.0078519	down	2.07128	-2.07128	-1.05052	12.467	12.3096	12.3788	10.9296	11.455	11.6192	AGCGCTTGAAGCTCTTTGAATCCAGGGACTTGAAGAAAGATTAGCTGCATCCATTCCACT	NM_053814	116504	Mprip	Rattus norvegicus myosin phosphatase Rho interacting protein (Mprip), transcript variant 1, mRNA [NM_053814]	chr10	46089929	46089988	+	coding
A_43_P10530	0.0107366	down	2.01779	-2.01779	-1.01277	15.2589	14.8376	15.133	13.7372	14.0704	14.3836	ATTTTGCCAACCTCAACGGCTTCTACCTGGGTGGGTCCCACCTCTCCTATGCCAATGGCA	NM_001034124	287382	Mfap4	Rattus norvegicus microfibrillar-associated protein 4 (Mfap4), mRNA [NM_001034124]	chr10	47648266	47648325	+	coding
A_44_P1369962	0.00407769	up	23.3285	23.3285	4.54402	2.62517	1.89331	3.30724	5.9226	8.1319	7.40329	AGCAGTCTGGAGATTGCTGTTGACCTGGGTGTGGAAAATTTCAGTCAAATGGTGCTGGAA	XM_006224186	103000000	LOC102549724	PREDICTED: Rattus norvegicus late cornified envelope protein 1E-like (LOC102549724), mRNA [XM_006224186]	chr2	185776799	185776741	-	coding
A_64_P393579	0.00616131	up	2.03077	2.03077	1.02203	7.15107	7.57273	7.70832	8.58011	8.30747	8.61062	GGTTCCATCGTGGACCATATCTTAAGAGGATTTGCTTCAGTGATTTTTGCTCCCATTTTA	XM_006250610	103000000	LOC102554096	PREDICTED: Rattus norvegicus guanylate-binding protein 6-like (LOC102554096), transcript variant X2, mRNA [XM_006250610]	chr14	5814566	5814625	+	coding
A_44_P1037806	0.000707	up	3.23678	3.23678	1.69456	5.08301	5.40087	5.37563	7.27475	6.86735	6.80108	TCTTCCAATGGTCCCAACTTGTTCTTTATCCATGGGCCCAATTTATACTGCTATAGCAGT	NM_053318	58917	Hpx	Rattus norvegicus hemopexin (Hpx), mRNA [NM_053318]	chr1	163319722	163319663	-	coding
CUST_R2_17968	0.0101419	up	3.36997	3.36997	1.75274	3.42989	3.55621	2.37184	4.81591	4.78639	5.01385	ATAGGCAGCCAAATGGCTAAGGAGACCACTGATGAGATGAAATATATGTTGGGTCAACTT	NM_001108172		Ttk	Rattus norvegicus Ttk protein kinase (Ttk), mRNA [NM_001108172]	chr8	88942042	88942629	+	coding
A_43_P15484	0.00118392	down	2.91853	-2.91853	-1.54524	4.72076	4.40641	4.27049	2.904	3.157	2.70093	TGGAACAGGTGCTGCACGGATCTTACGAAGTCGCAAACAGTGATTGTGTACTCAGTTTTT	NM_053923	116720	Pik3c2g	Rattus norvegicus phosphatidylinositol-4-phosphate 3-kinase, catalytic subunit type 2 gamma (Pik3c2g), mRNA [NM_053923]	chr4	177011563	177030842	+	coding
A_44_P264299	2.7e-05	up	2.47307	2.47307	1.3063	9.56277	9.47991	9.36799	10.817	10.7686	10.744	AGTGAAGCTACTCATTGAGATGGAGCAGCGGCTTGAGCAGGGTCAGCCCATTGACGACCT	NM_012529	24264	Ckb	Rattus norvegicus creatine kinase, brain (Ckb), mRNA [NM_012529]	chr6	136452491	136452432	-	coding
A_44_P226928	0.0228294	down	3.06088	-3.06088	-1.61394	11.4331	11.2539	11.4129	8.87321	10.0723	10.3125	AATGGGAAGCCCTTGGTCGGGCTGGTGCACTTCGATGCCTGGAACATCATGAAGTCTGTT	NM_022940	65034	Pdzd2	Rattus norvegicus PDZ domain containing 2 (Pdzd2), mRNA [NM_022940]	chr2	61828234	61828175	-	coding
A_42_P568172	0.00354232	up	2.10875	2.10875	1.07639	6.15877	6.69442	6.40276	7.65045	7.45992	7.37475	ATGTCGTGACCAATTAGACATTCTATCGCCTTAGCATGTTTGCTAAACACCTTATGAAAG	NM_053924	116721	Abcc5	Rattus norvegicus ATP-binding cassette, subfamily C (CFTR/MRP), member 5 (Abcc5), mRNA [NM_053924]	chr11	82809255	82809314	+	coding
A_42_P839932	0.00787438	down	2.47663	-2.47663	-1.30838	5.2116	5.72195	5.4428	3.7197	4.44873	4.28278	CTGTGGCATGCGCTACCGTGTGACACATGTATGGCGAAACTACTTCAATTACCACAATAA	XM_006224283	310982	Ttll7	PREDICTED: Rattus norvegicus tubulin tyrosine ligase-like family, member 7 (Ttll7), transcript variant X4, mRNA [XM_006224283]	chr2	245198065	245198124	+	coding
A_42_P522582	0.00171661	down	2.26202	-2.26202	-1.17761	6.74446	6.98675	6.61725	5.73133	5.70763	5.37665	TGGGCATCCGGATAAGTCCAGGAAACCAGTATATCGTCAGTGTGAGCGCAGACGGAGCCA	NM_001100968	303233	Cfap52	Rattus norvegicus cilia and flagella associated protein 52 (Cfap52), mRNA [NM_001100968]	chr10	54657858	54657799	-	coding
A_64_P080582	0.047401	down	2.38519	-2.38519	-1.25411	8.74675	9.09461	8.64858	6.7535	7.82133	8.15279	TACAGGTGGCAGGCACAGGACTTACACCCATTGCACTTCATTACATTCCTATGTTAACTG	NM_001108461	361466	Tppp	Rattus norvegicus tubulin polymerization promoting protein (Tppp), mRNA [NM_001108461]	chr1	30067943	30067884	-	coding
A_44_P367556	2.93e-05	up	2.05491	2.05491	1.03908	12.3624	12.1999	12.2577	13.3244	13.2885	13.3244	CCATCCACAGGTGAACTCCAGTCTCTACAGATGCCAGAATCGGAAGGGCCAAGCTCTCTA	NM_175843	113894	Sqstm1	Rattus norvegicus sequestosome 1 (Sqstm1), transcript variant 1, mRNA [NM_175843]	chr10	35753648	35753589	-	coding
CUST_R2_10566	0.00287437	down	2.33377	-2.33377	-1.22266	7.51793	7.95937	8.00249	6.39879	6.75503	6.65797	ACAGAGTGGAAGTGCCTAGCTTTGAGCTGTGTATATAACTTAAGAATGTTCAAACTAAGA	NM_017083		Myo5b	Rattus norvegicus myosin Vb (Myo5b), mRNA [NM_017083]	chr18	71580740	71580799	+	coding
A_64_P046233	0.00543819	down	2.24546	-2.24546	-1.16701	9.83151	9.58239	9.59659	8.11001	8.66643	8.73302	TGAATTCGACAAATCGTCCACCATTCCTCGAAACAGCAACATTGCCCAGAACTACCGCCG	NM_001191558	307845	Mtss1l	Rattus norvegicus metastasis suppressor 1-like (Mtss1l), mRNA [NM_001191558]	chr19	40659209	40659268	+	coding
A_42_P665164	0.000779	down	2.90927	-2.90927	-1.54066	11.5519	11.6133	11.4873	9.69018	10.1102	10.2301	TACTCGGGTCAATAAGAGAGCACCACAGATGGACTGGAACCGGAAGCGAGAGATCTTCAG	NM_053811	116501	Slc9a3r2	Rattus norvegicus solute carrier family 9, subfamily A (NHE3, cation proton antiporter 3), member 3 regulator 2 (Slc9a3r2), mRNA [NM_053811]	chr10	13891383	13891324	-	coding
A_44_P1159779	0.000144	up	9.22843	9.22843	3.20609	9.72625	10.3538	10.3598	13.4765	13.389	13.1926	TGCATTTCTCTCTCCTTATACTTCTTGTAAGACATCCATTTAATAAAGTCTCGTGCTGAG	NM_031832	83781	Lgals3	Rattus norvegicus lectin, galactoside-binding, soluble, 3 (Lgals3), mRNA [NM_031832]	chr15	23338944	23339003	+	coding
CUST_R2_08767	0.0306336	down	2.3133	-2.3133	-1.20995	5.96793	5.91486	6.18187	4.09187	5.20137	5.14157	CACAGCCTTCTCAGGTTGTCTCAACTGCAGCAAAGTGTCTGAGCTGACAGAGAGGCTGAG	NM_001109467		Emid1	Rattus norvegicus EMI domain containing 1 (Emid1), mRNA [NM_001109467]	chr14	85786604	85785592	-	coding
A_44_P172601	0.000551	up	4.90375	4.90375	2.29389	5.7439	6.50695	6.06067	8.50731	8.32505	8.36083	ACAGAAGCTCTTATGTTTCTGAGATGTTGATGAATTCATGCTTTAGTACCACCATGTTCT	NM_022610	64545	Icos	Rattus norvegicus inducible T-cell co-stimulator (Icos), mRNA [NM_022610]				+	coding
A_44_P1115777	0.0226289	down	3.72613	-3.72613	-1.89768	12.9654	12.8899	13.4478	10.26	11.4076	11.9425	CCTGGGGCAAATACAGAAATGCCACTAAGCTCCATAAAGTGCTTCTCATTCCACAACACA	XM_006256419	361840	Spock2	PREDICTED: Rattus norvegicus sparc/osteonectin, cwcv and kazal-like domains proteoglycan (testican) 2 (Spock2), transcript variant X1, mRNA [XM_006256419]	chr20	27423473	27423532	+	coding
A_64_P100516	0.00837897	down	3.19269	-3.19269	-1.67477	9.58594	9.59061	9.62844	7.23595	8.26253	8.28219	TTATTTCTGCATTCTTTGAGAACTAACACCGGTTACCTCTGGGGAGGAAGACGGGTAAGA	NM_031582	29473	Aoc3	Rattus norvegicus amine oxidase, copper containing 3 (Aoc3), mRNA [NM_031582]	chr10	90364882	90364941	+	coding
A_64_P036850	0.00327557	down	2.20412	-2.20412	-1.14021	8.35633	8.43357	8.66362	7.0716	7.34856	7.61274	TCTCTGGCTGGGTCCACCAAATATTTTATCACAAATATAGGACCTGAACTCGAGTTCTAC	XM_001076120	316017	Als2cl	PREDICTED: Rattus norvegicus ALS2 C-terminal like (Als2cl), transcript variant X7, mRNA [XM_001076120]	chr8	115287950	115288009	+	coding
A_44_P1105687	0.00107225	up	3.13663	3.13663	1.64921	5.0273	4.65827	4.35838	6.38036	6.30067	6.31055	AGTAAAAGCAGGATATTCAGGAGTTTAAGCTCAACTTCAGCCAGTTCCTGGCTAACCTGG	XM_008763706	104000000	LOC103690035	PREDICTED: Rattus norvegicus TGF-beta receptor type-1-like (LOC103690035), transcript variant X1, mRNA [XM_008763706]	chr5	64026976	64027035	+	coding
CUST_R2_14961	0.00132213	up	2.27813	2.27813	1.18785	9.97203	9.54204	9.52264	10.8663	10.8275	10.9064	AGAAATGTATTTATAGTGGTAATCTAAGAGATGCTAACAGCTCAGTCGGGGTGGCCGTTC	NM_001106631		Rbpj	Rattus norvegicus recombination signal binding protein for immunoglobulin kappa J region (Rbpj), mRNA [NM_001106631]	chr5	4666342	4666401	+	coding
A_44_P1366805	7.05e-05	up	3.14917	3.14917	1.65497	10.9051	10.9502	10.7025	12.4522	12.4416	12.629	TACTTAGCGATAACTCCCTAACTGATGGCATCACCCTCTACAGGAGTTTTCTTCAACTGG	NM_130823	170667	Atp6v0c	Rattus norvegicus ATPase, H+ transporting, lysosomal V0 subunit C (Atp6v0c), mRNA [NM_130823]	chr10	13416530	13416388	-	coding
A_44_P1085621	0.0145457	down	3.3229	-3.3229	-1.73244	11.3074	10.8405	11.3243	8.65678	9.9142	9.70382	CAGCTTCTAGGTGACTTTTGCAGATTTTGCCTGCAGAAGGCATATATTCATCTCTTTTTT	NM_133581	171112	Wfdc1	Rattus norvegicus WAP four-disulfide core domain 1 (Wfdc1), mRNA [NM_133581]	chr19	49942995	49943054	+	coding
A_44_P378845	0.00135379	down	2.01498	-2.01498	-1.01076	9.24936	9.04538	9.18327	7.92715	8.23015	8.28843	GAGGTACCAGGTCCACATTTGAGGGCTAACTTGTATATCCCATGTAAAACAGATTGTGGT	NM_001108009	313874	Rasgrp3	Rattus norvegicus RAS guanyl releasing protein 3 (calcium and DAG-regulated) (Rasgrp3), mRNA [NM_001108009]	chr6	19809039	19808980	-	coding
A_64_P075715	0.022511	up	3.64682	3.64682	1.86664	4.30506	4.21675	2.74917	5.84354	5.54668	5.48067	ACAAGCCACAGAAATTATTCCACCTGAGTCTTGATTGCTGAACCAATACGTTTGCTGGGC	NM_001108998	367074	Tmprss4	Rattus norvegicus transmembrane protease, serine 4 (Tmprss4), mRNA [NM_001108998]	chr8	48120569	48120510	-	coding
CUST_R2_07897	0.0010875	up	2.64921	2.64921	1.40556	7.13848	7.29977	6.75933	8.49795	8.38054	8.53579	CCCTGACAAATCATTTACTTAGACAGGCCTCCTGGGGTAATTCCTATGTTCTTGGACTTT	NM_001191932		Slamf6	Rattus norvegicus SLAM family member 6 (Slamf6), mRNA [NM_001191932]	chr13	87904017	87904076	+	coding
A_43_P12698	0.000169	up	9.25391	9.25391	3.21006	9.28502	9.95936	9.92285	13.045	12.9936	12.7588	ATTTCTCTCTCCTTATACTTCTTGTAAGACATCCATTTAATAAAGTCTCGTGCTGAGAGA	NM_031832	83781	Lgals3	Rattus norvegicus lectin, galactoside-binding, soluble, 3 (Lgals3), mRNA [NM_031832]	chr15	23338947	23339006	+	coding
A_43_P12786	7.56e-05	up	31.6874	31.6874	4.98584	3.68831	4.62723	4.2155	9.41136	9.03208	9.04512	TGGAAACTCGTCTCCAGTGAGAACTTCGATGATTACATGAAAGAAGTGGGAGTTGGCTTC	NM_053365	79451	Fabp4	Rattus norvegicus fatty acid binding protein 4, adipocyte (Fabp4), mRNA [NM_053365]	chr2	93536175	93538589	+	coding
A_64_P010887	0.00556237	up	2.00504	2.00504	1.00363	9.60847	9.93041	10.1273	11.1035	10.8037	10.7699	GGATGGAGACTATTCAAGATTGACAAAGAATACTTGCTAAAAATGGCAGCAGAGGAGTGA	NM_001007667	302642	Sat1	Rattus norvegicus spermidine/spermine N1-acetyl transferase 1 (Sat1), mRNA [NM_001007667]	chrX	61637834	61637893	+	coding
A_44_P1028858	6.89e-08	up	3.55107	3.55107	1.82826	11.2559	11.1937	11.2255	13.05	13.045	13.065	CCCAAGACCGCTACTGTGAGGAAGGGCTAACGACTAAAGAACTCCACAGTCCTGGGAACC	NM_017113	29143	Grn	Rattus norvegicus granulin (Grn), transcript variant 1, mRNA [NM_017113]	chr10	91541880	91541939	+	coding
A_42_P594587	0.0105803	down	3.32609	-3.32609	-1.73383	10.2309	10.8953	10.6675	8.42296	8.66077	9.50845	CTTGTTGTTTGTGCCATTCTTAAGTGAGCTCCTGGAAGCACCAAGAAATAAAATGCTGAA	NM_080892	140927	Selenbp1	Rattus norvegicus selenium binding protein 1 (Selenbp1), mRNA [NM_080892]	chr2	189840514	189840455	-	coding
A_42_P545368	0.001055	up	3.76018	3.76018	1.9108	2.71079	2.8043	3.40227	4.99789	4.78931	4.86256	TGTTATCTGACTTTAGCACTTTACAAGCGATTTTGTACTACGAATGTTCGAGATGGTTTA	XM_006247613	303772	Slc16a6	PREDICTED: Rattus norvegicus solute carrier family 16, member 6 (Slc16a6), transcript variant X2, mRNA [XM_006247613]	chr10	98876775	98876834	+	coding
A_44_P113879	0.0133337	down	2.82261	-2.82261	-1.49703	7.68223	7.08585	7.29962	5.39245	5.74466	6.43949	TTCATCTACTCGATCACAGCCATACCTGGGTATATGGTTCTTCTGAGGTGTATCAAGCCT	NM_030838	80900	Slco1a5	Rattus norvegicus solute carrier organic anion transporter family, member 1a5 (Slco1a5), mRNA [NM_030838]	chr4	179797315	179793557	-	coding
CUST_R2_03564	0.00994128	down	2.01124	-2.01124	-1.00809	7.8444	7.11483	7.58265	6.5945	6.49051	6.43261	ATTGGCTTCGTATTTGGGAATCGGAGGAGTTAATCTTGTCTCTTCTCACAGGTTCGAGTC	NM_012760		Plagl1	Rattus norvegicus pleiomorphic adenoma gene-like 1 (Plagl1), mRNA [NM_012760]	chr1	7896509	7906950	+	coding
A_44_P1111051	0.00764811	up	2.15097	2.15097	1.10499	6.47345	7.11734	6.44477	7.7586	7.85221	7.73972	AGGTGTATTGCGTATGTTATTGGGCCTGTTTCTTTTTCTGATATAATTCTAACACACCCA	XM_008768785	363782	Cfap44	PREDICTED: Rattus norvegicus cilia and flagella associated protein 44 (Cfap44), transcript variant X2, mRNA [XM_008768785]	chr11	57745497	57745438	-	coding
A_42_P580973	0.0147415	down	3.10544	-3.10544	-1.6348	11.4882	10.8841	11.3485	8.8988	9.94239	9.97525	ACCTCAACCTTTAGAGGATATGGCTTCTCTTTCTCAATCTTTCCAGGTTGAACTTTGGGG	NM_019174	29242	Car4	Rattus norvegicus carbonic anhydrase 4 (Car4), mRNA [NM_019174]	chr10	73237515	73237574	+	coding
A_44_P538691	0.00117923	up	2.08533	2.08533	1.06028	6.24515	6.35322	6.66115	7.52724	7.42006	7.49306	CCAAGATCCTAACGAGAGACCTAGGACTACACAGTGGCAAGATCACTGTGGGCCATGTTG	NM_031772	83581	Polr1a	Rattus norvegicus polymerase (RNA) I polypeptide A (Polr1a), mRNA [NM_031772]	chr4	105250805	105250864	+	coding
A_44_P379244	0.000336	up	2.76005	2.76005	1.4647	8.88829	8.89029	8.62952	10.3229	10.0829	10.3963	AAGATGCAGCTGAGTCTGTACAGCAAATCCGTCAAGGGCGTCGGGCAAACAGGGAAGATC	NM_031541	25073	Scarb1	Rattus norvegicus scavenger receptor class B, member 1 (Scarb1), mRNA [NM_031541]	chr12	32447458	32450453	+	coding
A_42_P583546	0.0121407	down	2.79835	-2.79835	-1.48457	9.1204	9.6638	9.37519	7.35851	7.94166	8.40549	AACCACAGTAGGTAGCTTGTGCTTACACTGTGTCAGCAAACCCAGCTAGAGGGCTGGGAC	NM_001012163	361303	Lims2	Rattus norvegicus LIM and senescent cell antigen like domains 2 (Lims2), mRNA [NM_001012163]	chr18	24385874	24385933	+	coding
A_42_P767002	0.0312311	up	4.58353	4.58353	2.19646	9.18883	9.61393	9.48387	12.3884	12.1829	10.3047	CCTTTCAGCCTTTACTCAAAGTATCAACAATCCAATCACATGCCTGACCAAAGGAGGCGT	NM_022544	64389	Defb4	Rattus norvegicus defensin beta 4 (Defb4), mRNA [NM_022544]	chr16	75445007	75442178	-	coding
A_44_P269980	0.0322136	down	2.30712	-2.30712	-1.20609	4.4904	5.15693	5.27699	3.55033	4.33062	3.42509	CTCCCATCAGCCGGTGTTCATCTCCAAGGTGCACACGTCGGTGGACGGACTGCAAGGCAT	NM_001191774	299499	Sp8	Rattus norvegicus Sp8 transcription factor (Sp8), mRNA [NM_001191774]	chr6	146170783	146170842	+	coding
A_64_P132576	0.00813624	up	4.53834	4.53834	2.18217	8.7531	9.52444	8.04853	10.7236	10.9611	11.1879	TAGGATGAAATCCATTCTGCCTTAGCCCATTAATATGCCTGTGAGGACCCAGCTGATCTT	NM_001012357	360579	Ccl9	Rattus norvegicus chemokine (C-C motif) ligand 9 (Ccl9), mRNA [NM_001012357]	chr10	71646043	71645984	-	coding
A_43_P14634	0.00147375	up	2.25738	2.25738	1.17465	7.61131	7.994	7.91159	9.17374	9.0265	8.84062	AAGGGCTAAGGATTTTTATAGCACCTGGACTTAACTTTCTTTATAGAGAGTTTTCCCCCT	NM_033651	29728	Mcm4	Rattus norvegicus minichromosome maintenance complex component 4 (Mcm4), mRNA [NM_033651]	chr11	87183282	87183341	+	coding
A_64_P161192	0.0200291	up	2.55246	2.55246	1.35189	4.55441	4.22718	3.48196	5.78147	5.30341	5.23433	TGCAGCTTCAAGAGCTGGATCGAGTCTTCCAACGCACTCAGTTCCCCAACGTGTTTATGA	NM_001109315	501507	RGD1560927	Rattus norvegicus RGD1560927 (RGD1560927), mRNA [NM_001109315]	chrX	7710703	7710762	+	coding
A_44_P1082513	0.0258567	up	5.22774	5.22774	2.38619	3.55882	5.21724	5.52217	7.66746	7.23053	6.55881	CGACGTCTCAGTCAAAACCCACTAAACAGTAAGGATCTTGTTATTGAAATCAGTAATTAA	NM_001105966	289185	Creg1	Rattus norvegicus cellular repressor of E1A-stimulated genes 1 (Creg1), mRNA [NM_001105966]	chr13	81503684	81503743	+	coding
CUST_R2_14918	0.0220303	down	2.04745	-2.04745	-1.03383	6.25652	6.19154	6.1479	4.65463	5.20959	5.63025	TGGAAGTCCTCAGGTCGAGAATGACGGAGAACTGAAAACGAAGCTGTAATGAGTTTTCTA	NM_017111		Slco1a1	Rattus norvegicus solute carrier organic anion transporter family, member 1a1 (Slco1a1), mRNA [NM_017111]	chr4	179493381	179493322	-	coding
A_44_P516885	8.65e-05	up	5.54365	5.54365	2.47084	5.32726	5.30567	4.99421	7.89456	7.60615	7.53893	AGGTTAGCAATGGTTTTTCATTTGGTGCACTAACTGAAGCTCGGTACTTTACAGAATGGG	NM_139325	24334	Eno2	Rattus norvegicus enolase 2, gamma, neuronal (Eno2), mRNA [NM_139325]	chr4	160890397	160890338	-	coding
A_44_P623578	0.00621495	down	3.01357	-3.01357	-1.59148	8.46931	8.39754	8.42253	6.2764	6.93083	7.30774	CACTCCCTACCAACTGTGAGGAACATGTGGGCTTTTGACAGTTAGTGACACACTAGAGAT	XM_006254651	25317	Fgf1	PREDICTED: Rattus norvegicus fibroblast growth factor 1 (acidic) (Fgf1), transcript variant X2, mRNA [XM_006254651]	chr18	31783053	31782994	-	coding
A_44_P1083747	0.022648	down	2.12607	-2.12607	-1.08819	4.25272	5.10352	4.61894	3.91864	3.40552	3.38643	GAATGGCACACTACTGCTTCCTGGCTGGGAGCATTAACTTTATTAATTAAAAATAAAGTT	NM_001107345	306862	Tfap2a	Rattus norvegicus transcription factor AP-2 alpha (Tfap2a), mRNA [NM_001107345]	chr17	30034776	30034835	+	coding
A_64_P137823	0.0106448	down	2.33065	-2.33065	-1.22073	11.7196	11.5023	11.2199	9.83863	10.3195	10.6215	ATGTCGCCTTTTGGGAGCCTGTTTCCTTACCCCTACACATACATGGCTGCAGCTGCTGCG	NM_181638	353305	Tbx3	Rattus norvegicus T-box 3 (Tbx3), mRNA [NM_181638]	chr12	38155946	38155887	-	coding
A_44_P541456	1.76e-05	up	2.27013	2.27013	1.18277	9.95214	9.91367	9.82145	11.0513	11.0456	11.1387	TTATGCCATAAATTCATGCGCTTCATGATGATGCGAGCAGAGAACTTCTTTATCCTTCGA	NM_001106615	297518	Arpc4	Rattus norvegicus actin related protein 2/3 complex, subunit 4 (Arpc4), mRNA [NM_001106615]	chr4	149266030	149266089	+	coding
A_44_P372261	0.00329159	up	3.53696	3.53696	1.82251	7.56122	8.0946	8.37233	9.9857	10.0107	9.49933	AGAATGACGGCCAGTGTGATGGCAAATACAAATGTTGTGAGGGTATGTGTGGGAAAGTCT	NM_053372	84386	Slpi	Rattus norvegicus secretory leukocyte peptidase inhibitor (Slpi), mRNA [NM_053372]	chr3	155374695	155374636	-	coding
A_64_P093329	0.000808	down	2.06557	-2.06557	-1.04654	6.78134	6.84693	6.53512	5.76912	5.55027	5.70439	AGAGGAAGACCGAAGCTGCCAAGAAGGAGTACCTGAAAGCCTTGGCGGCCTACAGAGCTA	NM_199392	311615	Tox2	Rattus norvegicus TOX high mobility group box family member 2 (Tox2), mRNA [NM_199392]	chr3	154201091	154201150	+	coding
A_44_P358235	6.6e-05	up	3.94371	3.94371	1.97955	7.64422	7.80897	7.7325	9.88894	9.52764	9.70776	TACCTCTGTTAGTCATGATAATTTGCTACGCAGGGATCATCAGAATTCTGCTCAGACGAC	NM_020542	57301	Ccr1	Rattus norvegicus chemokine (C-C motif) receptor 1 (Ccr1), mRNA [NM_020542]	chr8	128694528	128694469	-	coding
A_64_P150371	0.0149509	up	2.47539	2.47539	1.30766	4.55399	5.45443	5.32324	6.52575	6.61156	6.11732	TCTCTTGGAAAACATCAGAAGGATCGCAGAGAAGTATAAGAGCAACGCTGCCCAACTGAA	NM_001126270	301701	Ndc80	Rattus norvegicus NDC80 kinetochore complex component (Ndc80), mRNA [NM_001126270]	chr9	110703113	110703054	-	coding
A_64_P065789	0.00149606	up	3.20305	3.20305	1.67945	5.16706	4.52263	5.09301	6.72962	6.47236	6.61906	GGATGTTTCTAAGGTCGTGTTCATTTCTCTTGACGTTTTCAGATACAGTTTGGTTAATAA	XM_006224255	295462	Ccdc109b	PREDICTED: Rattus norvegicus coiled-coil domain containing 109B (Ccdc109b), transcript variant X1, mRNA [XM_006224255]	chr2	227374719	227374660	-	coding
A_44_P139869	0.00036	up	4.21151	4.21151	2.07434	11.5469	11.2361	10.9136	13.3103	13.2561	13.3532	GTACCTGAGAATGATGATGAACTTGTTCCTGGCATTCTGCATCCTGTTCACGGTTATCTG	NM_134390	171411	Tmem176b	Rattus norvegicus transmembrane protein 176B (Tmem176b), transcript variant 1, mRNA [NM_134390]	chr4	76913530	76912672	-	coding
A_64_P023823	0.00294497	down	2.20983	-2.20983	-1.14394	8.46507	9.02664	8.85593	7.54434	7.75149	7.61999	GGAGCCTCGGGCCTCGTCATAGCAATATTTAACAGTTTATTCTGATAAGAAATAATATTA	NM_001100473	114850	Wnt7a	Rattus norvegicus wingless-type MMTV integration site family, member 7A (Wnt7a), mRNA [NM_001100473]	chr4	125541773	125541714	-	coding
A_64_P158053	0.00112692	down	2.32664	-2.32664	-1.21825	6.17411	5.93837	5.82865	4.87173	4.55318	4.86147	ACAGCTAGACCGCCCGTGGTTGGTAGGGAGACCAGAATAAACCATGAACTGGGAGCTCTG	NM_001109487	685936	Pfn3	Rattus norvegicus profilin 3 (Pfn3), mRNA [NM_001109487]	chr17	15262116	15262175	+	coding
A_44_P1145578	0.0147721	down	2.0361	-2.0361	-1.02581	4.48612	4.40901	4.42169	3.0838	3.90049	3.2551	TGGAAACTCTCCTTGGGGTGTATCGTGTGAGCGAAGAAACTATTTTCAATTAAAAAGACA	XM_008766823	685976	LOC685976	PREDICTED: Rattus norvegicus uncharacterized LOC685976 (LOC685976), transcript variant X4, mRNA [XM_008766823]	chrUn	73343185	73343126	-	coding
A_44_P1089751	0.00640675	down	2.03348	-2.03348	-1.02395	6.27257	6.0669	5.9246	4.93019	5.3978	4.86422	TCTGAGGGAAAATGAAGCCAAGGGCCCAGTGTGCATCAGCTCCAAGCTGCGTCTAGCAGA	NM_001170348	314473	Kif26a	Rattus norvegicus kinesin family member 26A (Kif26a), mRNA [NM_001170348]	chr6	137006155	137006610	+	coding
CUST_R2_13163	4.93e-05	up	3.32712	3.32712	1.73427	8.57741	8.53945	8.35458	10.3506	10.1574	10.1663	TAAAAAGTCAATAAGATGCTTGAAGCCCTTGAAAAACACCCGCCTGAGACTTTGGCTTAA	NM_031664		Slc28a2	Rattus norvegicus solute carrier family 28 (sodium-coupled nucleoside transporter), member 2 (Slc28a2), mRNA [NM_031664]	chr3	109362511	109362452	-	coding
A_64_P124050	0.000831	up	4.74372	4.74372	2.24602	2.35893	2.90038	2.2655	5.00824	4.76675	4.48787	GAGCTAGAACCTTAATCGTCTGTCGCTGAGTTCATTTAGGTTTTAAATTTTATTGGTTTG	NM_053442	84551	Slc7a8	Rattus norvegicus solute carrier family 7 (amino acid transporter light chain, L system), member 8 (Slc7a8), mRNA [NM_053442]	chr15	32801036	32800977	-	coding
A_44_P1109709	0.0001	up	2.49249	2.49249	1.31759	7.67872	7.73155	7.85173	9.19153	9.06573	8.9575	CTAGGAGGAGCTGTCTTTTGTTTTCTTTCCTAAGTCTCAGCACTTGAAAGAACTGATTTA	XM_008767630	360509	Dock2	PREDICTED: Rattus norvegicus dedicator of cytokinesis 2 (Dock2), transcript variant X2, mRNA [XM_008767630]	chr10	19207164	19207105	-	coding
CUST_R2_17516	0.000208	down	2.50769	-2.50769	-1.32636	9.67111	9.79467	9.88143	8.3143	8.60101	8.45281	TCATCACAGAATACGTGTCGTCTGGCAGCCTCAAGCAGTTCCTCAAAAAGACCAAGAAGA	NM_001135007		Nrbp2	Rattus norvegicus nuclear receptor binding protein 2 (Nrbp2), mRNA [NM_001135007]	chr7	114122189	114122130	-	coding
A_44_P260036	0.0027096	up	2.46567	2.46567	1.30198	8.72798	9.24565	9.27292	10.5534	10.2772	10.3219	GTCTACACGAGGGTCTCATACTTCCTGAACTGGATTCAGTCCCACATTGGAGAAGAGAAT	NM_013085	25619	Plau	Rattus norvegicus plasminogen activator, urokinase (Plau), mRNA [NM_013085]	chr15	3680770	3680711	-	coding
A_44_P419064	0.000619	up	2.36236	2.36236	1.24023	10.032	10.1696	10.4275	11.5166	11.4862	11.3469	GTGTACATCAAGAATGGGGAAAAGAAAGCCAGTTGTGAGAGAGATGCTACAAAGGCCCAA	NM_212466	294257	Cfb	Rattus norvegicus complement factor B (Cfb), mRNA [NM_212466]	chr20	4076976	4077119	+	coding
A_64_P138959	0.00337054	up	3.67735	3.67735	1.87867	3.29965	4.21462	3.45076	5.34738	5.70251	5.55114	GCTTCTTCACGTTTGGGAAGTTTTCATTACACATCCTGCGTAAGGTACCTGTAGTTTTTT	XM_001056326	308064	Cep72	PREDICTED: Rattus norvegicus centrosomal protein 72 (Cep72), transcript variant X4, mRNA [XM_001056326]	chr1	30061363	30061422	+	coding
A_42_P579376	0.000485	down	2.05753	-2.05753	-1.04091	9.99054	10.0101	10.1444	8.83344	9.11469	9.07419	CGTCCTTGGGGCTGGTCTTTCTGAAAGAGGTGACAGTTTATCCCCATCACCTGGGACCGT	NM_031609	50594	Nbl1	Rattus norvegicus neuroblastoma 1, DAN family BMP antagonist (Nbl1), mRNA [NM_031609]	chr5_random	1705302	1705243	-	coding
A_64_P033610	0.010624	down	3.53958	-3.53958	-1.82358	11.3168	11.3214	11.153	8.67719	9.61774	10.0256	TCAGCCAAGGAGGTAGTACTGCAGCACGTGAGGACTGATCGGACGCTGCAGAAGTTCTGA	NM_031771	83580	Thbd	Rattus norvegicus thrombomodulin (Thbd), mRNA [NM_031771]	chr3	137160780	137160721	-	coding
A_42_P837288	1.16e-05	up	2.24978	2.24978	1.16979	6.66802	6.72349	6.65641	7.90242	7.87819	7.77667	CCTCAGGAAAGGTGATCCCAAACTTCAAAGGCACATTATTGACAAGTTTCTCTTACTGCC	NM_031095	81759	Renbp	Rattus norvegicus renin binding protein (Renbp), mRNA [NM_031095]	chrX	159855586	159855527	-	coding
A_44_P536613	0.000501	up	4.82056	4.82056	2.2692	7.62148	8.10896	7.60179	10.1459	10.233	9.76094	CCTGTGTGCCGGCAGTGAGAGCTGCTTGGACTCCGGAGAGCAATGTACTGTACACTTGAA	NM_001025415	309527	Ch25h	Rattus norvegicus cholesterol 25-hydroxylase (Ch25h), mRNA [NM_001025415]	chr1	238457515	238457456	-	coding
A_64_P040826	0.00694544	down	2.69451	-2.69451	-1.43002	10.2133	10.1176	9.98401	8.13891	8.86288	9.02301	GACGACATCAGTACCATGTTTGATGCCCTGGCTGACCAGTTGGATGCCATGCTGGACTGA	NM_001107065	303678	Caskin2	Rattus norvegicus cask-interacting protein 2 (Caskin2), mRNA [NM_001107065]	chr10	105901966	105901907	-	coding
CUST_R2_11739	0.000919	down	2.43718	-2.43718	-1.28521	9.90791	9.80093	9.95248	8.33365	8.67321	8.79881	AAGGAGCTGGTGAATGATATCAGGAAGTTCTCCCATGTGTTACTATATTTGAAAGAAGCT	NM_001009405		Arhgap29	Rattus norvegicus Rho GTPase activating protein 29 (Arhgap29), mRNA [NM_001009405]	chr2	218638336	218638395	+	coding
A_44_P848376	0.0206084	down	2.1043	-2.1043	-1.07334	6.94287	6.46584	6.46697	5.15472	5.5122	5.98875	CTGGAGTTTGGCACTGCAGGAGTGTAGGAAGGAATGGAGCCCTAGCAGTATAGCCTGGGA	NM_001146125	687266	Fpgs	Rattus norvegicus folylpolyglutamate synthase (Fpgs), mRNA [NM_001146125]				+	coding
A_64_P044663	0.00501801	up	2.30342	2.30342	1.20378	5.77509	6.42449	6.26597	7.52515	7.33644	7.21529	GCCATAGCAAATGGAAAACACAAGTCTCTTGCTTATGCAGAAAATAAATGTGTTGATTCT	NM_001008384	366957	Rac2	Rattus norvegicus ras-related C3 botulinum toxin substrate 2 (rho family, small GTP binding protein Rac2) (Rac2), mRNA [NM_001008384]	chr7	116520126	116520067	-	coding
CUST_R2_10511	0.0267439	down	2.26524	-2.26524	-1.17966	5.6623	5.44007	5.67743	3.82463	4.42738	4.9888	TATCAAAGTGACAGAGCAGCTGATCGAAGCCATAAGCAATGGAGACTTTGAATCCTACAC	NM_012920		Camk2a	Rattus norvegicus calcium/calmodulin-dependent protein kinase II alpha (Camk2a), mRNA [NM_012920]	chr18	56941186	56941245	+	coding
A_44_P337335	0.00674204	up	3.64459	3.64459	1.86576	3.54462	4.43063	3.43459	5.91055	5.77569	5.32087	AGGCTCCGTGTACGCTGAGGTGGACACCATCTACGTCCATGAGAAGTGGAACCGACTCTT	NM_001077649	362653	Ctrc	Rattus norvegicus chymotrypsin C (caldecrin) (Ctrc), mRNA [NM_001077649]	chr5	160752073	160752014	-	coding
A_43_P14228	0.000818	up	3.77883	3.77883	1.91794	6.70093	7.29879	7.14365	9.18863	8.8319	8.87666	TGGGCTGTGAGGACCGCCTCTGGCATTCCAACAGTTTACAGAAGTAAATGTGTTTTTCAA	NM_001108452	361422	Cotl1	Rattus norvegicus coactosin-like F-actin binding protein 1 (Cotl1), mRNA [NM_001108452]	chr19	50096690	50096631	-	coding
A_44_P438158	0.00375368	down	2.42489	-2.42489	-1.27792	8.40531	8.2704	8.23406	6.62253	7.16528	7.2882	AATTCTCTACAGGGGATGTTTATATTCATTTTCCACTGTGTCCTACAGAAGAAGGTACGG	NM_130822	170641	Adgrl3	Rattus norvegicus adhesion G protein-coupled receptor L3 (Adgrl3), mRNA [NM_130822]	chr14	28422454	28414898	-	coding
A_44_P1085849	0.00106671	up	2.14674	2.14674	1.10215	8.68654	8.98896	9.06146	10.0919	10.0583	9.89328	GCAGGGCTCTCCGCAGCCCTCCATGCCTTTAATAAACTTGATCTTTGGAATGCCAAAAAA	NM_001134933	691657	Crip1	Rattus norvegicus cysteine-rich protein 1 (intestinal) (Crip1), transcript variant 2, mRNA [NM_001134933]				+	coding
A_42_P472133	0.013859	up	3.95511	3.95511	1.98372	2.96131	4.27916	4.38831	5.84056	5.66272	6.07665	TGGATACCTCTAGTCTACAGACTGTTCACTGTTTTTCAAAATAAAGGAGCTGGGCCTACA	NM_001106562	296600	Slc2a6	Rattus norvegicus solute carrier family 2 (facilitated glucose transporter), member 6 (Slc2a6), mRNA [NM_001106562]	chr3	5918063	5918004	-	coding
A_44_P1364376	0.000209	up	3.00077	3.00077	1.58533	12.0364	12.1222	11.9068	13.8001	13.5859	13.4353	TGACTTCTTAGAAAGCCACTTCCTGGATAAGGAGGTGAAGCTCATCAAGAAGATGGGCAA	NM_001014009	306934	Fam65b	Rattus norvegicus family with sequence similarity 65, member B (Fam65b), mRNA [NM_001014009]	chr17	47394541	47394482	-	coding
A_64_P103542	0.0134072	up	2.13534	2.13534	1.09447	4.979	5.21828	5.22276	5.97968	6.7266	5.99715	TTGCACAGTAGTCCTCTGTGAACACAGGATAGAAGCAATGTTGGACTGTCAGCGATTTTT	NM_031506	24255	Cftr	Rattus norvegicus cystic fibrosis transmembrane conductance regulator (Cftr), mRNA [NM_031506]	chr4	44038828	44038887	+	coding
CUST_R2_19185	0.0168861	up	2.72576	2.72576	1.44666	2.96675	4.14959	3.35281	5.1534	4.76285	4.89287	GAAAGTGTTCCTCTTGAAGGAAGCAAACTCCAAGTCCATAAATTGAGTCCAGCTTGGAAG	NM_001191813		Hjurp	Rattus norvegicus Holliday junction recognition protein (Hjurp), mRNA [NM_001191813]	chr9	87146455	87146396	-	coding
A_43_P23014	0.000259	up	3.30062	3.30062	1.72274	8.21542	8.53639	8.61039	10.2817	10.2105	10.0382	GTGCCATGGGGCATAAGTTTCATCCTGAGCACTTCGTGTGTGCTTTCTGCCTGACACAGC	NM_001009649	293783	Lpxn	Rattus norvegicus leupaxin (Lpxn), mRNA [NM_001009649]	chr1	215919648	215919707	+	coding
CUST_R2_16870	0.000345	down	2.05143	-2.05143	-1.03663	7.36083	7.51858	7.50966	6.35611	6.34521	6.57787	AAACTCAGCGCAGACAGCCTGAGACAGAAAATCTTAAAGGTGACGGAGCAGATAAAAATC	NM_001108084		Tmcc3	Rattus norvegicus transmembrane and coiled-coil domain family 3 (Tmcc3), mRNA [NM_001108084]	chr7	31751960	31752019	+	coding
A_64_P000718	0.000107	down	2.08122	-2.08122	-1.05743	10.8618	10.9673	11.02	9.79023	9.95054	9.93611	AAGATGGATACCTGCTCTAGCCACCTGAATAATAGCATATACAAAAAGCTACTAGCTTAG	NM_012950	25439	F2r	Rattus norvegicus coagulation factor II (thrombin) receptor (F2r), mRNA [NM_012950]	chr2	25987918	25987859	-	coding
A_64_P054531	0.00601343	down	2.97431	-2.97431	-1.57255	8.77821	8.85083	8.87201	6.69045	7.42139	7.67154	GCTGTAAATGCGTTTCCTGGTCTTGATTGGTATTTTGACTGATTCAAATAAAGTTGGTTT	NM_053603	94272	Clic5	Rattus norvegicus chloride intracellular channel 5 (Clic5), nuclear gene encoding mitochondrial protein, mRNA [NM_053603]	chr9	12370414	12370355	-	coding
A_44_P673326	0.00225512	down	2.25992	-2.25992	-1.17627	5.71635	6.13039	6.21438	4.97701	4.8185	4.73679	GCTGTATGACTCTAGAAAGCCTTAATTTACTTCCACCAAGAAATAAAGCAATATGTTGGT	XM_006232087	361907	Fbxl7	PREDICTED: Rattus norvegicus F-box and leucine-rich repeat protein 7 (Fbxl7), transcript variant X3, mRNA [XM_006232087]	chr2	78231376	78231317	-	coding
A_44_P930629	0.00849443	down	2.31196	-2.31196	-1.20912	5.83685	6.57694	6.57889	5.20416	5.0642	5.09698	TAAAATGTACATTGAATTTCACAGTGTAAAGTTTTATTTTATTCCTTGTATTATATTATT	XM_008760920	294988	Ankrd50	PREDICTED: Rattus norvegicus ankyrin repeat domain 50 (Ankrd50), transcript variant X1, mRNA [XM_008760920]	chr2	125374916	125374857	-	coding
A_44_P699625	4.45e-05	up	3.0716	3.0716	1.61899	7.27761	7.30028	7.11038	8.90872	8.90837	8.72815	GTCATCTGCTTCTGTCAGTGCGTCTGCATCCTGTGTATCTCTTGACAATAAAGGCCAAAT	XM_008765107	362824	Mfsd12	PREDICTED: Rattus norvegicus major facilitator superfamily domain containing 12 (Mfsd12), transcript variant X1, mRNA [XM_008765107]	chr7	9829801	9829742	-	coding
A_44_P149321	0.00518726	down	2.57167	-2.57167	-1.36271	7.74301	7.61501	7.79795	5.87714	6.56894	6.62176	GCAATGGTGACATTTAAAGCAATAACGTTGTAATACCATGCTCTACGGTTTCCATCTGTT	NM_053650	114108	Pdlim3	Rattus norvegicus PDZ and LIM domain 3 (Pdlim3), mRNA [NM_053650]	chr16	49637240	49637181	-	coding
A_44_P1101121	0.00185847	down	2.04592	-2.04592	-1.03275	7.58539	7.79812	7.92588	6.54386	6.78639	6.88088	ATCCAATCTCGGATCAAGCTGTCGTTTGCACAGCACATCTCATCATCCTGAGTAAAGAAC	XM_008759518	308708	Ttc23	PREDICTED: Rattus norvegicus tetratricopeptide repeat domain 23 (Ttc23), transcript variant X4, mRNA [XM_008759518]	chr1	122409666	122438387	+	coding
A_44_P226597	0.00102767	up	2.06338	2.06338	1.04501	8.23971	7.96956	8.09754	9.31861	9.12903	8.99419	ACCCCATAGACCTCACTGATAAACTCGTCAGCTACTATCTGGAGGGGTATGGCTTGGAGC	NM_172322	282817	Pycard	Rattus norvegicus PYD and CARD domain containing (Pycard), mRNA [NM_172322]	chr1	187276980	187276921	-	coding
A_64_P156837	0.0105757	up	2.82884	2.82884	1.50021	3.05402	3.55606	3.44205	5.43938	4.56089	4.5525	GCTGGAGCCTGGAGAAGGAAGACTTGTGTTGTTGGTTGAGTTGAACACGGCAAGTTGAGA	NM_001107898	312907	Slco5a1	Rattus norvegicus solute carrier organic anion transporter family, member 5A1 (Slco5a1), mRNA [NM_001107898]	chr5	5571602	5571661	+	coding
A_43_P13241	0.000936	up	3.83347	3.83347	1.93865	10.2592	10.7305	10.3074	12.6418	12.3928	12.0785	CTGGGCTAGTCAGATGGGAGCCAAAGTTGATATACAAATAAAGTTGTTTTGGGCCTCTTT	NM_134334	171293	Ctsd	Rattus norvegicus cathepsin D (Ctsd), mRNA [NM_134334]	chr1	202619727	202619669	-	coding
A_44_P1089181	0.00638202	up	2.22119	2.22119	1.15133	5.00633	4.65618	5.27534	6.31541	5.88537	6.19107	TTGAATCAGTTGCTAAGGAATGTCATTGAGCAGTATATAGGGCGGTTTCTCCCAGCCTCA	NM_001135780	313108	Mms22l	Rattus norvegicus MMS22-like, DNA repair protein (Mms22l), mRNA [NM_001135780]	chr5	39633023	39633082	+	coding
A_44_P292568	0.0157528	down	2.06137	-2.06137	-1.0436	8.8253	8.10623	8.23812	7.07631	7.4703	7.49224	CTTATACCTGTCTCCCTAATTCTGGTGTCCTATGGCCATATCATAGTGACTGTTGTCAAG	NM_001000207	293377	Olr233	Rattus norvegicus olfactory receptor 233 (Olr233), mRNA [NM_001000207]	chr1	164411426	164411367	-	coding
A_44_P400177	2.39e-05	up	18.1425	18.1425	4.1813	5.18569	5.53559	5.08382	9.53359	9.19784	9.61758	GTGGTTTCTTCTCCTACTTTGTCATCCTGGCAGAAAATGGTTTCTTGCCCGGTAACCTGG	NM_012506	24213	Atp1a3	Rattus norvegicus ATPase, Na+/K+ transporting, alpha 3 polypeptide (Atp1a3), mRNA [NM_012506]	chr1	80283188	80283129	-	coding
A_42_P471653	0.0149347	down	2.52514	-2.52514	-1.33637	11.8377	11.5136	11.9982	9.90828	10.5129	10.9193	ACACTCATTTAACAGAAATTGTTAGGCTGTAGGTGGAGGAAGATTCTTACGCCATCCTAA	NM_001031654	306283	Anxa8	Rattus norvegicus annexin A8 (Anxa8), mRNA [NM_001031654]	chr16	9730267	9730326	+	coding
CUST_R2_09179	0.00015	up	2.88846	2.88846	1.5303	5.44309	5.57316	5.65489	7.26611	7.01563	6.98029	TGGATCAGTTCCTGAAAGACTCACAAGTCTTACTGAGAGGAGAGGAAAGGAAGCATCATT	NM_139342		Ripk3	Rattus norvegicus receptor-interacting serine-threonine kinase 3 (Ripk3), mRNA [NM_139342]	chr15	33948514	33948455	-	coding
A_44_P1156475	0.0030262	up	2.18957	2.18957	1.13064	4.86534	4.72702	4.80105	5.95782	6.20976	5.61776	TATGAATACTGGGTGGGAGTGTTTCAAGATGGACCCAGTGGATCTTGGTTTTGGGAAGAT	NM_001109354	502901	Clec9a	Rattus norvegicus C-type lectin domain family 9, member A (Clec9a), mRNA [NM_001109354]	chr4	166695013	166695072	+	coding
A_44_P276338	0.000277	up	2.73938	2.73938	1.45385	6.71747	7.04916	6.97715	8.46774	8.39787	8.23971	CGCATAGTAGACTTGCATTCGAGGATCGAAGAATCGATAGACCGGGTTTATTCCCTTGAT	NM_017287	29685	Mcm6	Rattus norvegicus minichromosome maintenance complex component 6 (Mcm6), mRNA [NM_017287]	chr13	41052207	41052148	-	coding
A_64_P114986	0.0126925	down	2.5368	-2.5368	-1.34301	7.65234	8.29443	8.21038	6.95536	6.23126	6.9415	CGCTGTCATTGAGAACATGAAGTAGCTCTCTCTTGGAAGTCTGAGGTGGAGCCATAGGGA	NM_172041	170899	Kcnk2	Rattus norvegicus potassium channel, two pore domain subfamily K, member 2 (Kcnk2), transcript variant 1, mRNA [NM_172041]	chr13	105377860	105377801	-	coding
CUST_R2_04452	0.000117	up	3.3882	3.3882	1.76052	4.83553	5.12071	4.87206	6.83803	6.69832	6.57349	CCACGACAGCACTTGAATCTCTCATGTCTATTCCAGAAAACGTGTTAGCTCGTGTTTCTC	NM_001169112		Kif11	Rattus norvegicus kinesin family member 11 (Kif11), mRNA [NM_001169112]	chr1	241706760	241706819	+	coding
A_44_P306840	0.00187094	up	2.20643	2.20643	1.14171	8.99394	9.10681	9.14622	10.4303	10.3084	9.93331	CGACCAGGAAATACCGGAAGTCAAGACCACATTTTACCTAGAGAGATCTGTAACCGCTTA	NM_001033066	305816	Ddhd1	Rattus norvegicus DDHD domain containing 1 (Ddhd1), mRNA [NM_001033066]	chr15	21510932	21510873	-	coding
A_44_P394228	3.04e-05	up	2.67826	2.67826	1.4213	5.66826	5.64581	5.51028	7.11658	7.01318	6.95848	TTGCAGGCACCAAGACGCTAAGTGGCAGCATAGCCCCGATGGATGTTTGCATCCGGCATT	NM_001024990	302972	Amdhd2	Rattus norvegicus amidohydrolase domain containing 2 (Amdhd2), mRNA [NM_001024990]	chr10	13409002	13408824	-	coding
A_44_P1086938	0.0140561	down	2.51233	-2.51233	-1.32903	10.0965	9.8561	10.0389	8.07534	8.80419	9.12494	ATCTTATTTCTCCAGATCTTGGCAATGTCAGGGAACAGCCATTCTTCAGAGGACACCTTG	NM_053302	29307	Gpr182	Rattus norvegicus G protein-coupled receptor 182 (Gpr182), mRNA [NM_053302]	chr7	67740715	67740656	-	coding
CUST_R2_08608	0.00181351	up	2.00284	2.00284	1.00205	4.28774	4.1333	3.89595	5.05677	5.25435	5.01201	ACACAGAAGGAGTACTGCTGCCTATTTATTTGACAACAGGAGAAATCCTTTCTATTTTAC	NM_001107211		Mthfd2l	Rattus norvegicus methylenetetrahydrofolate dehydrogenase (NADP+ dependent) 2-like (Mthfd2l), mRNA [NM_001107211]	chr14	18586235	18586176	-	coding
CUST_R2_06180	5.77e-05	up	3.81365	3.81365	1.93117	7.19874	6.85586	6.94076	8.99333	8.90927	8.88627	CTTTTCATGACGTGTTGGCCACGTACGGTCCCCTGGACAACGTCTGCATTGTGACACTTG	NM_001024990		Amdhd2	Rattus norvegicus amidohydrolase domain containing 2 (Amdhd2), mRNA [NM_001024990]	chr10	13409695	13409636	-	coding
CUST_R2_12426	0.000166	up	2.10836	2.10836	1.07612	8.18356	8.29298	8.03041	9.2238	9.28554	9.22599	CAAGGTCAACTGCCAGGTGGCCTCTACCATGCTGGTTTGGAGTAAGGATGACGGCGTTTC	NM_031522		Neu1	Rattus norvegicus neuraminidase 1 (Neu1), mRNA [NM_031522]	chr20	4002453	4002394	-	coding
A_44_P1115288	0.000661	down	7.08366	-7.08366	-2.8245	5.72214	4.89971	4.85058	2.17831	2.46067	2.35996	ACAGATGGTTCTAACACCAAGATGGCTTATTGGACCAAAGATTAATTTTGGGGACAAGAA	XM_008772449	501317	LOC501317	PREDICTED: Rattus norvegicus hypothetical LOC501317 (LOC501317), transcript variant X2, mRNA [XM_008772449]	chrUn	4019897	4019838	-	coding
A_44_P1112128	0.000132	down	4.15801	-4.15801	-2.05589	5.5249	5.38014	5.10498	3.18441	3.23982	3.4181	CTTGACTCTCTTCCAAGTGAGATTGTAGATGTAGATTTTCCATTGTTGGATCTAGATTTT	XM_006250276	289229	Vangl2	PREDICTED: Rattus norvegicus VANGL planar cell polarity protein 2 (Vangl2), transcript variant X2, mRNA [XM_006250276]	chr13	87961969	87961910	-	coding
A_44_P423651	0.00937776	down	2.44254	-2.44254	-1.28838	6.92384	6.75172	6.79271	5.00277	5.8799	5.72047	CAGCTGTGCCTTTGTTACCCAAGAGGTTTTGTAAGGAACGTTACAAGGGACTGTTTACTG	NM_053504	85266	Prss12	Rattus norvegicus protease, serine, 12 neurotrypsin (motopsin) (Prss12), mRNA [NM_053504]	chr2	220254194	220254253	+	coding
CUST_R2_08435	0.00430058	down	3.8495	-3.8495	-1.94467	5.39997	5.6268	5.70355	3.45007	3.19066	4.25556	CTGTCTGGGCTGACGACTTCCTACATCCTTGTCCTGGAGCTCAGTGGATACACCAAGGTT	NM_001107239		Adcy1	Rattus norvegicus adenylate cyclase 1 (brain) (Adcy1), mRNA [NM_001107239]	chr14	87903561	87903620	+	coding
A_44_P1100389	0.00290656	down	2.2646	-2.2646	-1.17926	8.88693	8.62737	8.55324	7.2106	7.62568	7.6935	GAAAAAGTAACCACTCTGGGAAAAGCCAAGCTCTTAAATGAGGAAGTGTTGAGTCACGGC	XM_008758725	104000000	LOC103690963	PREDICTED: Rattus norvegicus nesprin-1-like (LOC103690963), mRNA [XM_008758725]	chr1	36022387	36020464	-	coding
A_44_P1083672	0.00393308	down	2.88825	-2.88825	-1.53019	7.91762	8.08479	7.80033	5.9196	6.65317	6.63938	TCACTTCTAAAGGGGCAACTGTACAGCAGAGTAAGTGATGATATTGACCAGCAGGCTGAA	NM_023969	66025	Lpar3	Rattus norvegicus lysophosphatidic acid receptor 3 (Lpar3), mRNA [NM_023969]	chr2	244510296	244510355	+	coding
CUST_R2_19558	4.91e-07	up	7.44696	7.44696	2.89665	10.2805	10.3914	10.3825	13.2168	13.3155	13.2121	CTGATGTGGCCTTCCACTTTAACCCTCGCTTCAAAAGGTTCAACTGCATTGTTTTTAACA	NM_053862		Lgals8	Rattus norvegicus lectin, galactoside-binding, soluble, 8 (Lgals8), mRNA [NM_053862]	chr17	68596024	68596083	+	coding
A_44_P515852	0.0208285	up	2.64526	2.64526	1.40341	3.46556	4.66076	4.51849	5.68539	5.62852	5.54113	CATTTTGACACCATTAACCTGCCAGAGAAAAAGGTAAAGAATGCGACTCAAGCCGAGCCT	NM_001107790	311546	Tpx2	Rattus norvegicus TPX2, microtubule-associated (Tpx2), mRNA [NM_001107790]	chr3	143232410	143232469	+	coding
A_42_P582467	0.00188462	down	2.19453	-2.19453	-1.13391	9.89087	9.88605	9.75172	8.42092	8.78844	8.91754	GGGAGTGTATGTGGTAGTGGACAGGGGTCTAAAGTACACTGGAATTTATCGAGAGACTAT	NM_138848	192181	Podxl	Rattus norvegicus podocalyxin-like (Podxl), mRNA [NM_138848]	chr4	58612037	58611978	-	coding
A_64_P053675	0.000241	up	2.53879	2.53879	1.34414	7.02279	6.74985	6.75862	8.07015	8.22193	8.2716	AGGACAAACCTTGGAGAGGAGACCACAGAGTACAGCAGCATCAGGAGGCCCATGCCTTGA	NM_001025111	287818	Cd300lf	Rattus norvegicus Cd300 molecule-like family member F (Cd300lf), mRNA [NM_001025111]	chr10	105193083	105193024	-	coding
A_44_P1114880	0.0176304	down	2.42168	-2.42168	-1.27601	8.26715	8.26446	8.41208	6.394	7.30255	7.41914	GGCTTTTGTTATTGTTGTTGGATGTTTTTGTTTCCCATAAAAGCACATCATTTCAACCCA	XM_008772143	307395	Ablim3	PREDICTED: Rattus norvegicus actin binding LIM protein family, member 3 (Ablim3), transcript variant X1, mRNA [XM_008772143]	chr18	57780201	57780142	-	coding
A_43_P15933	0.0280543	down	2.12978	-2.12978	-1.0907	7.79657	6.91583	7.15724	5.82168	6.40593	6.36992	ACCCCCAACAAAGCTCCCTGGCAAACTCCCTGGGAAGGGGCTTTTATATATTAAAAAAGA	NM_031547	25111	Chrm4	Rattus norvegicus cholinergic receptor, muscarinic 4 (Chrm4), mRNA [NM_031547]	chr3	76309651	76309710	+	coding
A_44_P1012567	0.00789089	down	2.09018	-2.09018	-1.06363	10.0148	10.0691	10.108	8.57366	9.18067	9.24666	CCTGGTGGATATCATCGGGTCCCTGAAGAAGTCTGGTGACATCTGGCTGGATGCGTACCT	NM_173137	286922	Fads3	Rattus norvegicus fatty acid desaturase 3 (Fads3), mRNA [NM_173137]	chr1	212505144	212506430	+	coding
A_44_P1089666	0.000816	up	17.9893	17.9893	4.16907	3.64045	5.16907	4.68441	8.78764	8.50022	8.71326	TACAACTACATTGGCCAGAATGGGATAACCAGCTCCATAGTGATGCTGATTATCTGTGGG	NM_001191994	500973	Slc37a2	Rattus norvegicus solute carrier family 37 (glucose-6-phosphate transporter), member 2 (Slc37a2), mRNA [NM_001191994]	chr8	38485744	38485510	-	coding
A_44_P1116560	0.00735308	down	2.1556	-2.1556	-1.10809	6.67905	6.7512	6.98747	5.31013	5.97569	5.80762	GACCAGATGTGTGGAGCATCTACAAATGAACGAATAGTTATTTACACAAAGCACTGTACA	NM_001166586	501647	Fam122b	Rattus norvegicus family with sequence similarity 122B (Fam122b), mRNA [NM_001166586]	chrX	140195547	140195488	-	coding
A_42_P773261	0.0164688	down	3.1646	-3.1646	-1.66202	9.85856	10.0148	9.99948	7.52393	8.41597	8.94684	ACCGCTTATCATTATGTGATTCTTGTCATTGCCCCTGTGGGATCGCCAGGAGATGAATTT	NM_001012076	309901	Phyhipl	Rattus norvegicus phytanoyl-CoA 2-hydroxylase interacting protein-like (Phyhipl), mRNA [NM_001012076]	chr20	18848722	18848781	+	coding
A_64_P137946	0.0186662	down	2.08201	-2.08201	-1.05798	4.42432	4.88436	4.61872	3.72267	3.91742	3.11337	CAGAAATAGGAGAAAATCCCAACTCTAGGAATGACTGGGGAATGGTATTCAGTTAAAATA	XM_001065137	690826	LOC690826	PREDICTED: Rattus norvegicus similar to protocadherin beta 16 (LOC690826), transcript variant X1, mRNA [XM_001065137]	chr18	30292029	30292088	+	coding
A_64_P161290	0.02081	down	3.1707	-3.1707	-1.6648	4.13889	4.67619	5.48747	3.48775	2.7237	3.09669	ACAGTGCACTCCGAACCCTGAAACAAGCTATTGTAATGATAAAATACTGCACAGGCATGG	NM_031070	81734	Nell2	Rattus norvegicus NEL-like 2 (chicken) (Nell2), mRNA [NM_031070]	chr7	133758466	133758407	-	coding
A_44_P1112731	0.00599375	up	2.06114	2.06114	1.04344	4.89341	5.28723	5.54927	6.37726	6.22921	6.25378	GGATGTGCCCAATGCATGTATCATCGTCTTTGACTTCAGATACTTCATAAAGATAAAATT	XM_008770192	679028	Rbpj	PREDICTED: Rattus norvegicus recombination signal binding protein for immunoglobulin kappa J region (Rbpj), transcript variant X3, mRNA [XM_008770192]				+	coding
A_64_P078822	0.00284731	down	2.81775	-2.81775	-1.49454	4.30186	4.57437	3.94051	2.96374	2.85868	2.51068	GTTCAAGATATGATGCATGTTGCTTTCTAAGAAAGCCCTGTATTTTGGGATTACCATTTT	NM_001024259	310914	Bmpr1b	Rattus norvegicus bone morphogenetic protein receptor, type IB (Bmpr1b), mRNA [NM_001024259]	chr2	239727680	239727621	-	coding
A_44_P1157976	0.00253313	down	3.22568	-3.22568	-1.6896	10.9466	11.0582	10.6147	8.75862	9.40968	9.38245	TGAGGATGCACTACGCCTGCTGCAATGTGCCGAGCCCTACAAGGTCTCCTTCTGCTTGAA	NM_023976	78960	Prx	Rattus norvegicus periaxin (Prx), mRNA [NM_023976]	chr1	82593482	82593541	+	coding
CUST_R2_06246	0.000241	up	3.77084	3.77084	1.91488	3.65987	3.52581	3.78875	5.80395	5.57557	5.33957	GACTCACAGATCAGAAGCCACTACATATTATCCAGATCAGACAACAGCTGAGGTGACAGA	NM_001013855		Timd2	Rattus norvegicus T-cell immunoglobulin and mucin domain containing 2 (Timd2), mRNA [NM_001013855]	chr10	31778505	31775908	-	coding
A_44_P1109219	0.00318532	down	2.59491	-2.59491	-1.37568	4.61779	4.8977	4.36313	2.94835	3.44223	3.36099	GCTGACCTCCAAAAGAATTACAGTTGGCCATGCCGTTAAGTAATTCACATATTATATATT	XM_343571	363231	Rftn2	PREDICTED: Rattus norvegicus raftlin family member 2 (Rftn2), mRNA [XM_343571]	chr9	53957192	53957133	-	coding
A_44_P759216	0.0115053	down	2.50186	-2.50186	-1.323	11.9513	11.748	11.9764	10.0524	10.597	11.0573	CTAATGTTACCGGATAATCAAAATGAGACTGACCAATGTCTTAGGACATAATTATCATGG	NM_053603	94272	Clic5	Rattus norvegicus chloride intracellular channel 5 (Clic5), nuclear gene encoding mitochondrial protein, mRNA [NM_053603]	chr9	12373261	12373202	-	coding
A_64_P021428	0.00403942	up	2.37846	2.37846	1.25003	5.62436	5.93888	6.11997	7.34908	7.23898	6.84523	AGACTTTCTGGAAATGGATCTTGGGAAATGTGAGCCCAGGGCTCATATGAAAATGGATCC	NM_198760	303772	Slc16a6	Rattus norvegicus solute carrier family 16, member 6 (Slc16a6), mRNA [NM_198760]	chr10	98874712	98874771	+	coding
A_64_P145597	0.00479854	down	2.56744	-2.56744	-1.36033	14.3688	14.2409	14.2337	12.4778	13.0002	13.2845	AGAAGAGGCAGACAATGATGGCGGTGGTCCCCCCTACGATACACTGCACATCTACGGCTA	NM_001107407	307618	Cdh5	Rattus norvegicus cadherin 5 (Cdh5), mRNA [NM_001107407]	chr19	779724	779665	-	coding
A_44_P1100384	0.00535552	down	2.01252	-2.01252	-1.009	8.38929	8.05128	8.11989	6.87518	7.30377	7.35448	AAGGCATTTGAAAATTGGCTGGGGCAAGAACAAGAGAAACTTGACCGATCCTCGGTTCTT	XM_008758724	104000000	LOC103690962	PREDICTED: Rattus norvegicus nesprin-1-like (LOC103690962), mRNA [XM_008758724]	chr1	36016462	36016403	-	coding
A_44_P282443	0.00608838	down	2.03919	-2.03919	-1.028	11.9918	11.5372	11.7369	10.4446	10.8371	10.9004	TAAGTTTTACTGTCAAAATTGCAATGCCCATTGTAGGTAAGGGTGTACTATACAGATTTG	XM_006241162	25358	Timp3	PREDICTED: Rattus norvegicus TIMP metallopeptidase inhibitor 3 (Timp3), transcript variant X1, mRNA [XM_006241162]	chr7	19678083	19678024	-	coding
A_44_P899616	0.00367354	up	7.96011	7.96011	2.99279	1.73486	3.14648	3.24238	5.82241	5.61344	5.66624	TCATAGAGAATAACCATTGGAAACTCATTAATGACCTGGACACTATCATAGAAAACACTC	NM_001109163	499322	Fam111a	Rattus norvegicus family with sequence similarity 111, member A (Fam111a), mRNA [NM_001109163]	chr1	215594902	215594961	+	coding
CUST_R2_14084	2.15e-05	up	4.40207	4.40207	2.13818	7.98827	7.68975	7.76406	9.90636	9.95581	9.99445	CTCTTCTATAGCCAGCTAGAGGCTACCCAGGAGCAAGTGGAACTCTTTGGCCCTGTGACC	NM_001106586		Irf5	Rattus norvegicus interferon regulatory factor 5 (Irf5), mRNA [NM_001106586]	chr4	56417202	56417261	+	coding
CUST_R2_08189	0.0265354	up	2.77715	2.77715	1.47361	5.52325	6.50481	5.08272	7.23364	7.00285	7.2951	CATCTAAGGTCGATGTAATCCAAGTGCGTCCTTTATGAGAACGGAAGACAGTCTTACCTC	NM_001191933		Opn3	Rattus norvegicus opsin 3 (Opn3), mRNA [NM_001191933]	chr13	91396811	91396752	-	coding
A_44_P1092231	0.0118278	up	4.28531	4.28531	2.0994	4.01323	3.77096	4.35888	5.3822	6.93145	6.12761	ATCTTTCCGTCGCCATCGCCACAGCTCTGGATGCTGTAGCAGTGGTGGCAGCAGTGGCTG	NM_001109493	686125	Lce1l	Rattus norvegicus late cornified envelope 1L (Lce1l), mRNA [NM_001109493]	chr2	185872376	185872317	-	coding
A_44_P373483	0.00451355	down	3.2495	-3.2495	-1.70022	11.5586	11.1831	11.4916	9.25427	9.68396	10.1944	CCTCTGTTTTCACCAGTGTCTCAGGAATACTTAATGGAGTGAAAAGAGGGAGTCTTGCCT	NM_022667	24546	Slco2a1	Rattus norvegicus solute carrier organic anion transporter family, member 2a1 (Slco2a1), mRNA [NM_022667]	chr8	108098202	108098261	+	coding
A_44_P541053	0.0032359	down	2.10357	-2.10357	-1.07284	12.1205	11.7955	11.6956	10.5741	10.9059	10.913	AGGGACCAGCCATTCACCATCTTGTTTCGGGACATGGATGTGGTATCAGGACGCTCTGTT	NM_019153	29158	Fbln5	Rattus norvegicus fibulin 5 (Fbln5), mRNA [NM_019153]	chr6	126026647	126026588	-	coding
A_44_P743669	0.00695627	down	2.20851	-2.20851	-1.14307	10.2019	9.98737	10.2187	8.61671	9.01489	9.34715	TTGCTGATTCGGATCAGATATAATTTCCATATTCCTTATGAACTCTCTTTTGCTTGTTGC	XM_008762698	296789	Sema3e	PREDICTED: Rattus norvegicus sema domain, immunoglobulin domain (Ig), short basic domain, secreted, (semaphorin) 3E (Sema3e), transcript variant X1, mRNA [XM_008762698]	chr4	16521847	16521788	-	coding
A_44_P1364598	0.00278916	up	3.86275	3.86275	1.94963	4.86336	5.29211	4.80362	7.35512	6.47737	6.97549	GTGGCCGCCAAGCTGAACTTGAGTGAGGAGCAGGTTGAGGATTACTTCTTCCAGCTCAAG	NM_012611	24599	Nos2	Rattus norvegicus nitric oxide synthase 2, inducible (Nos2), mRNA [NM_012611]	chr10	65070156	65070215	+	coding
CUST_R2_07764	0.00329313	down	2.1729	-2.1729	-1.11962	9.98813	9.93167	10.2924	8.67338	9.08937	9.09063	GAAGAAAGCGGACATGTCTTCTGAAACCATGACCCATAAAGCCACTGAAAAAGGTTGGAC	NM_001100788		LOC498222	Rattus norvegicus similar to specifically androgen-regulated protein (LOC498222), mRNA [NM_001100788]	chr13	43677588	43677647	+	coding
A_44_P485376	0.0134918	up	2.65228	2.65228	1.40723	5.66653	5.42737	4.99586	7.24262	6.76046	6.30839	CTTCGGGGCCATCATCCGGGAGCAGAAGAGCTGTCTCTCCACATATTTCTGCCTGTTGCT	NM_001024262	312727	Tspan11	Rattus norvegicus tetraspanin 11 (Tspan11), mRNA [NM_001024262]	chr4	164379799	164394600	+	coding
CUST_R2_07359	0.000306	up	2.60604	2.60604	1.38186	8.7846	8.99001	8.85557	10.4413	10.09	10.2444	CTCCTGACTTTCTCCGTCTTTCTCCAGCAGGCTGAAAGCCTTAGTTCCCACAGAGGACAC	NM_031541		Scarb1	Rattus norvegicus scavenger receptor class B, member 1 (Scarb1), mRNA [NM_031541]	chr12	32457215	32457274	+	coding
A_44_P425848	0.0131969	down	2.45849	-2.45849	-1.29778	6.46169	7.33226	7.41208	5.72431	5.76831	5.82008	CGTTTTAGATCTAAAGTTCAGAGCTATATTTATGAGTTTAAGTTTTATTTTTATAGGGCA	NM_001108747	362886	Rassf3	Rattus norvegicus Ras association (RalGDS/AF-6) domain family member 3 (Rassf3), mRNA [NM_001108747]	chr7	60719361	60719302	-	coding
A_44_P465931	0.00282469	up	2.08394	2.08394	1.05932	11.8512	11.4237	11.4247	12.5845	12.5176	12.7755	TCTGCCTACATCAAGAACTCAAACCCGGCCCTCAATGACAACCTAGAGAAGGGACTCCTG	NM_001002807	406864	Clic1	Rattus norvegicus chloride intracellular channel 1 (Clic1), mRNA [NM_001002807]	chr20	3839813	3837508	-	coding
A_44_P519620	0.00194438	up	3.43856	3.43856	1.7818	6.65466	7.1972	6.97591	9.0849	8.64641	8.44188	AACAGAAGTCTGCATATTGGTTAAGATACAGCCTATGTATCTTCATACAACGATCCAGAA	NM_001105735	65161	Litaf	Rattus norvegicus lipopolysaccharide-induced TNF factor (Litaf), mRNA [NM_001105735]	chr10	4623753	4623812	+	coding
A_44_P787848	0.00864548	down	2.5769	-2.5769	-1.36563	7.81559	7.77038	7.846	5.91756	6.52797	6.88953	GTCCAATGGTATTTGGTTCTTTTGTGATATTTATTGATTTCTGTGTTACAGTACAGGGAG	NM_001034004	619374	Jam2	Rattus norvegicus junctional adhesion molecule 2 (Jam2), mRNA [NM_001034004]	chr11	24314961	24315020	+	coding
A_64_P130873	0.0157626	down	2.77129	-2.77129	-1.47056	7.60387	7.51491	7.56909	5.41428	6.19999	6.66193	AGAAAATCCTTTGAGCCTTGCAGAAAAGAGCAGATTGCATGAGGAGTGCATTCAATCCCC	NM_001271225	311093	Csrnp3	Rattus norvegicus cysteine-serine-rich nuclear protein 3 (Csrnp3), mRNA [NM_001271225]	chr3	47972661	47972720	+	coding
A_44_P351136	0.00327958	down	2.11187	-2.11187	-1.07852	9.9431	9.66209	9.59044	8.40189	8.69996	8.85823	CCCAGTTTCGGTGTGCTATAGCCCTGGACGCTTGGATGTTCCCTCTGGAACACGACTTCT	NM_177932	313611	Pafah2	Rattus norvegicus platelet-activating factor acetylhydrolase 2 (Pafah2), mRNA [NM_177932]	chr5	153170468	153172331	+	coding
A_44_P1160888	3.51e-05	up	2.88572	2.88572	1.52893	7.49832	7.63867	7.70806	9.22462	9.13183	9.0754	CGTGCGTTTTAACTGTCCTATACTGTCAATAAAGGTGTTTCCGTTTTAAGTGGGAAAAAA	NM_001011995	300218	Tuba1c	Rattus norvegicus tubulin, alpha 1C (Tuba1c), mRNA [NM_001011995]	chr7	137786497	137786553	+	coding
A_43_P12257	0.0100315	down	5.04121	-5.04121	-2.33377	4.43827	3.99341	5.16907	1.8502	2.94749	1.80174	ACCGGTTGTTGGGTTTTATTTCAAAAGGACAGTGTATTGTTGTTCAATAAAAATGGCACA	NM_022604	64536	Esm1	Rattus norvegicus endothelial cell-specific molecule 1 (Esm1), mRNA [NM_022604]	chr2	44634679	44634738	+	coding
A_64_P131721	0.00266466	up	4.49708	4.49708	2.16899	3.92371	4.99264	4.71497	6.64672	6.83991	6.65165	GGGGTAGTCTTAGTCTTGGTGGGTGGGATTTTAGTGAGAGTCTATATCAGAACTGAATAA	NM_001014118	360539	Slc47a1	Rattus norvegicus solute carrier family 47 (multidrug and toxin extrusion), member 1 (Slc47a1), mRNA [NM_001014118]	chr10	47514362	47514303	-	coding
A_43_P15904	0.00210398	up	3.4063	3.4063	1.76821	5.95545	6.57972	6.64622	8.39294	8.09193	8.00114	GCACAAACTTCCCAAACTTGACCCTGAAACTGTGGGACCAAGGCACACAACTCTTAAATA	NM_001100836	295279	Fcgr1a	Rattus norvegicus Fc fragment of IgG, high affinity Ia, receptor (CD64) (Fcgr1a), mRNA [NM_001100836]	chr2	191095104	191095045	-	coding
A_44_P1364830	0.0227087	up	3.99245	3.99245	1.99728	4.86517	3.76113	3.67786	5.47501	6.84773	5.97325	GGCTGCTGTGTGAGCAGTGGCTGCTGTGGCAGTAGCCAGCAGTCTGGAGATTGCTGCTGA	NM_001109188	499663	Lce1f	Rattus norvegicus late cornified envelope 1F (Lce1f), mRNA [NM_001109188]	chr2	185714995	185714948	-	coding
A_44_P809836	0.0129316	down	2.13495	-2.13495	-1.0942	9.60306	9.10098	9.17151	7.83466	8.22382	8.53447	GTGGTTTTGTGTGAGCTATAATTTACCTTTATGTTTATTCCTTAAGTTGTTTTAACCCGA	XM_008758610	308291	Phactr2	PREDICTED: Rattus norvegicus phosphatase and actin regulator 2 (Phactr2), transcript variant X1, mRNA [XM_008758610]	chr1	7985404	7985345	-	coding
A_64_P069419	0.000221	up	3.22225	3.22225	1.68807	6.58776	6.7679	6.42514	8.16998	8.45657	8.21846	ATGAACTTCAAGGGTGACATCATCGTGGTGTACGTCAGTCAGACCTCACAGGAGGGCCCG	NM_001271235	498206	Tnfrsf11a	Rattus norvegicus tumor necrosis factor receptor superfamily, member 11a, NFKB activator (Tnfrsf11a), mRNA [NM_001271235]	chr13	12014069	12014128	+	coding
A_42_P833264	0.00148056	down	2.80067	-2.80067	-1.48577	5.86082	5.72165	5.34938	3.92823	4.28653	4.25977	CTCTTTGTAAACCGCAGTCACACATTAGGGTTAGTATTAAACTTTGTTTAGGTGTACCAT	NM_001277214	305471	Patz1	Rattus norvegicus POZ (BTB) and AT hook containing zinc finger 1 (Patz1), transcript variant 2, mRNA [NM_001277214]	chr14	83923959	83924018	+	coding
CUST_R2_01950	6.73e-05	up	6.11311	6.11311	2.61191	5.2735	5.44843	5.59876	8.26666	8.03604	7.85371	CTTCTGCACAAACTCGATTTTGATGCCAGTGTGCAGAAATGCTTCTGCTACATTTTTAGG	NM_001008518		MGC105649	Rattus norvegicus hypothetical LOC302884 (MGC105649), mRNA [NM_001008518]	chr3	109612658	109612717	+	coding
A_64_P032611	0.000458	up	2.33886	2.33886	1.2258	8.38834	8.44188	8.47944	9.81487	9.73109	9.44112	AAGGGGTTAGGGAACAAGCTAACATGTCTTAAGCTAAGTCATCCAAAGATTGTCCTTCTC	NM_001033967	24184	Ak2	Rattus norvegicus adenylate kinase 2 (Ak2), transcript variant 2, mRNA [NM_001033967]	chr5	148176009	148176068	+	coding
A_44_P1081700	0.00198482	down	2.36154	-2.36154	-1.23973	9.31137	9.16399	9.15653	7.64104	8.13216	8.13951	TCTGATTTTTGCCCCTTGCACCTTGACTTGTTCCCTTGTGTTTGGCTCGCAATAAACATG	NM_019342	54295	Rgs6	Rattus norvegicus regulator of G-protein signaling 6 (Rgs6), mRNA [NM_019342]	chr6	106988144	106988203	+	coding
A_44_P1360447	0.000315	up	2.55068	2.55068	1.35088	9.9288	10.3065	10.1845	11.5586	11.4488	11.4651	AGTTTACCACAACCTGAAGAACGTCATCAAGGAGAAGTACGGGAAAGACGCCATCAATGT	NM_001109908	24333	Eno1	Rattus norvegicus enolase 1, (alpha) (Eno1), transcript variant 2, mRNA [NM_001109908]	chr5	167402355	167402413	+	coding
A_44_P1153368	0.00234581	down	3.40534	-3.40534	-1.7678	10.7637	11.189	11.1209	8.82923	9.37473	9.5662	AACGGGTACCATAATCCATCACGCTGAAGGAATGAGTTCTGTCAATCTGGATGGGAACTA	NM_001107625	309729	Rtkn2	Rattus norvegicus rhotekin 2 (Rtkn2), mRNA [NM_001107625]	chr20	21363417	21363358	-	coding
A_44_P360219	4.03e-05	up	2.39082	2.39082	1.2575	8.33458	8.38333	8.40279	9.75137	9.55324	9.5886	GGGGAACTAGACAGTGGCTATTATGCAAAATGCCGGTTTTGTGGTTCAGGTAACAGTCTT	NM_019206	29398	Stk10	Rattus norvegicus serine/threonine kinase 10 (Stk10), mRNA [NM_019206]	chr10	17481330	17481389	+	coding
A_64_P047478	0.00534065	down	2.7028	-2.7028	-1.43446	7.83342	8.54315	8.57503	6.88967	7.04813	6.71044	ACCCCGGAAACGTATTCCTATTTGAAGCAAGTTGAACGGACAGAGAAGGGAAGAAGAGAA	NM_012817	25285	Igfbp5	Rattus norvegicus insulin-like growth factor binding protein 5 (Igfbp5), mRNA [NM_012817]	chr9	72003718	72003659	-	coding
A_43_P11513	0.000387	up	3.63102	3.63102	1.86037	5.3698	5.73663	5.2953	7.34753	7.14566	7.48966	AGCGCTGAGGTCAACCTGCCCAAGTACTTAGACATCACGGAGTCCGGGCAGGTCTACTTT	NM_012675	24835	Tnf	Rattus norvegicus tumor necrosis factor (Tnf), mRNA [NM_012675]	chr20	3662706	3662765	+	coding
A_42_P620006	0.0361605	down	2.90468	-2.90468	-1.53838	12.1751	11.2199	11.6981	9.34348	10.6705	10.4641	AAGGGACAACAGAGGCACTTTCCATGAAGTGGAGACTGGCTGCCTTTGTGGGGCCTTTCC	NM_133581	171112	Wfdc1	Rattus norvegicus WAP four-disulfide core domain 1 (Wfdc1), mRNA [NM_133581]	chr19	49941344	49942784	+	coding
A_44_P1153504	0.0127134	down	2.209	-2.209	-1.14339	9.72169	10.1201	10.2495	8.46299	9.05171	9.14642	TGAGTCCTCCTCGGAAGACTCCAGCACAGCAGAGAACTCGGAACACGAGAGCACAGAGAA	NM_001270413	100000000	Kank2	Rattus norvegicus KN motif and ankyrin repeat domains 2 (Kank2), mRNA [NM_001270413]	chr8	20878092	20878033	-	coding
A_42_P842833	0.00056	up	14.1587	14.1587	3.82362	3.12185	4.41375	3.677	7.69883	7.55172	7.43292	AAAGCACTTTAGCAGGTCAACCAGGACTCATACTGTCTGGGTCTTAGTTACCTTCCAGTT	NM_001047858	296271	Srxn1	Rattus norvegicus sulfiredoxin 1 (Srxn1), mRNA [NM_001047858]	chr3	142462543	142462602	+	coding
A_44_P252491	0.00255837	down	2.67471	-2.67471	-1.41938	5.7534	6.3157	6.06499	4.52572	4.4579	4.89233	AAGAGGAGACAGGCATTATCCGGATGCTTGAGTTTGGCAGCCACCTGGATCTGGAGCGCA	NM_053870	116649	Kcnj4	Rattus norvegicus potassium inwardly-rectifying channel, subfamily J, member 4 (Kcnj4), mRNA [NM_053870]	chr7	117602560	117602501	-	coding
CUST_R2_08437	0.0393459	down	2.62497	-2.62497	-1.3923	5.50113	5.69423	5.67414	4.21032	3.44865	5.03364	ATGGACAAGGACTTCTACAAGGACCTGGAGAAGATCAAGACCATTGGGAGTACCTATATG	NM_001107239		Adcy1	Rattus norvegicus adenylate cyclase 1 (brain) (Adcy1), mRNA [NM_001107239]	chr14	87915068	87915127	+	coding
A_43_P11754	0.00151065	down	2.05655	-2.05655	-1.04023	7.05536	6.83566	7.02903	6.08063	5.70555	6.0132	TGTCCCAACTATTTCCGCTAAGATACATCTGCCTTGGGGATGGCGCAGCTTACTGCCTGC	NM_013215	26760	Akr7a3	Rattus norvegicus aldo-keto reductase family 7, member A3 (aflatoxin aldehyde reductase) (Akr7a3), mRNA [NM_013215]	chr5	158147285	158147343	+	coding
A_44_P960517	0.000128	up	11.9483	11.9483	3.57873	3.171	3.41241	3.93848	7.271	6.97505	7.01203	TAAAATGCTGAAGATACCTGGAGGATACAACGTGCGGTTTCTAAAAACAGAATGTTTTCC	XM_008776417	680280	Gas2l3	PREDICTED: Rattus norvegicus growth arrest-specific 2 like 3 (Gas2l3), transcript variant X3, mRNA [XM_008776417]	chr7	26147844	26147785	-	coding
A_44_P1105902	0.0228891	down	2.45835	-2.45835	-1.29769	8.79881	8.04771	8.46682	6.62343	7.1763	7.62055	GACAACAAGTTCTGCATTACAGTATTTGTACTCACACCTTCCTGGGCAATCCATGTTTTT	XM_008763895	500502	Eqtn	PREDICTED: Rattus norvegicus equatorin, sperm acrosome associated (Eqtn), transcript variant X1, mRNA [XM_008763895]	chr5	115195623	115195564	-	coding
A_44_P113403	0.00388646	down	2.09067	-2.09067	-1.06397	7.73534	7.83466	7.88043	6.43896	6.78733	7.03223	TATGAACAAACTTTCTAGTCGAGTTTTCAATGTGAATTTGTTCATACTTTATGGCTCCCG	XM_006224928	104000000	NEWGENE_1561431	PREDICTED: Rattus norvegicus homeobox A3 (Hoxa3), transcript variant X1, mRNA [XM_006224928]	chr4	80469715	80469656	-	coding
A_42_P466706	0.00415829	down	5.28862	-5.28862	-2.40289	7.97322	7.83906	7.6873	4.73717	5.43224	6.12148	TCTGTCCACTTAGAAGAAAGCAAAACGAAACCCGTGCTATTTAATACTGAGCGTTCTGAG	NM_001127640	684050	PCOLCE2	Rattus norvegicus procollagen C-endopeptidase enhancer 2 (PCOLCE2), mRNA [NM_001127640]				+	coding
A_42_P659682	0.00698942	down	2.13987	-2.13987	-1.09752	6.94937	7.20829	7.24684	5.67389	6.10163	6.33642	CTAGCCATTTTTAAAGAGAAAACTAGGAATTGAGTATTTTGTGTACGGTATGTTTCCACC	NM_138529	171563	Nav2	Rattus norvegicus neuron navigator 2 (Nav2), mRNA [NM_138529]	chr1	99409846	99409905	+	coding
A_44_P1080016	0.0230296	down	2.22592	-2.22592	-1.1544	9.37005	10.0719	9.76575	8.09692	8.71951	8.92802	CTGAACTACAAAAGTTTGCCACTAAATCTGTCTGTTTGACAACTCATTCCATGTTATACT	NM_001190372	498823	Ankrd29	Rattus norvegicus ankyrin repeat domain 29 (Ankrd29), mRNA [NM_001190372]	chr18	3789138	3789079	-	coding
A_44_P550337	0.00880087	down	2.16613	-2.16613	-1.11512	8.77035	9.28005	9.24666	7.67553	8.03359	8.24259	CTCCTGGAGATCGGCAGTCACTGTTGGAGAAACAGAGAGTCCTAACTCAGCAGCATGAGG	NM_001047893	317435	Shroom2	Rattus norvegicus shroom family member 2 (Shroom2), mRNA [NM_001047893]	chrX	42295005	42293441	-	coding
A_44_P305200	0.000119	up	3.44662	3.44662	1.78518	11.5599	11.85	11.7548	13.6616	13.4879	13.3707	GACCTTGTCTTCTTACCAGACCGACAAAGAAAAGCACGATGAGCTAACCTACTTCTGATT	NM_012838	25308	Cstb	Rattus norvegicus cystatin B (stefin B) (Cstb), mRNA [NM_012838]	chr20	10576908	10576849	-	coding
A_64_P149735	1.16e-05	up	2.34811	2.34811	1.2315	8.24925	8.1241	8.15602	9.44385	9.42416	9.35585	TGGCCTAAAGTCCAGAAGTTCCTACAATCAGCTGTACATTACACATCCGTTTAATTTTTT	NM_181550	113894	Sqstm1	Rattus norvegicus sequestosome 1 (Sqstm1), transcript variant 2, mRNA [NM_181550]	chr10	35759390	35759331	-	coding
A_44_P412647	0.0197086	up	2.52144	2.52144	1.33425	3.22292	3.90351	4.28554	5.35561	5.2572	4.8019	CAGCAAGAGGCACATGCTAAGCTGGACAACTTGACCTTGATGGAGATCAACACCAGTGGG	NM_001106190	292058	Gins2	Rattus norvegicus GINS complex subunit 2 (Psf2 homolog) (Gins2), mRNA [NM_001106190]	chr19	50918875	50918540	-	coding
CUST_R2_04173	0.0105041	up	3.10773	3.10773	1.63586	4.81674	6.00937	5.1845	6.96769	7.10417	6.84633	AATGAGGATCTGGAGGTGAAAATAGGGGATTTTGGCCTGGCAACAAAAGTGGAATATGAA	NM_017100		Plk1	Rattus norvegicus polo-like kinase 1 (Plk1), mRNA [NM_017100]	chr1	181003946	181004750	+	coding
A_64_P054104	0.00037	up	2.45536	2.45536	1.29593	5.92761	5.70555	5.55297	7.10526	7.00125	6.9674	CATCGAGAGACCCAGTACAAGAGACTTCCCCAAGAACCCCAGGAGGAGGATTCCGTCTAG	NM_001014771	288602	Syna	Rattus norvegicus syncytin a (Syna), mRNA [NM_001014771]	chr12	23222268	23222327	+	coding
A_44_P1081585	0.011004	up	3.02727	3.02727	1.59802	4.89515	5.89844	5.25255	7.32751	6.63524	6.87745	CATTAAACACATGCACACAAATCAGCATGTGTGTACAGCTATCCAACAAAATATTTCAGT	NM_012940	25426	Cyp1b1	Rattus norvegicus cytochrome P450, family 1, subfamily b, polypeptide 1 (Cyp1b1), mRNA [NM_012940]	chr6	2548283	2548224	-	coding
A_42_P820657	0.00764881	up	4.67729	4.67729	2.22567	4.40482	5.27661	4.49266	7.65303	6.62778	6.57029	TTGCCACGAATCCACGGAGTTTTCAGTCACTCCATACCACAGTCAAAGAAGTTTCTTCCA	NM_053953	117022	Il1r2	Rattus norvegicus interleukin 1 receptor, type II (Il1r2), mRNA [NM_053953]	chr9	39316654	39319494	+	coding
A_44_P666098	0.0294962	down	2.32652	-2.32652	-1.21817	9.31307	9.30768	8.91172	7.2973	8.13787	8.44279	TCAAAGACAAGGTGACAAGGTGATCTTTGAAGACCCAGCTTGCCAAAGCTAAGCACCTTT	XM_006222658	361358	Bean1	PREDICTED: Rattus norvegicus brain expressed, associated with NEDD4, 1 (Bean1), transcript variant X1, mRNA [XM_006222658]	chr19	698859	698800	-	coding
CUST_R2_10334	0.0134218	down	2.14741	-2.14741	-1.10259	6.73439	6.4287	6.67263	5.03629	5.64403	5.84762	CTTGATATTCAGAGAGCAAAGCGAGCATCCGAAATGGCCAGCGAGAAAGAATACAAAAAG	NM_001191694		Nebl	Rattus norvegicus nebulette (Nebl), mRNA [NM_001191694]	chr17	91567530	91564104	-	coding
A_44_P1109259	0.0249315	down	2.08005	-2.08005	-1.05662	7.70928	7.66892	8.17875	6.29902	6.95283	7.13524	AAAGAGAGAAGCGACAGGCCTAAATTTGGGCAGATCGTCAACATGTTGGACAAACTCATC	NM_001162411	316539	Epha4	Rattus norvegicus Eph receptor A4 (Epha4), mRNA [NM_001162411]	chr9	76686875	76686816	-	coding
A_44_P473510	0.0254074	up	7.66205	7.66205	2.93773	3.74966	4.05686	3.83137	8.47448	6.2232	5.7534	CCATGCAATCCTCTTTGGAAGCAACGACTATAACGAGTTCAACTTCTGACTGGACCACTA	NM_001025004	312102	Vsig4	Rattus norvegicus V-set and immunoglobulin domain containing 4 (Vsig4), mRNA [NM_001025004]	chrX	83883157	83882671	-	coding
A_64_P041184	0.0176509	down	2.57227	-2.57227	-1.36304	4.83982	5.1883	4.65799	2.90601	3.87713	3.81385	AACACACCGCGGAGTGGAACTGAGTTGTGTATATACTGCAATAAACCTGATTTCATTCTG	NM_017238	29555	Vipr2	Rattus norvegicus vasoactive intestinal peptide receptor 2 (Vipr2), mRNA [NM_017238]	chr6	143416621	143416680	+	coding
A_44_P684379	0.00502109	down	2.74169	-2.74169	-1.45506	11.7828	11.9165	11.8362	9.89624	10.5116	10.7625	TGGCATGGATCATTTACCTTGCTGATAGCTTTAAGAACACCTTACATAAGGAGTCCCATC	XM_006233260	171115	Pde5a	PREDICTED: Rattus norvegicus phosphodiesterase 5A, cGMP-specific (Pde5a), transcript variant X1, mRNA [XM_006233260]	chr2	219553580	219553639	+	coding
A_42_P778587	0.000211	up	2.66469	2.66469	1.41397	6.04568	6.38295	6.09009	7.5382	7.64157	7.58087	GGGATACCTAGGGATACCAAGTGTATTAGGGATCAATGTTTACTTCCTCTTAGACAAAAG	NM_001135767	690825	Gngt2	Rattus norvegicus guanine nucleotide binding protein (G protein), gamma transducing activity polypeptide 2 (Gngt2), mRNA [NM_001135767]	chr10	84557375	84557434	+	coding
A_44_P553267	0.000708	up	2.0744	2.0744	1.05269	7.4498	7.78428	7.70658	8.78114	8.61582	8.70177	TTGAACCAGGCATTGACATTTTTGAGAACATCCAGAATGCGATTAACGCAAGCAGGAAAA	XM_006227419	317227	Tlr13	PREDICTED: Rattus norvegicus toll-like receptor 13 (Tlr13), transcript variant X2, mRNA [XM_006227419]	chrX	94292497	94292556	+	coding
A_44_P307978	5.77e-05	up	2.15681	2.15681	1.1089	6.77404	6.78134	6.62063	7.86402	7.76776	7.87094	TTCGAGTACAGACTTAAGTTTTCAAATATGCTAAACTGGAAGATTAAAACAGATGTGGGC	NM_053698	114490	Cited2	Rattus norvegicus Cbp/p300-interacting transactivator, with Glu/Asp-rich carboxy-terminal domain, 2 (Cited2), mRNA [NM_053698]	chr1	12723567	12723626	+	coding
A_44_P118688	0.000618	up	2.36927	2.36927	1.24444	6.85873	6.757	6.47692	8.03286	7.9558	7.83732	CTGGGGCTATGATGGATTCATTTTATGTGTCCTCCTAGGACCTGTTTTCCCGTATGGCAG	NM_133418	170943	Slc25a10	Rattus norvegicus solute carrier family 25 (mitochondrial carrier; dicarboxylate transporter), member 10 (Slc25a10), mRNA [NM_133418]	chr10	109885010	109885069	+	coding
A_64_P026517	0.0378041	up	2.16661	2.16661	1.11544	4.43694	5.24327	5.57952	6.46941	6.10369	6.03296	CTCCTGTCTGATAGGAGATTTGGACATAAGGAAAATCATTTTTGTAACTTTGTTGAGGAA	NM_001130583	689069	Parvg	Rattus norvegicus parvin, gamma (Parvg), mRNA [NM_001130583]	chr7	122341316	122341375	+	coding
A_64_P165168	0.00109863	up	3.93294	3.93294	1.97561	3.38013	4.06014	4.00691	5.72647	5.96423	5.68331	GATGCCTGGGTTTACAAGAGATTAGTGGAAGATATCTTGTCTGGCTGCAAGATGTAACCG	NM_001108662	362510	Melk	Rattus norvegicus maternal embryonic leucine zipper kinase (Melk), mRNA [NM_001108662]	chr5	60847783	60847842	+	coding
CUST_R2_17688	0.00272038	down	2.50754	-2.50754	-1.32627	9.50108	9.99104	9.94199	8.24306	8.54173	8.67051	CTACCTACAGGAAGCTGCTGGAGGGTGAAGAGTGCAGGTTGTCTGGAGAGTTTCAGAATG	NM_001008805		Krt76	Rattus norvegicus keratin 76 (Krt76), mRNA [NM_001008805]	chr7	140584753	140583158	-	coding
A_44_P520159	0.00170499	up	2.77358	2.77358	1.47175	6.29746	6.68792	6.75222	8.31034	7.99195	7.85055	GGAAAGATTTGTCGATCAGCAGTGATGACTCAAGAAGGACAGAGTCCACACCAGCTGGAA	NM_017255	29597	P2ry2	Rattus norvegicus purinergic receptor P2Y, G-protein coupled, 2 (P2ry2), mRNA [NM_017255]	chr1	158440526	158440467	-	coding
A_42_P602511	0.000267	up	6.13505	6.13505	2.61708	5.78179	6.46618	6.10023	8.90629	8.62589	8.66725	CTCAAGCTCTGTTGGAAGAGGAGGTGCCCGGGGTCCAAGATGCTAGGAAGAAGCTTCAGT	NM_023021	65206	Kcnn4	Rattus norvegicus potassium channel, calcium activated intermediate/small conductance subfamily N alpha, member 4 (Kcnn4), transcript variant 1, mRNA [NM_023021]	chr1	79628697	79628756	+	coding
CUST_R2_09139	0.000361	up	3.31532	3.31532	1.72915	7.98194	8.17998	7.8708	9.92667	9.791	9.50251	TCACCATCATCTACCTCTTGACCAATGTGGCCTATTACAGTGTGCTAGACATAAAGGACA	NM_031341		Slc7a7	Rattus norvegicus solute carrier family 7 (amino acid transporter light chain, y+L system), member 7 (Slc7a7), mRNA [NM_031341]	chr15	32435875	32435816	-	coding
A_42_P576549	0.000405	up	7.66606	7.66606	2.93848	1.74611	2.6351	1.99001	5.0749	5.14328	4.96849	ACATTACCGTCAGACTCACTGTGTGGTATCAGAGCTTATCATTGGCAATGGCTACTACTT	NM_001106490	295929	Mybpc3	Rattus norvegicus myosin binding protein C, cardiac (Mybpc3), mRNA [NM_001106490]	chr3	75495320	75495379	+	coding
A_42_P504653	0.00678563	up	5.0896	5.0896	2.34755	3.66864	3.27651	2.78651	5.01048	6.30266	5.4612	GCACAACAAGTTTCAGAGGGACACCTACGACTTCGACATTGCCATGCTGAGGCTGAAGAC	NM_017143	29243	F10	Rattus norvegicus coagulation factor X (F10), mRNA [NM_017143]	chr16	81327780	81327721	-	coding
A_42_P763522	0.00454602	down	3.43294	-3.43294	-1.77945	11.2549	11.4916	11.3386	8.97865	9.88965	9.87842	GAACTGTCCACACTATCTCTCTTTGAGTTGGTTATGACTCGCCTGAAGGCATAGCACAAA	NM_001013980	304138	Cyyr1	Rattus norvegicus cysteine/tyrosine-rich 1 (Cyyr1), mRNA [NM_001013980]	chr11	25037078	25037019	-	coding
CUST_R2_12995	0.00164859	down	2.40345	-2.40345	-1.26511	7.31129	7.5268	7.31237	5.8302	6.3433	6.18164	GTCCGGCATCCACCACGATATTTTGGAAGGCCTTGTAAATTATGCATACACTTCTCAAAT	NM_001134504		Klhl23	Rattus norvegicus kelch-like family member 23 (Klhl23), mRNA [NM_001134504]	chr3	51966833	51966892	+	coding
A_64_P109948	0.00345028	down	2.01996	-2.01996	-1.01433	9.34758	9.04268	9.13183	7.8947	8.34838	8.23603	AGAAGTGGGGCTATTCCAGAGGTATTTTAAGTGTGGGATCACCATTCTCTTTGTGAGAGG	NM_053893	116673	Sdc3	Rattus norvegicus syndecan 3 (Sdc3), mRNA [NM_053893]	chr5	149488015	149487956	-	coding
A_44_P1082259	0.0155156	down	2.24838	-2.24838	-1.16888	5.86909	5.68674	5.89525	4.08728	4.96669	4.89046	GTCTACAGAGAAAATGAGCATCTACTCTTGATGAGATGTTCCTATTCCAAAAAGGATAAA	NM_001008527	493909	Aox3	Rattus norvegicus aldehyde oxidase 3 (Aox3), mRNA [NM_001008527]	chr9	56867285	56867344	+	coding
A_64_P162306	0.00802715	down	2.32039	-2.32039	-1.21437	5.43002	4.89665	4.93705	4.1809	3.87796	3.56176	CCAAGGCTTTTAAGTGCTGGAAGCAAACCACGATCTCTATTGTGACTTTATTTTTCTGGC	NM_001107125	304323	Ftsj2	Rattus norvegicus FtsJ RNA methyltransferase homolog 2 (E. coli) (Ftsj2), mRNA [NM_001107125]	chr12	14787413	14787472	+	coding
A_44_P1099704	0.0334533	down	2.13301	-2.13301	-1.09289	8.80998	8.01348	8.233	6.76638	7.45757	7.55383	ACCCAGGACTTACCCAGGGAGATTTAATATGTCGTTGATGATTTTCCTACTGACTTCCCA	NM_001127530	302022	LOC302022	Rattus norvegicus similar to nidogen 2 protein (LOC302022), mRNA [NM_001127530]	chrUn	62211437	62211496	+	coding
CUST_R2_04696	0.000488	up	2.43631	2.43631	1.2847	4.47681	4.2748	4.38092	5.49116	5.62985	5.86561	TTATCAAAGAAGTCCTTCAGAGAGCCAAAGTGGCTCCAGAAGAGGTGTCCGAGGTCATAT	NM_001006995		Acat2	Rattus norvegicus acetyl-CoA acetyltransferase 2 (Acat2), mRNA [NM_001006995]	chr1	41922633	41922692	+	coding
A_64_P100432	0.00256614	down	2.09216	-2.09216	-1.06499	9.94281	9.67624	9.76827	8.45476	8.86002	8.87756	AACAAACTGCCTGATCTCGCAGTGCTCAACCCCCAATAAACCCAAGGAGTCAAGTATTTT	XM_008775845	104000000	LOC103695225	PREDICTED: Rattus norvegicus transcriptional enhancer factor TEF-3-like (LOC103695225), transcript variant X2, mRNA [XM_008775845]	chr4	164876426	164876485	+	coding
CUST_R2_03931	0.00483563	down	2.17788	-2.17788	-1.12292	7.63801	8.21067	8.08003	6.68376	7.02114	6.85504	GACTTTCAGCAGGGCGCTTACCAATAAGAAGAGCTCCCCAAAGGGCAATGAGAAAGAGAA	NM_138529		Nav2	Rattus norvegicus neuron navigator 2 (Nav2), mRNA [NM_138529]	chr1	99252138	99252197	+	coding
CUST_R2_15491	0.000496	up	28.9809	28.9809	4.85703	2.54699	3.36395	3.09108	8.35053	8.1666	7.05598	AGACTTCGAGCACATGAAGAGAGTGGCAGATAATTACGGAGTTTACAAGCCTTTGTTTGA	NM_001011972		Atp6v0d2	Rattus norvegicus ATPase, H+ transporting, lysosomal V0 subunit D2 (Atp6v0d2), mRNA [NM_001011972]	chr5	34479281	34477979	-	coding
CUST_R2_17681	4e-05	up	2.02585	2.02585	1.01852	9.86962	9.73186	9.82526	10.8915	10.7864	10.8043	GATGAGCAAACTGGAGAAGCAGCATTCCAACAAAGTCTTTGTGGTAAAGGGCCTATCAAG	NM_001012223		Bin2	Rattus norvegicus bridging integrator 2 (Bin2), mRNA [NM_001012223]	chr7	139415424	139415365	-	coding
A_44_P1102353	0.00339204	down	2.60334	-2.60334	-1.38036	8.52406	8.60296	8.51082	6.76966	7.19775	7.52934	GAGAGTAGCTCTTAGAAATTGTCTGTACTGAAAAATATTCCAAATCAGAGCCATAACCAA	XM_008760796	81680	Lifr	PREDICTED: Rattus norvegicus leukemia inhibitory factor receptor alpha (Lifr), transcript variant X2, mRNA [XM_008760796]	chr2	56478895	56478954	+	coding
A_64_P016578	0.00153464	down	2.10791	-2.10791	-1.07581	8.90391	9.01088	9.1056	7.67918	8.02674	8.08703	TGGAGGAGCTGAACAGGGAACTCCGGCAATGCAACCTGCAACAGTTCATCCAGCAGACAG	NM_001106317	293623	Rassf7	Rattus norvegicus Ras association (RalGDS/AF-6) domain family (N-terminal) member 7 (Rassf7), mRNA [NM_001106317]	chr1	201412351	201412410	+	coding
A_44_P299928	0.000914	up	2.15209	2.15209	1.10574	5.33778	5.45739	5.44575	6.73228	6.50706	6.3188	TAAGACCGCCATCAAAGATTATGCTGATTCCAGTTGCTTGAAAACAAGTGGCATCAAGAG	NM_001108956	366142	Elf5	Rattus norvegicus E74-like factor 5 (Elf5), mRNA [NM_001108956]	chr3	88702063	88694989	-	coding
A_44_P1085844	0.00994253	up	4.06221	4.06221	2.02227	9.21658	10.0423	10.5498	12.1666	12.1571	11.5519	GGGATCTACACAAAGGTAAAGAACTACGTGGACTGGATCCTGAAAACTATGCAGGAGAAT	NM_138900	192262	C1s	Rattus norvegicus complement component 1, s subcomponent (C1s), mRNA [NM_138900]	chr4	160736795	160736736	-	coding
A_44_P1115547	0.00418867	down	2.29406	-2.29406	-1.1979	10.604	10.4573	10.5834	8.9768	9.42018	9.65409	AAGGCTACTTTTCTTCCTATTTTATGGCCAAAGCTAAACCAGGAAGGCTGAGTGAGGAGG	XM_008772629	361431	Cbfa2t3	PREDICTED: Rattus norvegicus core-binding factor, runt domain, alpha subunit 2; translocated to, 3 (Cbfa2t3), transcript variant X1, mRNA [XM_008772629]	chr19	52906086	52906027	-	coding
A_44_P1031571	0.0107172	down	2.21619	-2.21619	-1.14808	4.9007	5.20268	4.60379	4.12541	3.53391	3.60359	CCTATCCAGTCATATCTAATGTAGAAAAATTAGTTTCCAGTGAAAGTAATATGTAGTGCT	NM_019217	29456	Map1b	Rattus norvegicus microtubule-associated protein 1B (Map1b), mRNA [NM_019217]	chr2	30415428	30415369	-	coding
A_44_P1086345	0.00156526	down	2.1409	-2.1409	-1.09822	6.39354	6.72276	6.63553	5.47908	5.30843	5.66968	TCAAGGAAGCATAGGAAAATGACCTCACAAAAGAATAGATGGCTGAGGTGATCAGGGCAG	NM_175755	287931	Ppm1f	Rattus norvegicus protein phosphatase, Mg2+/Mn2+ dependent, 1F (Ppm1f), mRNA [NM_175755]	chr11	86087273	86087214	-	coding
A_42_P462257	0.000659	down	4.89686	-4.89686	-2.29186	4.21933	4.2155	4.02016	1.62213	1.63842	2.31886	TTGCATCTGATCTCGCATTGCGTCTGAAAAGAAATTTTGTAATAAAACCATGGCCGTCGG	NM_001109481	685826	Rprml	Rattus norvegicus reprimo-like (Rprml), mRNA [NM_001109481]	chr10	92805865	92805924	+	coding
A_42_P591344	5.06e-06	up	3.54558	3.54558	1.82602	8.0984	8.18736	8.17632	10.0344	9.88471	10.0211	CCTGTCCGTTGTATTATATGTGAGTGTAAAACTATATCCCACATATATCAGAATCATGTG	NM_001037780	309684	Itgb2	Rattus norvegicus integrin, beta 2 (Itgb2), mRNA [NM_001037780]	chr20	11446795	11446736	-	coding
A_64_P061658	0.000138	up	3.36465	3.36465	1.75046	5.96587	6.20844	6.03604	7.84468	7.97803	7.63901	ATGTACCCAGAGACAGACATGCTAGCACACCACTCTACCTGGGAGCTACAGCAGGCATGC	NM_172030	64467	Entpd2	Rattus norvegicus ectonucleoside triphosphate diphosphohydrolase 2 (Entpd2), mRNA [NM_172030]	chr3	3566473	3566532	+	coding
A_64_P126140	0.0425306	down	2.47748	-2.47748	-1.30887	5.40849	5.60246	5.73277	3.45541	4.41863	4.94306	TACATCCTGGTCTATGACATCTGCTGCTTTGACAGCTTTGAGTACGTCAAGACTATCCGT	NM_001191648	303382	Rasl10b	Rattus norvegicus RAS-like, family 10, member B (Rasl10b), mRNA [NM_001191648]	chr10	71501949	71502008	+	coding
A_44_P1111461	0.0030044	up	2.54006	2.54006	1.34486	7.45477	8.04138	8.06193	9.29837	9.21539	9.0789	TAAAGAAATAAAACCACCCCCTCATCAAACCTCAGGAAACCCTGTGTGTAAGAGCAGGCA	XM_008769138	317676	Lat2	PREDICTED: Rattus norvegicus linker for activation of T cells family, member 2 (Lat2), transcript variant X1, mRNA [XM_008769138]	chr12	23183357	23183416	+	coding
A_43_P12967	0.0125958	down	2.4056	-2.4056	-1.2664	6.26266	6.23579	6.20535	4.39224	5.15625	5.35611	AGGGTGACGATTATAGAGAATTTCCCATTCCTGAGCAGTTCAAGACGATATGGGACGGAT	NM_053874	116653	Cap2	Rattus norvegicus CAP, adenylate cyclase-associated protein, 2 (yeast) (Cap2), mRNA [NM_053874]				+	coding
CUST_R2_15281	5.84e-06	up	2.3805	2.3805	1.25126	11.3186	11.2928	11.2136	12.4967	12.5094	12.5726	AGCTCCTATATGGAAGTGCCCACCTACCTTAACTTCAAGTCCATGAACCACATGAATTAC	NM_053538		Laptm5	Rattus norvegicus lysosomal protein transmembrane 5 (Laptm5), mRNA [NM_053538]	chr5	149791744	149793332	+	coding
A_44_P1083812	0.00519101	up	3.68297	3.68297	1.88087	3.38178	4.34823	3.28993	5.5095	5.60046	5.55258	AACTTCTTTAGACACTATGGACATTTCCTGTGACTACAGTGGTTCGTGTCCCATGGCTGT	NM_001107369	307169	Mastl	Rattus norvegicus microtubule associated serine/threonine kinase-like (Mastl), mRNA [NM_001107369]	chr17	96739446	96739387	-	coding
A_44_P1370936	0.000253	up	3.48393	3.48393	1.80072	3.83278	4.14854	3.88144	5.89507	5.82974	5.54011	GCTGTGGCCATGAATGCTGAATTTGAAGCTGCTGAGCAGTTTGAGCTTCTGATTGAATGA	XM_008760176	684771	Cdca5	PREDICTED: Rattus norvegicus cell division cycle associated 5 (Cdca5), transcript variant X1, mRNA [XM_008760176]	chr1	210247329	210247270	-	coding
A_44_P281510	0.00137096	up	2.98278	2.98278	1.57666	5.28359	5.714	5.0744	6.8513	6.89043	7.06023	AAGGGTTATCAACATCTGCAATCAATGGAGTCTTGTTATGATGCTTTTATTGTGTATGAC	NM_001097582	317468	Tlr7	Rattus norvegicus toll-like receptor 7 (Tlr7), mRNA [NM_001097582]	chrX	47356167	47356226	+	coding
A_42_P762202	0.00875474	down	2.38442	-2.38442	-1.25364	10.8747	11.0668	11.0618	9.23959	10.0265	9.9763	TGGGGCCTGCCCCAGGTAGCGAGTGACCTTTACTACTTGCAGTTTATGTTTGTTAATAAT	NM_001271143	306792	S1pr3	Rattus norvegicus sphingosine-1-phosphate receptor 3 (S1pr3), mRNA [NM_001271143]	chr17	19657912	19657853	-	coding
A_42_P556829	0.00285509	down	2.22545	-2.22545	-1.1541	11.4854	11.202	11.0953	9.90246	10.0606	10.3573	GGTTCGAGTTACGCCGAGTTCACAGCCTTTGTTAACCTTTCGTGTGTTGGATGTTCAAAT	NM_053738	114557	Wif1	Rattus norvegicus Wnt inhibitory factor 1 (Wif1), mRNA [NM_053738]	chr7	60399964	60400023	+	coding
A_42_P695401	7.04e-06	up	79.5715	79.5715	6.31418	1.60834	2.06998	1.88959	8.46558	8.12453	7.92033	TTTATTTCTCTGTGAATCCTGGTTCAACACTTTCAATGTATGAGAGATGAATGGGTAAAC	NM_031530	24770	Ccl2	Rattus norvegicus chemokine (C-C motif) ligand 2 (Ccl2), mRNA [NM_031530]	chr10	70257919	70257978	+	coding
CUST_R2_06192	0.00174908	down	3.11393	-3.11393	-1.63873	9.4349	9.84561	9.58628	7.61469	8.14261	8.19328	TTGGGACTTTCTCCGAGATAGACAGTACTGGCAGTCAAATATGACTGTCCAGAAGCTTGT	NM_001009620		Tmem204	Rattus norvegicus transmembrane protein 204 (Tmem204), mRNA [NM_001009620]	chr10	14329457	14329398	-	coding
CUST_R2H_0008	0.000176	up	2.83282	2.83282	1.50224	11.3842	11.3816	11.0977	12.6789	12.8145	12.8769	TACATTGTCTACATGTTCCAGTATGACTCTACCCATGGCAAGTTCAACGGCACAGTCAAG	NM_017008		Gapdh	Rattus norvegicus glyceraldehyde-3-phosphate dehydrogenase (Gapdh), mRNA [NM_017008]	chr4	161283785	161283726	-	coding
A_64_P036514	0.0145387	down	2.75741	-2.75741	-1.46331	5.17714	5.94866	5.54238	3.64831	4.03175	4.59818	CAAAAAGACTTTTAAGCACCTCCTCATGTGTCATTACAAGAACATAGGCGCTACACGGTG	NM_031016	81645	Chrm2	Rattus norvegicus cholinergic receptor, muscarinic 2 (Chrm2), mRNA [NM_031016]	chr4	63912676	63912735	+	coding
A_44_P529426	0.0100281	down	6.81422	-6.81422	-2.76855	5.8102	6.42405	6.78892	2.62687	3.63155	4.45911	GGCTACATGACTCCCATGCATGACAAGCCAAAACAAGAATATCTGAATCCTGTGGAAGAG	NM_021687	59323	Erbb4	Rattus norvegicus v-erb-b2 avian erythroblastic leukemia viral oncogene 4 (Erbb4), mRNA [NM_021687]	chr9	66846151	66844421	-	coding
A_42_P638620	0.000141	up	19.9059	19.9059	4.31513	11.729	12.2697	11.2464	16.1689	16.078	15.9437	CAATGCATTGACAACTGAACAGACGGTGAGCGTGGCTGACTGGGATGTGCAGTGGCCTGA	NM_130741	170496	Lcn2	Rattus norvegicus lipocalin 2 (Lcn2), mRNA [NM_130741]	chr3	11511651	11511592	-	coding
CUST_R2_14048	0.0142315	down	2.14163	-2.14163	-1.09871	4.99726	5.39835	5.48355	3.82984	4.58382	4.16938	ATTTTTACTCTTCTCTCATTGCTTGCTAGGAATAGCAAACCTGCTTTTCTGCATCTGCTT	NM_001271104		Foxp2	Rattus norvegicus forkhead box P2 (Foxp2), mRNA [NM_001271104]	chr4	40979813	40979872	+	coding
A_64_P108009	0.00139938	down	2.52161	-2.52161	-1.33435	6.50907	6.55664	6.54292	4.89927	5.48224	5.22407	GCACACTCCTGAGCGTATGATATAGACTTGTAGCCCATCGTGAAAAATTTATAAATAAAT	NM_001143750	499745	Nrarp	Rattus norvegicus Notch-regulated ankyrin repeat protein (Nrarp), mRNA [NM_001143750]	chr3	3344390	3344449	+	coding
CUST_R2_13186	0.000251	up	2.70185	2.70185	1.43395	5.93115	5.95589	5.66032	7.40154	7.28156	7.16611	GCTTTGGATTCTTGTAAAGAAAACATGGTGGACCCCTCAAAAGACAGAAAGCTTGGTCTA	NM_001106507		Bub1	Rattus norvegicus BUB1 mitotic checkpoint serine/threonine kinase (Bub1), mRNA [NM_001106507]	chr3	115332125	115331224	-	coding
A_64_P054561	0.00364404	down	2.27905	-2.27905	-1.18843	6.62253	6.1688	6.10036	4.90247	5.17677	5.24715	TAAAAATAGAACAGTAAGTTTGCTTAATGAGCTTTGAGAGGAGGGTTCGAATAAACAACG	NM_001100791	498662	Tdrp	Rattus norvegicus testis development related protein (Tdrp), mRNA [NM_001100791]	chr16	80489408	80489467	+	coding
A_42_P596458	0.000708	up	3.1355	3.1355	1.6487	7.37248	7.55104	7.09865	9.21834	8.901	8.84892	ATGGCTCCTCTGCTCAAAACTGTTCGACCTCTCCAGTCAAGCAAGAACTCATTGCCTGGG	NM_017335	50676	Slc6a12	Rattus norvegicus solute carrier family 6 (neurotransmitter transporter), member 12 (Slc6a12), mRNA [NM_017335]	chr4	157799589	157799648	+	coding
A_44_P358194	0.0331096	down	2.19594	-2.19594	-1.13484	9.9979	10.5248	9.67028	8.42393	9.21834	9.14622	AAGCCTATGAAGACCCGTGTCGTCGGTGGTATTCAGAAACCTTGCTTGTATTCCCATTTT	NM_053433	84493	Fmo3	Rattus norvegicus flavin containing monooxygenase 3 (Fmo3), mRNA [NM_053433]	chr13	78659694	78659635	-	coding
CUST_R2_04849	0.000148	up	4.97439	4.97439	2.31452	10.0055	10.0492	9.81345	12.5662	12.1205	12.125	TTCGGTGCCCTGATGACTCAGCTGTTTCTATGGGAATACGGGGACTTACATCTATTTGGC	NM_001012167		Pld3	Rattus norvegicus phospholipase D family, member 3 (Pld3), mRNA [NM_001012167]	chr1	82623594	82623535	-	coding
A_44_P373236	0.000644	up	4.27501	4.27501	2.09593	7.74719	7.1766	7.82222	9.65103	9.8184	9.56436	ACATCTCAGATAGATGATGCCTATCATCTTTACATGTTTGACAGCATACGTCGATTCTCG	NM_001013970	303378	Slfn13	Rattus norvegicus schlafen family member 13 (Slfn13), mRNA [NM_001013970]	chr10	71192904	71192845	-	coding
A_64_P054257	1.78e-06	up	8.11642	8.11642	3.02084	6.074	6.0197	6.03188	9.19465	9.02962	8.96383	AGAAGAGAATCGATGGGCTGGCAGGGAAGCTGGATGCCCTGACTGAACTGCTCAGTACTG	NM_001270701	65206	Kcnn4	Rattus norvegicus potassium channel, calcium activated intermediate/small conductance subfamily N alpha, member 4 (Kcnn4), transcript variant 2, mRNA [NM_001270701]	chr1	79627673	79627732	+	coding
A_44_P355928	0.00022	up	3.3452	3.3452	1.74209	10.659	11.0358	10.9112	12.7505	12.4718	12.6099	CCTTCACTTTGGTGATCAAGGATATATTCGGATGGCGAGAAATAACAAAAATCACTGCGG	NM_017320	50654	Ctss	Rattus norvegicus cathepsin S (Ctss), mRNA [NM_017320]	chr2	190466474	190466533	+	coding
A_44_P396202	0.013833	up	2.22196	2.22196	1.15184	9.08937	8.20419	8.39415	9.72625	9.60997	9.80699	ACAATACATGAAAGGCTTTCGAGATATTACCGGGATTTCTGTTTGGCTAATGGGTATTTA	NM_001024884	307415	RGD1309362	Rattus norvegicus similar to interferon-inducible GTPase (RGD1309362), mRNA [NM_001024884]	chr18	56178184	56178243	+	coding
A_44_P1088756	0.00455847	up	11.1001	11.1001	3.4725	1.72564	2.8754	3.46118	6.79779	5.95271	5.72922	GAACATTCCTTTTCTCATGTGCCAATAATAATACCTCCCTTAGAAATCTGTTGTAAGGAT	NM_023959	66015	Adamts4	Rattus norvegicus ADAM metallopeptidase with thrombospondin type 1 motif, 4 (Adamts4), mRNA [NM_023959]	chr13	87151686	87151745	+	coding
A_44_P406169	0.00186447	up	2.41466	2.41466	1.27182	4.58221	5.02843	5.06176	6.28804	6.01412	6.1857	TTACTCACTGTAACCTAAATGAATTTAAGGAGTGGCAGTACTTCAAGAACCTGCACAGGT	NM_022926	29750	Galnt7	Rattus norvegicus polypeptide N-acetylgalactosaminyltransferase 7 (Galnt7), mRNA [NM_022926]	chr16	36114774	36119623	+	coding
A_44_P420343	0.01618	down	2.41221	-2.41221	-1.27035	5.17019	5.78074	5.83701	3.9399	4.75257	4.28441	ACTTACAGAATGTGTAATTTTAGAAGTATAACGGAAACTTGAGTTACCAAGTGTGACAGC	NM_001305229	308021	Syde2	Rattus norvegicus synapse defective 1, Rho GTPase, homolog 2 (C. elegans) (Syde2), mRNA [NM_001305229]	chr2	244200143	244200202	+	coding
A_44_P137279	0.00567362	down	2.45678	-2.45678	-1.29677	4.93309	5.06022	4.97301	3.34137	4.14347	3.59117	GAAAAATTAACTTTTTCATGGCAATTAGTGTGACAATTTCTAAATTGCCCTATGCCGTGC	NM_031027	81656	Dpyd	Rattus norvegicus dihydropyrimidine dehydrogenase (Dpyd), mRNA [NM_031027]	chr2	215817861	215817920	+	coding
CUST_R2_06991	0.000331	up	2.36714	2.36714	1.24314	6.59407	6.8658	6.51607	7.91853	7.85647	7.93036	CAGGAGGTTATACCAACCTTTGACATGGCTGTCAATGAGATCTTCTTTGACCGTTATCCT	NM_033651		Mcm4	Rattus norvegicus minichromosome maintenance complex component 4 (Mcm4), mRNA [NM_033651]	chr11	87172186	87172707	+	coding
A_44_P1082389	0.00679489	down	2.90958	-2.90958	-1.54081	10.1645	9.82184	9.88564	7.86979	8.579	8.80072	TTGATGCGGTAGCCACCCACTGCAATGGTTCCTCCTGTAGATGAATAAATGTCTTGTCTA	NM_001105737	89804	Tek	Rattus norvegicus TEK tyrosine kinase, endothelial (Tek), mRNA [NM_001105737]	chr5	115196108	115196167	+	coding
A_64_P165005	0.000361	down	2.62649	-2.62649	-1.39314	7.83308	7.96717	8.11408	6.39543	6.63089	6.70859	CAGGCAGATGCCTTAAATAAACAATAAATGTCTTAATTATACACCCCAAGTAAATACGGG	NM_001044251	364754	Fzd8	Rattus norvegicus frizzled class receptor 8 (Fzd8), mRNA [NM_001044251]	chr17	65971481	65971540	+	coding
A_44_P140514	0.0032454	up	2.98133	2.98133	1.57596	4.3056	4.94767	4.21341	6.21229	6.09823	5.88403	TGTGGCTTAAGGAAATAAAGAACCTGCAAAAGAGCACAGACCTCTTGTTTAGGAAGAAGC	NM_001106711	298850	Cenpa	Rattus norvegicus centromere protein A (Cenpa), mRNA [NM_001106711]	chr6	25688995	25688936	-	coding
A_44_P800970	0.0434874	up	2.23698	2.23698	1.16155	4.653	3.93499	3.27554	5.16318	5.1083	5.07671	AGGCATCTAAGAAACGATCGGCATTTAGGCCTTTCTCTAGAGACCCCTCTAGAGCCCCCT	NM_001017508	498664	Tex29	Rattus norvegicus testis expressed 29 (Tex29), mRNA [NM_001017508]	chr16	82501870	82501811	-	coding
A_64_P063806	0.00267536	down	2.10012	-2.10012	-1.07047	10.0577	10.1113	10.4369	8.91302	9.22814	9.25325	GGATGTCTTCCACGCCGTCAAGACATTGAGGAACAACAAGCCAAACATGGTGGACCTCCT	NM_001168632	29616	Ptprm	Rattus norvegicus protein tyrosine phosphatase, receptor type, M (Ptprm), mRNA [NM_001168632]	chr9	105797776	105797717	-	coding
A_43_P12519	0.000101	up	2.64338	2.64338	1.40238	9.2489	9.528	9.47491	10.8777	10.7991	10.7822	AGTTAATCCAATGACAGAGGAGCTTTCGAGTTTTATATTGTTTGCATCCGGTTGCCCTCA	NM_031114	81778	S100a10	Rattus norvegicus S100 calcium binding protein A10 (S100a10), mRNA [NM_031114]	chr2	186654233	186654292	+	coding
CUST_R2_04327	0.00953485	down	2.58684	-2.58684	-1.37119	8.47571	8.34867	8.15243	6.40456	7.15445	7.30423	AAGTGAAAGAGCTGCGTTTACAGAGAGATGACTTTGAGATCTTGAAGGTGATTGGCAGAG	NM_001130013		Cdc42bpg	Rattus norvegicus CDC42 binding protein kinase gamma (DMPK-like) (Cdc42bpg), mRNA [NM_001130013]	chr1	209086756	209086815	+	coding
A_44_P1085103	0.00309526	down	3.25943	-3.25943	-1.70462	7.50902	7.27307	7.35361	5.16938	5.83253	6.01994	GACATTTTCAACGCTAGCAGCTGTTATACCTTGAGTTGGGTGAACACAAGATGGAGATGA	NM_001025038	499465	Mettl24	Rattus norvegicus methyltransferase like 24 (Mettl24), mRNA [NM_001025038]	chr20	44940330	44940389	+	coding
A_44_P669577	0.00407804	up	2.86312	2.86312	1.51759	6.25563	5.78217	6.20302	7.90525	7.68693	7.2014	TGGCTTGGGCTTTATATCCATTAGGAATAGATCATTCTGAAATTTTCTTGACATGAAAGC	XM_006238349	298185	Frem1	PREDICTED: Rattus norvegicus Fras1 related extracellular matrix 1 (Frem1), transcript variant X1, mRNA [XM_006238349]	chr5	101771770	101771711	-	coding
A_64_P362904	0.0191837	down	2.33116	-2.33116	-1.22105	11.7102	11.0804	11.1233	9.59518	10.2393	10.4163	TGAGCAGAAGGCCCTGCTTGTTTATCCCTCTCTCTTAGGAGGTTCCTAGGCCCTGGGCAT	NM_139104	245963	Egfl7	Rattus norvegicus EGF-like-domain, multiple 7 (Egfl7), mRNA [NM_139104]	chr3	4769382	4769441	+	coding
A_64_P063424	0.0200588	down	2.62504	-2.62504	-1.39234	7.57834	7.56183	7.5952	5.46231	6.40041	6.69564	TCATGTGACGAATATCCGTTTCTCTTACGATGACAAGTATGTGGTCAGCACTGGAGGAGA	XM_008767134	305610	RGD1561672	PREDICTED: Rattus norvegicus similar to novel protein (RGD1561672), mRNA [XM_008767134]	chr14	110776148	110776089	-	coding
A_64_P038582	0.0141908	up	3.63149	3.63149	1.86056	4.10437	5.08036	4.35051	6.98765	6.30882	5.82045	GGTCAGTGTATGCTTGGTGCCTTGTCTCTATGAACTCAATAATAAAGGACTTTACCACGG	NM_001024262	312727	Tspan11	Rattus norvegicus tetraspanin 11 (Tspan11), mRNA [NM_001024262]	chr4	164407886	164407945	+	coding
A_44_P409232	0.0332317	down	3.55056	-3.55056	-1.82805	8.09356	8.24944	8.86269	5.54691	6.91644	7.2582	ACAGCCATGAGTTTCCAGATCCAGAGAAGTTTAAACCTGAGCATTTCCTGAATGAAAATG	NM_031543	25086	Cyp2e1	Rattus norvegicus cytochrome P450, family 2, subfamily e, polypeptide 1 (Cyp2e1), mRNA [NM_031543]	chr1	200927736	200927795	+	coding
A_44_P993370	0.00418365	down	2.21754	-2.21754	-1.14896	10.2095	10.1589	10.2919	8.69836	9.18102	9.33408	CGCGTGCAAAAGACCAAAATGAGAGTTTAGATGAGGAGATGTTCTACAAACTCACCAGTG	NM_001011915	289992	Fermt2	Rattus norvegicus fermitin family member 2 (Fermt2), mRNA [NM_001011915]	chr15	21359558	21359499	-	coding
A_44_P977216	0.00287846	down	2.2507	-2.2507	-1.17037	9.15842	9.04206	9.03895	7.6112	7.89823	8.21889	CTCCCACGGGTCTTCAAAGGGGGCGGTGTTCTCTCCATCTGACTCTGAGTGTGTGAACAT	XM_008776125	313713	Casz1	PREDICTED: Rattus norvegicus castor zinc finger 1 (Casz1), transcript variant X4, mRNA [XM_008776125]	chr5	166031518	166031577	+	coding
A_64_P006590	0.0217854	down	3.34805	-3.34805	-1.74332	13.2121	12.8649	13.4398	10.5734	11.629	12.0845	ACCATCCTCCAGAACTTCTCTGTGTCAAGCCATTTGGCTCCCAAGGACATTGACCTCACG	NM_001198676	361523	Cyp2b2	Rattus norvegicus cytochrome P450, family 2, subfamily b, polypeptide 2 (Cyp2b2), mRNA [NM_001198676]	chr1	81358908	81358967	+	coding
A_44_P183134	0.029124	down	4.70954	-4.70954	-2.23559	12.191	11.9382	11.8097	8.43474	10.2275	10.5699	CAAGCCACTGGATCTGTCCGATTCTACATTGTCTTACACTGAAACCGAGGCCACCAACTC	NM_001109002	367100	Smad6	Rattus norvegicus SMAD family member 6 (Smad6), mRNA [NM_001109002]	chr8	68204156	68199857	-	coding
A_44_P695589	0.00484474	down	2.5179	-2.5179	-1.33222	4.31251	5.01863	4.7824	3.40335	3.54931	3.16422	GTCCTTAACACTGGTAAATAAATATTGAGTTTTAATTGGTTCCAGAAGATGCAGTAGCAG	XM_006226498	315840	Myo6	PREDICTED: Rattus norvegicus myosin VI (Myo6), transcript variant X1, mRNA [XM_006226498]	chr8	85369622	85369681	+	coding
A_44_P1083133	0.0449664	down	3.04871	-3.04871	-1.6082	4.62746	5.69131	5.47119	3.10834	4.55715	3.29987	GTCTTTAGGTGGTCATATTCTCACTGAAAACCATGCGTCTGGAGTAAAAATAAAGAAGTG	NM_001012352	306527	Dusp26	Rattus norvegicus dual specificity phosphatase 26 (putative) (Dusp26), mRNA [NM_001012352]	chr16	64952364	64952305	-	coding
A_44_P538086	0.00180008	down	2.33118	-2.33118	-1.22106	4.73295	4.62608	4.61101	3.18626	3.38382	3.73678	GGTACTTAGAAAATGCAATAAACATCTCAGTATTTGAAGGGTTTCCTTAAGGTATCCTAG	NM_001108016	313997	Mboat2	Rattus norvegicus membrane bound O-acyltransferase domain containing 2 (Mboat2), mRNA [NM_001108016]	chr6	42607341	42607400	+	coding
A_44_P313542	0.000104	up	2.88655	2.88655	1.52935	10.3486	10.6071	10.4745	12.1144	11.8873	12.0164	ACTTGCAGGACACTACAATGTGGGACATTGTTTGTTTCTTCCACATTTGGAAGATAAATT	NM_019232	29517	Sgk1	Rattus norvegicus serum/glucocorticoid regulated kinase 1 (Sgk1), transcript variant 3, mRNA [NM_019232]	chr1	23501777	23501718	-	coding
A_44_P1107748	0.000394	up	2.64574	2.64574	1.40367	3.64939	3.37392	3.80412	4.99354	5.06094	4.98397	TCAGTCAGTTTTCCTAGGCTGACTGATAATGGATCAACGTCTCTAGGCAACTGAGTAAGG	XM_006241971	29205	Syngr1	PREDICTED: Rattus norvegicus synaptogyrin 1 (Syngr1), transcript variant X1, mRNA [XM_006241971]	chr7	118349183	118349242	+	coding
A_44_P426608	0.00320511	up	2.06496	2.06496	1.04611	4.31174	4.37966	4.16431	5.44769	5.51792	5.02843	AGCAAAAGGCATTAGATCTTTCTACTAATCAGAAATTGTCAGCTTTTGCATTTAAGCAGG	NM_001107255	305827	Wdhd1	Rattus norvegicus WD repeat and HMG-box DNA binding protein 1 (Wdhd1), mRNA [NM_001107255]	chr15	23195674	23195615	-	coding
A_44_P898592	0.0341933	down	3.03003	-3.03003	-1.59933	5.16148	6.63158	6.35409	4.53954	4.79527	4.01434	GAATGCCACCAACCATGCCATCTTGCAGTCTCTGGTGCACCTGATGAAACCAGATGTCGT	NM_001109432	680931	Bmp8a	Rattus norvegicus bone morphogenetic protein 8a (Bmp8a), mRNA [NM_001109432]	chr5	142631722	142628461	-	coding
A_42_P648200	0.000652	up	2.53732	2.53732	1.34331	7.81087	7.92259	8.02262	9.47592	9.26865	9.04143	CCCAGACCATCATGTTCTTGTCACAGCATCAAATGATGGCTTCATCAAAATGTGGACACT	NM_001037356	361232	Pak1ip1	Rattus norvegicus PAK1 interacting protein 1 (Pak1ip1), mRNA [NM_001037356]	chr17	29712028	29711969	-	coding
A_64_P014764	0.00263198	down	2.01944	-2.01944	-1.01395	5.87092	5.79001	5.72101	4.53489	5.03942	4.76577	GTAGTCCTCCTTTTCTATAGCACAGTTTTTGCCAACTACCTGAAGTCCCCATCTAGTTCT	NM_001001116	406015	Olr1720	Rattus norvegicus olfactory receptor 1720 (Olr1720), mRNA [NM_001001116]	chr20	1142995	1142936	-	coding
A_43_P11443	0.00161286	up	6.22522	6.22522	2.63813	6.0829	6.58686	6.08748	9.39023	8.9421	8.33927	AGTGCCAAGCAGAACGTCTGCATTTTTAGCAACCTTTGTAACTTTGGCACCAATGTTCAT	NM_012516	24235	C4bpa	Rattus norvegicus complement component 4 binding protein, alpha (C4bpa), mRNA [NM_012516]	chr13	43553145	43553086	-	coding
A_64_P040595	0.00268882	down	2.35899	-2.35899	-1.23817	8.00414	8.28619	8.17464	6.59103	7.00951	7.14992	TCCATGAAGAATATCAACACGAACAACAGCAAAGGCTGCACCTCAGCAGAAAAGGTATAG	XM_008774112	689248	Ecscr	PREDICTED: Rattus norvegicus endothelial cell surface expressed chemotaxis and apoptosis regulator (Ecscr), transcript variant X1, mRNA [XM_008774112]				+	coding
A_64_P053189	1.78e-05	up	6.52518	6.52518	2.70602	6.80902	6.90814	6.95229	9.791	9.56197	9.43454	AAGCCCAGACGAGGAGCCAGATTACGTGAATGGGGATGTGGCCACGACGGAGAAAATCTA	NM_173840	317676	Lat2	Rattus norvegicus linker for activation of T cells family, member 2 (Lat2), mRNA [NM_173840]	chr12	23180848	23180907	+	coding
CUST_R2_08247	0.0162873	up	2.08351	2.08351	1.05902	4.82048	4.49608	3.92073	5.52342	5.48851	5.4024	TGCAAAAGCAGTGTGAAGAGTTGCTACAAATCAAAGGGGAAATTGAGGAAAACCTCATTA	NM_001100827		Cenpf	Rattus norvegicus centromere protein F (Cenpf), mRNA [NM_001100827]	chr13	105936655	105936596	-	coding
A_44_P653272	0.00584988	down	2.02329	-2.02329	-1.01671	8.84389	9.25956	8.61888	7.87577	7.94471	7.85173	GAGGCTCTAAGAGAGAACCATAGATCAGAGTGACTCGCAGTTTCAGATGATAAAGGCGTT	NM_001107811	311730	Gpr155	Rattus norvegicus G protein-coupled receptor 155 (Gpr155), mRNA [NM_001107811]	chr3	55846505	55846446	-	coding
A_44_P1088216	0.000355	up	2.89014	2.89014	1.53114	7.38265	7.1554	7.00239	8.86953	8.64211	8.62222	GGGATACAGAAGAAAAGCTGTTTTGTTTGAATTTCACCATCATTCACCACCATAATGTTA	NM_001024279	448830	Ly96	Rattus norvegicus lymphocyte antigen 96 (Ly96), mRNA [NM_001024279]	chr5	1702033	1701974	-	coding
A_44_P1100289	0.000202	up	13.2567	13.2567	3.72865	3.31577	3.95992	3.2521	7.58645	7.01862	7.10867	GATTTCAGTCAGTGCCTCAAGAAATTGTTGACAGACTCCAGAGAATTGACAAGTAAATAG	XM_006227608	101000000	LOC100913013	PREDICTED: Rattus norvegicus retinoic acid early-inducible protein 1-beta-like (LOC100913013), transcript variant X2, mRNA [XM_006227608]	chr1	2058748	2058689	-	coding
CUST_R2_12575	0.000658	up	2.60757	2.60757	1.38271	11.1956	10.8784	10.7038	12.3096	12.2997	12.3167	TGCTACCAAGGAGTTTAATTTGGATGCTTAGAAGCACAGAGTGATCAGGCCTTTAGAGTG	NM_001190236		Psap	Rattus norvegicus prosaposin (Psap), transcript variant 2, mRNA [NM_001190236]	chr20	27621421	27621480	+	coding
A_64_P013758	0.0333671	up	2.38502	2.38502	1.254	5.91881	6.90714	5.8604	7.8113	7.51359	7.12345	GTGTACGTGAGGGCAACTGATCTGAAGGACTGGGTCCAGGAAACAATGGCCAAGAACTAG	NM_012582	24464	Hp	Rattus norvegicus haptoglobin (Hp), mRNA [NM_012582]	chr19	39443215	39443156	-	coding
A_43_P12739	0.0129619	down	2.07517	-2.07517	-1.05323	5.94478	6.66129	6.66323	5.38599	5.25775	5.46587	GGAAGACGAAAACGAGCAACTAAAGCAGGAAAATAAAACTCTTTTGAAAGTTGTTGGGCA	NM_033485	64513	Pawr	Rattus norvegicus PRKC, apoptosis, WT1, regulator (Pawr), mRNA [NM_033485]	chr7	47118492	47118551	+	coding
A_44_P165870	0.00787218	down	4.11502	-4.11502	-2.0409	8.97218	9.51638	9.1569	6.52164	7.15691	7.84421	CTGACAAGAAATCCAACGAGATGATCAAGAAGTCTGAAAGAACTTTGAGGGAAAATCAGT	NM_052809	81718	Cdo1	Rattus norvegicus cysteine dioxygenase type 1 (Cdo1), mRNA [NM_052809]	chr18	40921416	40921357	-	coding
CUST_R2_16507	0.000144	up	2.26294	2.26294	1.1782	6.90213	7.05016	7.16956	8.15924	8.261	8.23621	TCTCAGTGTGAATTATACAACAATGATTCATACCCCAGAAAACCCAGTAATCCGTTACAA	NM_012941		Cyp51	Rattus norvegicus cytochrome P450, family 51 (Cyp51), mRNA [NM_012941]	chr4	26769612	26769671	+	coding
A_44_P262122	0.00273574	down	3.53118	-3.53118	-1.82015	4.64307	5.26585	4.66337	3.35388	2.71164	3.04632	AGCCTCTTCAGATAAATAATTACCAATATGCAATTCTGGGAAGCGATTACTCCTTTACTC	NM_145769	252892	Lgi1	Rattus norvegicus leucine-rich, glioma inactivated 1 (Lgi1), mRNA [NM_145769]	chr1	242633906	242633965	+	coding
A_64_P073954	0.000709	down	2.23928	-2.23928	-1.16304	8.52556	8.58192	8.53447	7.1399	7.49803	7.51491	GACCCCATTTCTCTCCAGACTGTTTCTTTTTATGACTGTAAACATAGATAGTGCTTTATT	NM_001105952	289026	Sox13	Rattus norvegicus SRY (sex determining region Y)-box 13 (Sox13), mRNA [NM_001105952]	chr13	46298962	46298903	-	coding
A_64_P068548	0.000209	up	3.77449	3.77449	1.91628	5.96465	6.16955	6.34134	8.27385	7.94249	8.00804	AAGAAGTATGCCATGCTGGAGATCAAGCTTCGGAACTCCGAGCGAGCACGTGAGGACGCA	NM_001107297	306279	Arhgap22	Rattus norvegicus Rho GTPase activating protein 22 (Arhgap22), mRNA [NM_001107297]	chr16	8912954	8913013	+	coding
A_43_P20205	0.00121361	down	2.82363	-2.82363	-1.49755	9.0432	9.45465	9.19127	7.46481	7.8076	7.92406	TGTGTGTAATACTGGAGCCAATGCAGGAACTGATGTCGAGACACAAAACCTACAACCTCA	NM_001106009	289664	Ldb2	Rattus norvegicus LIM domain binding 2 (Ldb2), mRNA [NM_001106009]	chr14	71688241	71688300	+	coding
CUST_R2_13261	0.00144701	up	3.23612	3.23612	1.69426	6.06894	6.36748	6.66006	8.28418	8.07354	7.82156	ATTTTTGTTCCAAAGATTTGAACTCCGGTGTGGAGCCGGGATTCCCCAAAACAATAAAGA	NM_001106523		Cst7	Rattus norvegicus cystatin F (leukocystatin) (Cst7), mRNA [NM_001106523]	chr3	141196439	141196498	+	coding
A_64_P149461	0.0142164	down	2.3587	-2.3587	-1.23799	11.5918	11.3721	11.4434	9.66474	10.3987	10.6298	GTGCAGGCCAATGCCTTTGAGTTTGCTGACGCTGATGAGGATGACGAGGTCAAGGTGTGA	NM_001079700	315121	Cdc42ep1	Rattus norvegicus CDC42 effector protein (Rho GTPase binding) 1 (Cdc42ep1), mRNA [NM_001079700]	chr7	116810338	116810397	+	coding
A_44_P637998	0.0043132	down	2.72746	-2.72746	-1.44756	8.06621	8.04153	8.09545	6.13017	6.80075	6.92961	GATGTGTTCCTTGGGTTTCTACCTAAATCACTGTATTTGGGAGGTATTGTTTTTCCCTAA	XM_008761900	311129	Osbpl6	PREDICTED: Rattus norvegicus oxysterol binding protein-like 6 (Osbpl6), transcript variant X1, mRNA [XM_008761900]	chr3	59290889	59290948	+	coding
A_44_P360486	0.00942123	down	2.37224	-2.37224	-1.24625	11.4324	11.5545	11.7533	9.96171	10.233	10.8068	ACCAGCAGCTATGTAGGGAGGAGGTCCGTGGGATCCTAGGAGACCAAGACTCCTTCCAAT	NM_016999	24307	Cyp4b1	Rattus norvegicus cytochrome P450, family 4, subfamily b, polypeptide 1 (Cyp4b1), mRNA [NM_016999]	chr5	135922305	135922246	-	coding
A_64_P152825	0.00398235	down	2.9969	-2.9969	-1.58347	9.68396	9.66774	9.73186	7.60091	8.24137	8.49089	GTGACTATGAACATTGTATCTTATTAGTTTCCAAGGTCAGTCTCAAGGCTTTATACTACT	NM_131914	363425	Cav2	Rattus norvegicus caveolin 2 (Cav2), mRNA [NM_131914]	chrUn_random	3191196	3191255	+	coding
A_64_P085772	0.00270723	down	2.22563	-2.22563	-1.15421	9.34867	9.35743	9.58001	8.02432	8.23465	8.5645	TAAGCAGATGCCAGCTGAATCTCAGTGTAAAATCATGGTCCCTTCATCTCAGGACAGCAA	NM_001191606	294988	Ankrd50	Rattus norvegicus ankyrin repeat domain 50 (Ankrd50), mRNA [NM_001191606]	chr2	125379550	125379491	-	coding
A_44_P342047	0.00271677	up	2.07015	2.07015	1.04974	7.14112	7.54105	7.21679	8.5217	8.35423	8.17225	AGGCCAAGAAGATCTACATGACCTTCCTGTCCAATAAGGCCTCTTCACAAGTCAATGTGG	NM_019337	54290	Rgs10	Rattus norvegicus regulator of G-protein signaling 10 (Rgs10), mRNA [NM_019337]	chr1	187634908	187634849	-	coding
CUST_R2_08531	0.045746	down	2.66575	-2.66575	-1.41454	10.7603	10.913	11.1999	8.59264	9.95214	10.0847	GCAATGCTACAACATTCTTGGCTCATTCATCTGTCAGTGCAACCAAGGATATGAACTGAG	NM_001012039		Efemp1	Rattus norvegicus EGF-containing fibulin-like extracellular matrix protein 1 (Efemp1), mRNA [NM_001012039]	chr14	109809926	109809985	+	coding
A_64_P065091	0.0377273	up	5.88367	5.88367	2.55672	3.39023	6.05356	4.89607	7.97011	6.90814	7.13175	GTGTTGACTTACTAGGGCTTTTTACTTTTTCATTACAGTGCACATAATACTTCCCTGTAT	NM_053663	114122	Vcan	Rattus norvegicus versican (Vcan), transcript variant 2, mRNA [NM_053663]	chr2	19712826	19712767	-	coding
A_64_P032951	0.00809985	up	4.58773	4.58773	2.19778	6.02515	4.87309	4.83625	7.82707	7.4454	7.05536	GGGAGAAACATCTATGTGTCTATGAAACTCCCGCATCCTGACCCTTTAGAAAATAATTAA	XM_003750936	684984	Cd300lg	PREDICTED: Rattus norvegicus Cd300 molecule-like family member G (Cd300lg), transcript variant X1, mRNA [XM_003750936]	chr10	91121069	91121128	+	coding
A_64_P091088	0.0136735	down	5.16881	-5.16881	-2.36983	11.2539	11.2382	11.282	7.78745	9.22647	9.65066	TGCCTTCGGAGACGACGATGATGGCAGACATTGCTGAAAGAAATGAGAAAAGAATTGACC	NM_144737	246245	Fmo2	Rattus norvegicus flavin containing monooxygenase 2 (Fmo2), mRNA [NM_144737]	chr13	78548081	78548022	-	coding
A_64_P137063	0.000138	up	4.366	4.366	2.12631	2.59293	2.25855	2.61939	4.43447	4.67891	4.73642	ACCAATTGTTCCAAACAAACTAACACAGAACTGACAGCGGACTGTGAGACCAAACACCTC	NM_001009628	288001	Kng1l1	Rattus norvegicus kininogen 1-like 1 (Kng1l1), mRNA [NM_001009628]	chr11	80013779	80013720	-	coding
A_44_P307578	2.04e-05	down	2.74108	-2.74108	-1.45474	5.42908	5.5301	5.58882	4.07729	4.12436	3.98212	ATTTGGTAAAGGATTTGGGTCTATAAAATAGGGAAAAAGAACACATCTTTAACTGCCAGC	NM_013004	25512	Phex	Rattus norvegicus phosphate regulating endopeptidase homolog, X-linked (Phex), mRNA [NM_013004]	chrX	59167979	59168038	+	coding
CUST_R2_09113	0.0269448	up	2.4546	2.4546	1.29549	3.38578	4.32635	3.50656	5.4552	5.01957	4.63038	CAAATTCAGATCACCTTTCAGTGAAAGGAATCACATCATCTGAAGCAGGTGACGGTCAGA	NM_001135802		Dlgap5	Rattus norvegicus discs, large (Drosophila) homolog-associated protein 5 (Dlgap5), mRNA [NM_001135802]	chr15	23359254	23359195	-	coding
A_43_P15330	0.0212057	down	2.40726	-2.40726	-1.26739	8.44166	8.59505	8.25742	6.50737	7.42972	7.55488	TGTCCATGGCCAACATGGTGCTCATCGGTTTCGTGTCGTGCATCAGCACGCTGTGTATCG	NM_033376	29553	Kcnk3	Rattus norvegicus potassium channel, two pore domain subfamily K, member 3 (Kcnk3), mRNA [NM_033376]	chr6	25747411	25747352	-	coding
A_44_P1043157	0.00455897	up	3.13386	3.13386	1.64794	7.15865	6.95252	7.2771	8.88474	9.18356	8.26379	AAGAGGGGGAAAAACCATCAAAGGAGCAAGAAAACCCGAAAAGCTAAAACACCCCACCAT	NM_145672	246759	Cxcl9	Rattus norvegicus chemokine (C-X-C motif) ligand 9 (Cxcl9), mRNA [NM_145672]	chr14	17288831	17288890	+	coding
CUST_R2_14935	4.96e-05	up	8.50226	8.50226	3.08785	5.38985	5.36832	5.16318	8.69409	8.26268	8.22812	AGAAGAATTAGAAGCTTCGACCGAGTCGTATGATGAAGAAGGAGGATCAGAAGCTTCGAC	NM_017253		Bcat1	Rattus norvegicus branched chain amino acid transaminase 1, cytosolic (Bcat1), mRNA [NM_017253]	chr4	182691518	182691459	-	coding
A_44_P145562	9.52e-05	up	2.25556	2.25556	1.17348	8.63175	8.59557	8.64139	9.94199	9.70974	9.73744	TGCGCTGGTTCGAGGTAGTTCACATGTCTCAGACCACAATTAGTCCTCTGGAGAATGCCA	XM_008767630	360509	Dock2	PREDICTED: Rattus norvegicus dedicator of cytokinesis 2 (Dock2), transcript variant X2, mRNA [XM_008767630]	chr10	19227060	19219771	-	coding
A_64_P050025	0.0123893	down	3.48922	-3.48922	-1.8029	11.2517	11.3693	11.1723	8.65219	9.72493	10.0075	CCGTATCCTGGAAATTCAAGGAAATATTCCTCCTCGCAGAACAGAATATGTAACAATTAG	NM_001013980	304138	Cyyr1	Rattus norvegicus cysteine/tyrosine-rich 1 (Cyyr1), mRNA [NM_001013980]	chr11	25041760	25041701	-	coding
A_44_P304220	0.000735	up	5.24528	5.24528	2.39102	5.94523	6.68414	6.07507	8.8503	8.45306	8.57414	TTCATTGTGTAATTGCTTTTCATTAAAGCAAGGTACATTGTTTCAGCTGTGTTCTGTGAG	NM_053719	114511	Emb	Rattus norvegicus embigin (Emb), mRNA [NM_053719]	chr2	49155015	49155074	+	coding
A_44_P1164101	0.00019	up	11.923	11.923	3.57568	2.85932	3.00746	2.6687	6.92098	6.2302	6.11134	TGCCCTGGAAAAATGAAATGTACCAACCATGTGGAAATGACAGCTACTGTACATTATGTA	NM_017253	29592	Bcat1	Rattus norvegicus branched chain amino acid transaminase 1, cytosolic (Bcat1), mRNA [NM_017253]	chr4	182641612	182641553	-	coding
A_42_P734094	0.0165856	down	2.08041	-2.08041	-1.05687	9.84586	9.33441	9.4027	8.04559	8.66681	8.69996	AGTATGAACAGCAATGGCAAGAGGGTTTAGGATGCCCGGATTAGATATGCCGTGCTTTTT	NM_001002827	406162	Notch4	Rattus norvegicus notch 4 (Notch4), mRNA [NM_001002827]	chr20	4263540	4263481	-	coding
A_64_P051159	0.00307554	up	2.23827	2.23827	1.16238	5.5353	4.90954	5.2832	6.41114	6.39408	6.40997	ATAAACGCATCTGGATGTCAGGGCCGGCAGAGACCTTGGCACCATTGCACTTTATGTTGG	NM_001100684	305450	Sh3bp2	Rattus norvegicus SH3-domain binding protein 2 (Sh3bp2), mRNA [NM_001100684]	chr14	81818788	81818729	-	coding
A_43_P15228	0.00268715	down	2.0682	-2.0682	-1.04838	6.30582	6.17723	6.49976	5.51333	5.24924	5.07512	ATGAGATGTTCTGCTCAGATGTGAATTTTCAATGCAGCAAAGTTGACTTTCGTACTCCCA	NM_053594	94202	Ptprr	Rattus norvegicus protein tyrosine phosphatase, receptor type, R (Ptprr), transcript variant 1, mRNA [NM_053594]	chr7	55612864	55612923	+	coding
A_44_P1080565	0.00014	up	2.00387	2.00387	1.00279	8.19676	8.12889	8.1194	9.27469	9.04951	9.12921	GTGCAACAATATGGAAATCCAAGTGGACATTGAAGCCAAACCAAGTCACTATCAGTTGGT	NM_001108003	313806	Rnf19b	Rattus norvegicus ring finger protein 19B (Rnf19b), mRNA [NM_001108003]	chr5	148241243	148243095	+	coding
CUST_R2_12984	0.00773321	down	2.85355	-2.85355	-1.51276	5.12718	5.15161	5.1791	3.03564	3.87045	4.01352	CAGAAGCATAGACTCTTCGGAGGATACTGAACTTCATGAGATCTCACGGTACATGTGACA	NM_001271225		Csrnp3	Rattus norvegicus cysteine-serine-rich nuclear protein 3 (Csrnp3), mRNA [NM_001271225]	chr3	47820813	47896007	+	coding
A_44_P1096342	0.00494894	down	5.29114	-5.29114	-2.40358	6.06484	5.36418	6.26542	2.85311	3.94764	3.68296	TTGCTCAGAACCCCAATGCCACAGTGACTGTCACTAAGAGCTACAGCATCTCTTTGAAAA	XM_008776644	685767	LOC685767	PREDICTED: Rattus norvegicus similar to OX-2 membrane glycoprotein precursor (MRC OX-2 antigen) (CD200 antigen) (LOC685767), transcript variant X5, mRNA [XM_008776644]	chr11	56917714	56917773	+	coding
A_64_P008177	0.00448814	up	3.01725	3.01725	1.59323	5.92731	5.23864	5.20975	6.79985	7.30582	7.04973	GTGCGTTCCAGTCCTCTCTACGAGTACATCCAAGAGCAGAGGTCTCAATACCGCCCTTAA	XM_006224200	310588	Tchh	PREDICTED: Rattus norvegicus trichohyalin (Tchh), transcript variant X1, mRNA [XM_006224200]	chr2	186533817	186533876	+	coding
A_64_P080002	0.0142903	up	2.12458	2.12458	1.08718	7.29381	8.10696	7.841	8.98688	8.88791	8.62852	AATGGAGAAATCTCGGTGTTCAGCAGAGTCAGGGATGGGTTCACTATATGATCCATGAAC	NM_001135749	499655	Cks1b	Rattus norvegicus CDC28 protein kinase regulatory subunit 1B (Cks1b), mRNA [NM_001135749]	chr2	181613656	181613597	-	coding
A_44_P1111651	0.00547114	up	2.41434	2.41434	1.27163	4.52263	4.60301	5.06524	6.32179	5.85762	5.82635	TTTAAAGAGAGATGGCAGCCTTTTGTGTTGTCAAAACAATAAAACTGAGAGCTCCTATGA	XM_008769317	25372	Adrbk2	PREDICTED: Rattus norvegicus adrenergic, beta, receptor kinase 2 (Adrbk2), transcript variant X1, mRNA [XM_008769317]	chrUn	51672309	51672250	-	coding
A_44_P242938	2.05e-05	down	2.16784	-2.16784	-1.11626	7.81108	7.78576	7.84535	6.65566	6.78757	6.65018	AATCCCTGTGTTCCTGGGCCTTGACCATATAATAAAGAAAATAACCAGAGAGACCCTGCC	NM_144743	246252	Ces2a	Rattus norvegicus carboxylesterase 2A (Ces2a), mRNA [NM_144743]	chr19	40072	39893	-	coding
A_44_P1024721	0.00667148	up	4.30696	4.30696	2.10667	3.97152	4.99451	4.86635	7.04493	6.88222	6.22524	TTGGGCAGGGATGGAGGTGAGGGAATATATTTCTAAAGTTATATGGGAAACACTTGTGAA	NM_031664	60423	Slc28a2	Rattus norvegicus solute carrier family 28 (concentrative nucleoside transporter), member 2 (Slc28a2), mRNA [NM_031664]	chr3	109350696	109350637	-	coding
A_44_P1093701	0.00397798	down	5.51049	-5.51049	-2.46218	4.59322	4.79743	4.94106	1.682	3.05681	2.20636	ATTGTGTACATAGCAACCTTCCTGAGTTTCTATTGCCCAAATAAAGTGGTTTGTGCAGCT	XM_008776038	101000000	LOC100911395	PREDICTED: Rattus norvegicus cytosolic carboxypeptidase 6-like (LOC100911395), transcript variant X1, mRNA [XM_008776038]	chr5	133203418	133203477	+	coding
A_44_P545193	0.00870112	down	2.13855	-2.13855	-1.09663	4.85936	4.78026	5.35008	3.62237	3.97497	4.10246	TGTCTCAGTGCTGCAGTCCAGAGTAAATCCCTCTTGACTGGCTCAAGATTTAGGTTCCCA	NM_017081	25117	Hsd11b2	Rattus norvegicus hydroxysteroid 11-beta dehydrogenase 2 (Hsd11b2), mRNA [NM_017081]	chr19	35341413	35341472	+	coding
A_44_P883396	0.0020424	down	2.57195	-2.57195	-1.36286	7.94208	7.8431	7.95544	6.19819	6.61487	6.83898	AGAAAATCTGAGTATTCTGGAAGCTGCCAAAAAATATGGCTATGAAGTAGTAGACACATT	XM_001059531	500046	Cped1	PREDICTED: Rattus norvegicus cadherin-like and PC-esterase domain containing 1 (Cped1), transcript variant X1, mRNA [XM_001059531]	chr4	48545451	48545510	+	coding
CUST_R2_10051	0.000253	up	2.69542	2.69542	1.43051	14.8144	14.5269	14.4372	15.9765	16.0301	16.0634	ATCGTATCTTAGAAAAAAGAGCTTTCAAGTGCCTTTACTGCAGTTTTCAGGAGCGCAAGA	NM_031140		Vim	Rattus norvegicus vimentin (Vim), mRNA [NM_031140]	chr17	87855501	87855560	+	coding
A_44_P1100227	0.00123489	up	3.86253	3.86253	1.94955	6.01218	6.21828	5.77118	8.35275	7.73925	7.75829	TTGAGAATAGCATTGATCTTGAAGACCATCTCTCTATGTTCTCCATGGGAGATTTCAATA	XM_006227601	103000000	LOC102547056	PREDICTED: Rattus norvegicus retinoic acid early-inducible protein 1-gamma-like (LOC102547056), transcript variant X1, mRNA [XM_006227601]	chr1	1475371	1475430	+	coding
A_42_P684264	0.00123141	down	2.28172	-2.28172	-1.19012	8.86725	8.57928	8.86369	7.39735	7.56353	7.77897	TGCTAGAAGGACTAAACGTTCTTGTCACGATATCAGGAAAGAAGAATAAGCTCCGGGTGT	NM_001106422	294917	Tnik	Rattus norvegicus TRAF2 and NCK interacting kinase (Tnik), mRNA [NM_001106422]	chr2	115989705	115992018	+	coding
A_64_P111500	0.00014	up	2.04337	2.04337	1.03095	9.74659	9.84998	9.60377	10.7737	10.7418	10.7777	AACTGATCCAGGTGAAGAACGACGTGTCTCTGAAACCATTGCCCCTCGCCACAGAGGAGG	NM_175758	292657	Slc1a5	Rattus norvegicus solute carrier family 1 (neutral amino acid transporter), member 5 (Slc1a5), mRNA [NM_175758]	chr1	77124500	77124559	+	coding
A_44_P763036	0.000115	up	2.49148	2.49148	1.317	7.85112	7.60916	7.87997	9.06866	9.09168	9.13091	CTTTGGCATCCTGTCAAGATGCTCATGATGCTAGTCTGGTTCCAGAGCTCCTTCTGGAAC	XM_006242864	117539	Il10ra	PREDICTED: Rattus norvegicus interleukin 10 receptor, alpha (Il10ra), transcript variant X1, mRNA [XM_006242864]	chr8	48209823	48209764	-	coding
A_44_P151433	0.0237957	down	2.64461	-2.64461	-1.40305	7.72646	7.07631	6.94488	5.26075	5.94807	6.32967	GGGACTTCAACATCTTTGAATTGGAAGCTATTACACATAAAAGGCCACTTGTGTACCTGG	NM_199268	309962	Pde8b	Rattus norvegicus phosphodiesterase 8B (Pde8b), mRNA [NM_199268]	chr2	25373927	25373015	-	coding
A_44_P286788	0.00615684	up	2.34047	2.34047	1.2268	6.63318	7.06876	6.49994	8.27224	7.82707	7.78296	TGCCCTTAATTACCAAGATGCTGAGGGGGACCTGGTTCGGCTGCTGTCAGATGAGGATGT	NM_001127304	500904	Ncf4	Rattus norvegicus neutrophil cytosolic factor 4 (Ncf4), mRNA [NM_001127304]	chr7	116190216	116190275	+	coding
A_44_P551001	0.0202251	down	2.19476	-2.19476	-1.13406	6.21701	6.62432	5.92368	5.14548	5.49913	4.71822	TTACTTTGACCTCATTGGCTGTGATTTCCTGATTGATGAAAACTTCAAGGTGTGGCTGCT	NM_001024758	298692	Ttll10	Rattus norvegicus tubulin tyrosine ligase-like family, member 10 (Ttll10), transcript variant 2, mRNA [NM_001024758]	chr5	172881145	172880769	-	coding
A_64_P024138	3.88e-05	up	2.94975	2.94975	1.56059	4.39961	4.61081	4.51181	5.96989	6.09797	6.13613	GTGTTGGTTACAGATGTTTACCTCAGTTTGTCTCTGTTGAAGAAACCAATAATAATAGCA	NM_147135	113907	Sbk1	Rattus norvegicus SH3 domain binding kinase 1 (Sbk1), mRNA [NM_147135]	chr1	185365496	185365555	+	coding
A_44_P268540	0.00022	up	2.539	2.539	1.34426	6.72379	6.73771	6.5777	8.16904	8.05072	7.85221	CACCATTGCCCAAATTCATCCCCCTGAAGCCATGTTTCTACCAAGACTTCGAGGCAGACA	NM_031726	65171	Scamp5	Rattus norvegicus secretory carrier membrane protein 5 (Scamp5), mRNA [NM_031726]	chr8	61194899	61194840	-	coding
A_64_P015305	0.028596	down	3.04207	-3.04207	-1.60506	8.30747	8.54037	8.5351	5.95146	7.06759	7.54872	GTTCAGTTTTTATAGACAGCACAGATATCTTGGTAAACTGAACTTGGGTTTTCTCTCCCA	XM_003748970	499241	Scube2	PREDICTED: Rattus norvegicus signal peptide, CUB domain, EGF-like 2 (Scube2), transcript variant X1, mRNA [XM_003748970]	chr1	167423349	167423290	-	coding
A_64_P017329	2.51e-05	up	2.21382	2.21382	1.14654	7.82491	7.73021	7.72354	8.98005	8.84081	8.89741	CCAGGATTCGCGGCTGTGGAACTGCGGCTTCGCAATTACTACTACGACGTGGTTAACTAA	NM_012758	25155	Syk	Rattus norvegicus spleen tyrosine kinase (Syk), mRNA [NM_012758]	chr17	18443844	18443785	-	coding
CUST_R2_10186	0.0011174	up	2.19283	2.19283	1.13279	7.51491	7.66441	7.76022	8.98276	8.77085	8.58431	GGAGTGGTCCCCAAACGGAGAGAAGTACGTAGTTGTTGTGATGAATAAAGTGGATGTCTA	NM_001037356		Pak1ip1	Rattus norvegicus PAK1 interacting protein 1 (Pak1ip1), mRNA [NM_001037356]	chr17	29713890	29713831	-	coding
A_42_P757258	0.0135147	up	4.54791	4.54791	2.18521	2.34481	3.9527	3.76898	5.41158	5.74188	5.46864	CAAAAAGGAACAAAAGGTTTTCTTATGTCCGTCATCTAAGAAGACATACTCCTTACGGAG	NM_001107609	309523	Kif20b	Rattus norvegicus kinesin family member 20B (Kif20b), mRNA [NM_001107609]	chr1	238943395	238943812	+	coding
A_44_P363116	0.000122	up	4.9615	4.9615	2.31078	6.7877	6.67594	6.95318	9.03746	9.378	8.93368	TCTCAAGGATGGTCAAGAAGTTTGTCTCAACCCTCAAGCTCCCAGGCTTCAGAAAATCAT	NM_138522	171551	Cxcl3	Rattus norvegicus chemokine (C-X-C motif) ligand 3 (Cxcl3), mRNA [NM_138522]	chr14	18786923	18786864	-	coding
A_43_P11464	0.0200622	up	2.15959	2.15959	1.11075	9.41798	10.0471	10.0637	10.9621	11.308	10.5909	CTACGATTTTGGTGATGATCCCAGTGACAAGTTTTTCACATCCCACAACGGCATGCACTT	NM_012559	24367	Fgg	Rattus norvegicus fibrinogen gamma chain (Fgg), mRNA [NM_012559]	chr2	174732484	174732543	+	coding
A_64_P089170	0.00177029	up	3.50444	3.50444	1.80918	4.91737	5.50432	4.86817	6.83333	7.16488	6.7192	ATAACTAATGTTCAGCTCTCTGATGCTGGCACCTATCAGTGCGGAGTATCCCATGACTTT	NM_199406	361873	Cxadrl1	Rattus norvegicus coxsackie virus and adenovirus receptor-like 1 (Cxadrl1), mRNA [NM_199406]	chr8	103858920	103858861	-	coding
A_42_P604242	1.8e-05	up	2.55733	2.55733	1.35464	6.48521	6.37907	6.47631	7.80872	7.71988	7.87591	TTATATAGTGAGGAAGTCGATTTGTAGGAAGCCCAACAGCTACACCTCACAGTGCCTGTA	NM_130402	113937	Clec2d	Rattus norvegicus C-type lectin domain family 2, member D (Clec2d), mRNA [NM_130402]	chr4	166008251	166008310	+	coding
A_42_P671477	0.0143494	down	2.44986	-2.44986	-1.2927	8.93994	9.373	9.02962	7.26503	8.18736	8.01208	ACTTTCAGTCCATGTGCTCGTGCCTCTGGTACAAGAGCCGCGAGAAGCTGCAGTACTCCA	NM_033376	29553	Kcnk3	Rattus norvegicus potassium channel, two pore domain subfamily K, member 3 (Kcnk3), mRNA [NM_033376]	chr6	25746907	25746848	-	coding
A_43_P10466	0.000653	up	2.12666	2.12666	1.08859	8.25605	8.60024	8.50836	9.47044	9.63153	9.52846	TTACACCGTCAGAGTGATTGATGTGTTTGCTATGCCACAATCAGGAACTGGTGTCAGTGT	NM_001025689	311078	Psmd14	Rattus norvegicus proteasome (prosome, macropain) 26S subunit, non-ATPase, 14 (Psmd14), mRNA [NM_001025689]	chr3	43699023	43696292	-	coding
A_64_P084273	0.0037548	down	2.55457	-2.55457	-1.35308	4.25556	4.50907	4.94157	3.01736	3.31507	3.31454	CTGGTGAGGACCAAGACAGAGAAGATCCCTCTTTATGATGACTTTTACGACAGTGCATAA	XM_008768088	103000000	LOC102556129	PREDICTED: Rattus norvegicus uncharacterized LOC102556129 (LOC102556129), transcript variant X2, mRNA [XM_008768088]	chr7	68228230	68228171	-	coding
A_44_P1158271	0.000186	up	2.54738	2.54738	1.34901	12.6452	12.4646	12.2979	13.7926	13.8497	13.8124	AAAGCTCATTTCCTGGTATGACAATGAATACAGCTACAGCAACAGGGTGGTGGACCTCAT	NM_001037190	303448	LOC303448	Rattus norvegicus similar to glyceraldehyde-3-phosphate dehydrogenase (LOC303448), mRNA [NM_001037190]	chr10	79571834	79571775	-	coding
A_64_P099139	0.00653045	up	2.77998	2.77998	1.47507	4.10506	4.87075	3.95674	5.76831	5.82393	5.76553	TTTATTGGTCAGTGTTTTCCTAGGGATTCTAAGGCTGGATCTGGGAAAGGGCATGACCAT	NM_017292	29695	Gabrr2	Rattus norvegicus gamma-aminobutyric acid (GABA) A receptor, rho 2 (Gabrr2), mRNA [NM_017292]	chr5	49387005	49387064	+	coding
A_64_P130504	0.000516	up	2.08059	2.08059	1.057	10.2293	10.2878	10.1813	11.4316	11.3378	11.1	CCAATCCAGCTGATTCGAAGCCAGGCACCATTCGTGGGGATTTCTGCATTCAAGTTGGCA	NM_031833	83782	Nme2	Rattus norvegicus NME/NM23 nucleoside diphosphate kinase 2 (Nme2), mRNA [NM_031833]	chr10	82584604	82584545	-	coding
A_44_P1088566	0.0355989	down	2.47972	-2.47972	-1.31017	6.0391	7.20193	7.35851	5.60648	5.62216	5.44037	CCCCCAAATGGTCCTCTTCGTAAGTGAATAGACATATAAATAAATGTATAAATACGGCTT	NM_001170487	293736	Myrf	Rattus norvegicus myelin regulatory factor (Myrf), mRNA [NM_001170487]	chr1	212697227	212697168	-	coding
A_42_P453737	0.00850865	down	2.05878	-2.05878	-1.04179	7.64068	7.62513	7.04493	6.27679	6.57349	6.33509	AAATGGCACCGTAAAATATAGTCATGTAGTAATGAGCAGTATGCTTTATGAGAACCAGGT	XM_006252377	306055	Pcdh17	PREDICTED: Rattus norvegicus protocadherin 17 (Pcdh17), transcript variant X1, mRNA [XM_006252377]	chr15	66484938	66484997	+	coding
A_44_P114338	0.00626783	down	2.01504	-2.01504	-1.01081	5.6907	6.19999	5.78983	5.04935	4.93045	4.66828	GAGGTTTTGGATCCAACTAAACGTGGGTTTCTGACTAAGGATGAACTAGTCAAGTACATG	NM_001105977	289280	Efcab2	Rattus norvegicus EF-hand calcium binding domain 2 (Efcab2), mRNA [NM_001105977]	chr13	94131176	94131330	+	coding
A_44_P1088526	0.00818216	up	3.02533	3.02533	1.59709	4.33039	3.29798	3.86637	5.27717	5.69734	5.31152	GAAGGCTTTCTCTACATGCTCTTCTCACATGACTGTGATATCCCTCTCATATGGCAGTTG	NM_001001381	302041	Olr956	Rattus norvegicus olfactory receptor 956 (Olr956), mRNA [NM_001001381]	chr7	4982408	4982467	+	coding
A_44_P433783	7.51e-06	up	3.35011	3.35011	1.74421	9.44032	9.32083	9.29948	11.0675	11.0513	11.1745	GACGGGCGAGGTGAAGAAAGTCAAGAAGAAGCTCACTTACCAGTTCAGCGGCGAGGTGCT	NM_001005892	366126	Spi1	Rattus norvegicus Spi-1 proto-oncogene (Spi1), mRNA [NM_001005892]	chr3	75475250	75475309	+	coding
A_44_P1082469	0.000651	up	2.30218	2.30218	1.203	6.57178	6.98186	6.79745	7.90917	8.01261	8.03832	AAAGATCAAAAAGTGACACCAGCCCTCAGCAAGGGATACTCAGAATATCTGGCCAGATGT	NM_001009493	494202	Oas3	Rattus norvegicus 2'-5'-oligoadenylate synthetase 3 (Oas3), mRNA [NM_001009493]				+	coding
CUST_R2_06282	8.36e-05	up	3.20091	3.20091	1.67848	3.34549	3.08113	3.16949	4.88243	4.75704	4.99207	TGTTTATGGCAGACAATTTACAACAGATCGTGGAAGAAGCTCACTTCACCTCCAATGTCT	NM_001024764		Slc36a3	Rattus norvegicus solute carrier family 36, member 3 (Slc36a3), mRNA [NM_001024764]	chr10	40541272	40539357	-	coding
A_44_P807408	0.00445747	down	2.22334	-2.22334	-1.15273	8.12266	8.77937	8.63122	7.3658	7.32738	7.38188	GACCCAGCCAGTGCCAAGAATGCTGAAGGGCACGACGGTTTGAAAAAACAAAAAACAAAA	NM_001106865	301056	Ctdspl	Rattus norvegicus CTD (carboxy-terminal domain, RNA polymerase II, polypeptide A) small phosphatase-like (Ctdspl), mRNA [NM_001106865]	chr8	123991280	123991799	+	coding
A_64_P067659	0.00219342	down	3.16898	-3.16898	-1.66402	8.99771	9.57595	9.35103	7.33048	7.69715	7.905	CCATGCCTGCTTATCAAATGAAATGCCCAGCTGTAATTAGAATGCAAAGCTAATAAAGGG	NM_022407	24188	Aldh1a1	Rattus norvegicus aldehyde dehydrogenase 1 family, member A1 (Aldh1a1), mRNA [NM_022407]	chr1	223773152	223773211	+	coding
A_44_P1361986	0.000805	up	2.60677	2.60677	1.38226	12.614	12.3288	12.0967	13.6786	13.7477	13.7599	GAAATATGACAACTCACTCAAGATTGTCAGCAATGCATCCTGCACCACCAACTACTTAGC	NM_017008	24383	Gapdh	Rattus norvegicus glyceraldehyde-3-phosphate dehydrogenase (Gapdh), mRNA [NM_017008]	chr4	161283319	161283260	-	coding
A_44_P1112098	0.000544	up	2.32548	2.32548	1.21753	4.48322	4.73409	4.43981	5.6165	5.87598	5.81721	AATTAAAGGCAAAGCTGATTTCAGCAGCTGCAGATCTTGCACAGACAGACAGGGAAAAAA	XM_006250013	364018	Ncf2	PREDICTED: Rattus norvegicus neutrophil cytosolic factor 2 (Ncf2), transcript variant X2, mRNA [XM_006250013]	chr13	67835469	67835528	+	coding
A_42_P665841	0.0010575	down	2.39457	-2.39457	-1.25977	7.14519	7.1567	7.29688	5.74407	6.21163	5.86377	ATTCTGTGCAGAGATAATCATGGGAATCTCTAAAATAAGGGGTAGTCTAACTAGAGAGAA	NM_001015026	362326	Tspan12	Rattus norvegicus tetraspanin 12 (Tspan12), mRNA [NM_001015026]	chr4	48085078	48085019	-	coding
A_44_P1087666	0.0127025	down	2.6339	-2.6339	-1.3972	7.32369	7.56398	7.6317	5.54508	6.1619	6.6208	TCTTCGGATCACATGGAGGTAATTGGAAGAGGGCCGTCTGGAACAGACCCAGTCTTGGGG	NM_001131013	303798	Arvcf	Rattus norvegicus armadillo repeat gene deleted in velo-cardio-facial syndrome (Arvcf), mRNA [NM_001131013]	chr11	84582930	84582871	-	coding
A_64_P058452	0.00593148	down	2.07478	-2.07478	-1.05296	10.1159	10.0219	10.0879	8.64092	9.13997	9.28587	TTGATGTTACTTTTGGTGATATACTGGCAGCCAGATGTGTGTTCACTGGTGAAGGGAGGA	NM_013000	25508	Pam	Rattus norvegicus peptidylglycine alpha-amidating monooxygenase (Pam), mRNA [NM_013000]	chr9	96977460	96977519	+	coding
A_64_P146007	0.000513	up	11.435	11.435	3.51538	1.61767	2.7186	2.16332	5.77875	5.84262	5.42438	ATCATTTACTTCCTTGTTGGCTCTATTAGGCACCACAGGTTCCAACGCAAGACTCTCAAG	NM_001002280	404640	Mrgprx2	Rattus norvegicus MAS-related GPR, member X2 (Mrgprx2), mRNA [NM_001002280]	chr1	98260137	98260078	-	coding
A_44_P577090	0.00487789	up	4.12287	4.12287	2.04365	3.1493	4.36017	3.5115	5.81755	5.69286	5.64151	ATCCTTTAACCTAAGAATAAGAATTCCAGGCTGATTTACCATATCGTTCCTGTGCTCTTT	NM_001109204	499870	Rad51	Rattus norvegicus RAD51 recombinase (Rad51), mRNA [NM_001109204]	chr3	105650205	105650264	+	coding
A_43_P21980	0.0156489	down	2.6753	-2.6753	-1.4197	5.04898	5.36864	5.53466	3.25888	4.15323	4.28105	TCGAGTTGGTGACAGAGAAGACGTTCACAACTGTTAGTAGTGTGGCCAGCACACTTTAAA	NM_001108950	365901	Gnat2	Rattus norvegicus guanine nucleotide binding protein (G protein), alpha transducing activity polypeptide 2 (Gnat2), mRNA [NM_001108950]	chr2	203661100	203661159	+	coding
CUST_R2_04641	1.17e-05	up	2.07064	2.07064	1.05008	8.62504	8.66135	8.60524	9.73818	9.61525	9.68844	CCATCGAGATCTTCCTGACCTACATCTCTCCAAGTGCAGCCATCTTCCAGGCAGAGACAG	NM_001013144		Slc12a7	Rattus norvegicus solute carrier family 12 (potassium/chloride transporter), member 7 (Slc12a7), mRNA [NM_001013144]	chr1	30306876	30305580	-	coding
A_44_P366142	0.00374882	down	6.50873	-6.50873	-2.70238	9.79772	10.8165	9.65917	7.53603	6.88921	7.74099	CCACCCATATGAGTGTGAGTTCTGTGGCAGCTGCTTCCGGGATGAGAGCACACTCAAGAG	NM_001013181	353227	Zbtb16	Rattus norvegicus zinc finger and BTB domain containing 16 (Zbtb16), mRNA [NM_001013181]	chr8	51934564	51934505	-	coding
A_44_P1090578	0.000298	up	12.5442	12.5442	3.64895	1.60923	2.01292	2.39956	6.06302	5.54205	5.3635	TCTCTGGACACCATGCAGGTAGATGGTGCAGACTCTCTAAGTTGTAACTTTACTGTCAAG	XM_008774286	101000000	LOC100913013	PREDICTED: Rattus norvegicus retinoic acid early-inducible protein 1-beta-like (LOC100913013), transcript variant X1, mRNA [XM_008774286]	chr1	2061057	2059427	-	coding
A_44_P380384	0.00116837	down	3.04469	-3.04469	-1.60629	8.69426	9.00223	8.88297	6.93083	7.30975	7.52001	CAGAAGTCAGGGATTCCGCTCTGGAGGAAAGGGCAGAGTAAGTGGCAAACCTGTGAGACA	NM_001105892	288239	Ripply3	Rattus norvegicus ripply transcriptional repressor 3 (Ripply3), mRNA [NM_001105892]	chr11	34582244	34582303	+	coding
A_44_P333403	0.0119639	up	2.40013	2.40013	1.26311	5.90293	5.72083	5.04742	6.57436	6.89643	6.98972	CTCAGAGCTTGTCTCACCACCATCCACTGTTTCCACGAGGCTCGCCTGGATGACGAATGT	NM_001271243	300219	Troap	Rattus norvegicus trophinin associated protein (Troap), mRNA [NM_001271243]	chr7	137859690	137859749	+	coding
A_64_P083635	0.00993899	down	2.34935	-2.34935	-1.23226	8.32957	7.98296	7.99094	6.46391	6.84338	7.2994	ATATCAATTACCGGAAGCACCATGTGACACACTTTTGGCCCAAACTCCTGATGAAGGTGA	NM_012672	24831	Thrb	Rattus norvegicus thyroid hormone receptor beta (Thrb), transcript variant 1, mRNA [NM_012672]	chr15	9283014	9282955	-	coding
A_64_P138470	5.52e-05	up	3.86811	3.86811	1.95163	5.58126	5.78199	5.6538	7.76449	7.65303	7.45441	GCACAAAAAAGGAAGAAGGAACTCACTACCCTAAAGACAAATTCAATGCTTTTAAAGAAG	NM_001012029	304988	Mnda	Rattus norvegicus myeloid cell nuclear differentiation antigen (Mnda), mRNA [NM_001012029]	chr13	89753249	89753190	-	coding
A_64_P088382	0.0413197	up	2.82679	2.82679	1.49916	6.02146	7.22918	7.10426	8.91709	8.12575	7.80954	GTGCCAACTGTGGTTCCAAGGCACAGCTCACAACATTCTTACAATAAAAACAACCTCAGA	NM_199115	362850	Angptl4	Rattus norvegicus angiopoietin-like 4 (Angptl4), mRNA [NM_199115]	chr7	16261683	16261624	-	coding
A_44_P144202	0.0380529	up	2.99535	2.99535	1.58273	7.26503	8.77922	7.60929	9.95214	9.26788	9.1817	GCCTCACCTCTGAGTTCGTTCATGACATTGACCGAGAACTGAAGACTATCCAAGCTGTGC	NM_177927	287526	Serpinf1	Rattus norvegicus serpin peptidase inhibitor, clade F (alpha-2 antiplasmin, pigment epithelium derived factor), member 1 (Serpinf1), mRNA [NM_177927]	chr10	62714177	62714118	-	coding
A_44_P884466	0.0166188	down	2.97261	-2.97261	-1.57173	8.81967	7.93985	7.83044	6.14202	6.9173	6.81543	TTCTTCAAAGGCACATTTTGTGCTCGATTAAAAATCCCCTTTCATCCATGGACGTTTTCC	XM_006220780	690286	LOC690286	PREDICTED: Rattus norvegicus similar to hepatic leukemia factor (LOC690286), transcript variant X1, mRNA [XM_006220780]	chr10	78747810	78747751	-	coding
A_64_P113802	0.000311	up	5.36555	5.36555	2.42373	5.98604	6.56918	5.96478	8.6765	8.6451	8.46957	AGGATGGGAGTAATGTCAAATTCGACAGAAAATTCTTTCACCTTGGATGCTGACTTCTAA	NM_001025740	362720	Rrm2	Rattus norvegicus ribonucleotide reductase M2 (Rrm2), mRNA [NM_001025740]	chr6	42357941	42358000	+	coding
CUST_R2_12482	0.00109735	down	3.11087	-3.11087	-1.63732	5.00859	5.2684	4.68752	3.25693	3.24749	3.54813	GAACCATGGGATGTGATATGAGGGTCCATGTAAATTCCACATTAAATGTCAGAACGGTGC	NM_138543		Pde9a	Rattus norvegicus phosphodiesterase 9A (Pde9a), mRNA [NM_138543]	chr20	9901335	9901577	+	coding
A_42_P457692	0.000625	up	8.2051	8.2051	3.03652	5.94224	6.67692	6.63089	9.82145	9.4142	9.12395	GGCCTCAGATTCTATCCCAACTATTGCAAGGAAACAGTCACCAGACTGAAGACAATATCA	NM_001008363	360772	Zfand2a	Rattus norvegicus zinc finger, AN1-type domain 2A (Zfand2a), mRNA [NM_001008363]	chr12	15672551	15672610	+	coding
A_44_P1095388	0.000216	up	2.9522	2.9522	1.56179	5.52767	5.84698	5.51834	7.30515	7.15339	7.11982	ACGCAAAGTTACCACAACTCCAGGGAGGAAACCCAGGGGCAGACCCAAGAAACTGAAGGA	XM_008758038	100000000	LOC100361090	PREDICTED: Rattus norvegicus high mobility group protein HMG-I/HMG-Y-like (LOC100361090), mRNA [XM_008758038]	chr9	62980867	62980926	+	coding
A_64_P053832	0.00119258	up	2.01705	2.01705	1.01225	8.52867	8.15204	8.26209	9.22617	9.35638	9.39699	TGCAGGGAAACCAACAGTTGTGCAGTCCTGTCACCTGTGTTAAATTGCATCTCTTTTTAC	NM_001109202	499846	Tcp11l1	Rattus norvegicus t-complex 11, testis-specific-like 1 (Tcp11l1), mRNA [NM_001109202]	chr3	90010449	90010390	-	coding
A_44_P1000653	0.00148464	up	5.45098	5.45098	2.44652	4.10232	4.27985	3.67847	6.97256	6.11061	6.31702	CTACTTAGAGCAATGCAGCCTTTCTTTTAGTTCCCAGCTGACCAACCTCACACAAAAGAT	NM_031531	24795	Serpina3n	Rattus norvegicus serine (or cysteine) peptidase inhibitor, clade A, member 3N (Serpina3n), mRNA [NM_031531]	chr6	128469197	128469256	+	coding
A_64_P054038	0.037389	up	2.40578	2.40578	1.2665	5.64422	7.03791	6.20168	7.61913	7.66193	7.40225	AGCTCCAAGTGAGCGCTCAGAGCTCACAACAGACCCAAAGGCTCTTTTCAGAGCCACCCA	XM_006222397	103000000	LOC102549061	PREDICTED: Rattus norvegicus histone H2B type 1-N-like (LOC102549061), mRNA [XM_006222397]	chr17	48513004	48512945	-	coding
A_64_P102373	0.0304605	down	2.65978	-2.65978	-1.41131	9.79844	10.0771	9.52117	7.60353	8.65093	8.90837	TTCAAGTGTCGATGCTACCGTGGATGGAGTGGAGAGTGGTGTAAGAAGCAGGATATGTAG	NM_207616	367166	Hyal1	Rattus norvegicus hyaluronoglucosaminidase 1 (Hyal1), mRNA [NM_207616]	chr8	112826816	112826875	+	coding
CUST_R2_09706	0.000225	down	3.71805	-3.71805	-1.89455	5.33495	5.02358	4.91387	3.35427	3.08897	3.14552	AAGAATGAGCATTGCACCAAGGCGTTCTTCAACTCTTGTGATACATACAAGGACAGTTTG	NM_001107310		Spock3	Rattus norvegicus sparc/osteonectin, cwcv and kazal-like domains proteoglycan (testican) 3 (Spock3), mRNA [NM_001107310]	chr16	29347427	29347368	-	coding
A_64_P121692	0.0308416	down	2.21989	-2.21989	-1.15048	8.18412	8.23715	8.02725	6.31289	7.42438	7.25979	AGTTGGATTGGACCTTCTTGTAGAATTTGAATTCCGTACCACAAGACCCACTGGAGTCCT	XM_008758643	309368	Lama2	PREDICTED: Rattus norvegicus laminin, alpha 2 (Lama2), transcript variant X2, mRNA [XM_008758643]	chr1	18879878	18879937	+	coding
A_44_P292487	7.45e-05	up	2.68168	2.68168	1.42314	11.001	10.8447	10.8969	12.4718	12.2281	12.312	GAAATCAGTTCTACTTCGTAAACAGTGTTTAAAACCAGACTCATTTAATCAGAGTGAAGG	NM_133383	114861	Scpep1	Rattus norvegicus serine carboxypeptidase 1 (Scpep1), mRNA [NM_133383]	chr10	77347945	77347886	-	coding
A_64_P038008	0.00471806	up	2.71828	2.71828	1.44269	6.66516	7.1985	7.33938	8.80019	8.42486	8.30607	GGAGCTGGAGGTGGTGACCAGAGGCTGTGCCCACAAGGAGAAGACCAACAGGACCATGAG	NM_134352	50692	Plaur	Rattus norvegicus plasminogen activator, urokinase receptor (Plaur), transcript variant 1, mRNA [NM_134352]	chr1	79712786	79712845	+	coding
A_44_P1110743	0.000509	up	2.17412	2.17412	1.12043	5.72784	5.99131	6.00702	7.15107	6.9616	6.97481	ATCCTTGCGGAATGTGGAAATGAGTGACTACATTGTAAATTGGAGATCCTGAACGCCAAA	NM_001008287	288257	Donson	Rattus norvegicus downstream neighbor of SON (Donson), mRNA [NM_001008287]	chr11	31652908	31652849	-	coding
A_44_P1092081	0.0234042	down	2.67729	-2.67729	-1.42077	7.45234	7.20861	7.11982	5.15654	5.87102	6.49089	CAGAGCTCAACACCTGTTTTGTTATTGGATATTTACAAAGCATTTCAGACAGCTTTTCTT	XM_001062249	685088	She	PREDICTED: Rattus norvegicus Src homology 2 domain containing E (She), transcript variant X1, mRNA [XM_001062249]	chr2	182064317	182064376	+	coding
A_44_P1096006	0.000815	up	10.3517	10.3517	3.3718	1.6149	2.67993	2.4257	5.51456	5.34938	5.97197	TTTTATCTGTAGAGTTAACATGGTCAGTCTGTGGCTGTCTTATAAGTGGAGTCTTTTTCT	XM_003750993	688308	Tspan10	PREDICTED: Rattus norvegicus tetraspanin 10 (Tspan10), mRNA [XM_003750993]				+	coding
A_44_P1159442	4.03e-06	up	3.34206	3.34206	1.74074	9.42416	9.54364	9.45484	11.2691	11.1502	11.2255	AAACCCAGAACTTCAGAACCTACTGCTAGATGACTTCTTTAAGTCAGCAGTCGACGACTG	NM_001305435	100000000	Pgd	Rattus norvegicus phosphogluconate dehydrogenase (Pgd), mRNA [NM_001305435]	chr5	166222419	166222360	-	coding
A_44_P1087313	0.00142285	up	3.72703	3.72703	1.89803	7.30693	7.78063	7.91554	9.87749	9.42809	9.3916	GGGAAAAGAAGAAGCAGTTGTGAGCCAGAGTCAAACTAAATAAATAATGCTCCCTAGTGC	NM_017196	29427	Aif1	Rattus norvegicus allograft inflammatory factor 1 (Aif1), mRNA [NM_017196]	chr20	3716266	3716325	+	coding
A_44_P463530	4.23e-05	up	2.35501	2.35501	1.23573	6.90098	6.90575	7.00323	8.21293	8.06435	8.23988	CAAAGCATTTGTTTGATCATGAAGAAGATTACAGATGAAGGCATGTTCAGACTAAGATTG	NM_145081	246294	Optn	Rattus norvegicus optineurin (Optn), mRNA [NM_145081]	chr17	84348136	84348195	+	coding
A_64_P133177	0.00278139	up	2.125	2.125	1.08746	6.0388	6.48076	6.47785	7.55662	7.29193	7.41125	AAGGGATACTGACACTGCCCATCACGAGGACCCTGAATTTACATGGGTTTTGTATTTTTT	NM_001170462	293042	Sema4b	Rattus norvegicus sema domain, immunoglobulin domain (Ig), transmembrane domain (TM) and short cytoplasmic domain, (semaphorin) 4B (Sema4b), mRNA [NM_001170462]	chr1	136031180	136031241	+	coding
A_42_P579577	0.012694	down	4.48608	-4.48608	-2.16545	12.5613	12.5968	12.799	9.51563	10.7761	11.1689	GCTTCTCCCAGATGAGGGCATGCAGAAGTACGATGAGGAGCTCACCCCTATCTAGGTGGA	NM_022608	64543	Sec14l3	Rattus norvegicus SEC14-like 3 (S. cerevisiae) (Sec14l3), mRNA [NM_022608]	chr14	84709722	84709781	+	coding
A_44_P445070	0.000552	up	4.16841	4.16841	2.0595	10.2667	10.4733	10.8901	12.7646	12.5968	12.4471	TTGTGTGTAACAGCAAGGACGATGGGACCTGGGGAACAGAACAACGGGAGACTGCCTTCC	NM_019904	56646	Lgals1	Rattus norvegicus lectin, galactoside-binding, soluble, 1 (Lgals1), mRNA [NM_019904]	chr7	116896275	116896334	+	coding
A_44_P1093831	0.000863	down	2.84319	-2.84319	-1.50751	5.21565	5.04643	5.57089	3.70422	3.90444	3.70178	CATCCCGCATACCAGATATTCACCTTATAATTCATAACAGTAGCAGAATTACAGTTATGA	XM_006225533	313040	Csmd2	PREDICTED: Rattus norvegicus CUB and Sushi multiple domains 2 (Csmd2), transcript variant X1, mRNA [XM_006225533]	chr5	147792061	147792120	+	coding
A_64_P144023	0.00180406	down	3.185	-3.185	-1.67129	10.1986	10.4163	10.4352	8.25888	8.82013	8.95717	GAGGAGTCCGTTCACGCACACTCTACTTTGATATTAAAACCCACATAACATATATTTAAT	NM_001014211	363091	Myzap	Rattus norvegicus myocardial zonula adherens protein (Myzap), mRNA [NM_001014211]	chr8	75971073	75971014	-	coding
A_64_P065407	0.00608524	down	2.03557	-2.03557	-1.02543	10.6776	10.8937	11.0001	9.49933	9.94862	10.0471	AGAACGTGTACATCCCTGGCAGCAATGCCACACTGACCAACGCAGCTGGCAAACGAGATG	NM_001164288	641525	Pcdhgc5	Rattus norvegicus protocadherin gamma subfamily C, 5 (Pcdhgc5), mRNA [NM_001164288]	chr18	30752332	30752391	+	coding
CUST_R2_19487	0.0116511	down	2.52932	-2.52932	-1.33875	7.35705	8.0896	8.18122	6.24736	6.58156	6.7827	GGTGATGGACAACAACACCACTGTGAAGATGGTGCCCATAAAAATTGTGCACTCAGAAAG	NM_001047893		Shroom2	Rattus norvegicus shroom family member 2 (Shroom2), mRNA [NM_001047893]	chrX	42301989	42301930	-	coding
A_64_P162633	0.00856632	down	3.1783	-3.1783	-1.66826	5.00723	4.96147	4.75339	3.91151	2.84796	2.95785	ATGGAGAACCACTTGTTTGCCCCAGAAATTCATTCTAACCCAGGAGACACAGGTTATTGC	NM_054000	117105	Kcnb2	Rattus norvegicus potassium channel, voltage gated Shab-related subfamily B, member 2 (Kcnb2), mRNA [NM_054000]	chr5	2684218	2684159	-	coding
A_44_P1095554	0.000875	up	3.40214	3.40214	1.76644	6.93457	6.55958	6.6174	8.686	8.15721	8.56766	ATCAAGCCAAACAGTGAAAAATAAGGCAAACTGTAGCTTCGGGTTTTGAGCCTGGCACCA	XM_008774196	104000000	LOC103693267	PREDICTED: Rattus norvegicus uncharacterized LOC103693267 (LOC103693267), transcript variant X3, mRNA [XM_008774196]	chr10	4622833	4622774	-	coding
A_44_P410469	3.38e-05	up	7.63783	7.63783	2.93316	4.82329	5.27169	5.05832	7.96074	7.89082	8.10123	TGATTCTGTCTGTGGAATATGCCAGCATCTCTAGAAATGGACTCGGGTCTTCCAAGTCAA	XM_006226708	316207	RGD1307182	PREDICTED: Rattus norvegicus similar to RIKEN cDNA B430306N03 gene (RGD1307182), mRNA [XM_006226708]	chr9	8093900	8093841	-	coding
A_44_P1161397	0.00981634	up	2.32815	2.32815	1.21918	4.08227	4.71652	4.47719	6.01208	5.52564	5.39581	TGTAAATAATATTGCCTGTGCTTAAGGAAGCTTTGAGGTTTCCTGGTCATACTCTCTTCA	XM_008773995	101000000	LOC100910502	PREDICTED: Rattus norvegicus antigen KI-67-like (LOC100910502), transcript variant X1, mRNA [XM_008773995]	chr17	62950135	62950076	-	coding
A_64_P007498	0.000281	up	4.53488	4.53488	2.18106	6.84633	6.38844	6.25745	8.624	8.65953	8.75188	TAAAAAATTGCAAAAGAGGCCGATGCTGTTTGAAAGAGTCTCCCAGGTTGTGTTTATTGG	NM_001013876	289833	Fam161a	Rattus norvegicus family with sequence similarity 161, member A (Fam161a), mRNA [NM_001013876]	chr14	103705527	103705586	+	coding
A_64_P005754	0.0046255	down	3.78531	-3.78531	-1.92041	12.3679	12.501	12.5494	9.91977	10.6973	11.0399	CTTCCTAGATACTCAGTCTTATGCAAGTCAATTGCTGATCCAAAAGGTTACTGAAATTTT	NM_031556	25404	Cav1	Rattus norvegicus caveolin 1, caveolae protein (Cav1), transcript variant 1, mRNA [NM_031556]	chr4	42988912	42988971	+	coding
A_44_P477620	0.00245641	up	2.80094	2.80094	1.48591	4.55553	5.2735	5.02956	6.55322	6.35791	6.40519	TCAACTTCCAGTATCCAAATCAAGCATTCAAAAGGCTACATGATCTGATGTACTTCAACA	NM_133551	24653	Pla2g4a	Rattus norvegicus phospholipase A2, group IVA (cytosolic, calcium-dependent) (Pla2g4a), mRNA [NM_133551]	chr13	64146211	64146152	-	coding
A_44_P548507	0.0406786	down	2.07126	-2.07126	-1.05051	8.89103	8.43995	8.5443	6.94587	7.74676	8.03112	ATATTTCTGTGAACGTGTATGAGGACATCAACATTATCACTGGGGCACTTAAACTGTACT	NM_032083	84030	Chn1	Rattus norvegicus chimerin 1 (Chn1), mRNA [NM_032083]	chr3	56149629	56149570	-	coding
A_42_P478451	0.00654429	down	3.20785	-3.20785	-1.68161	7.60022	7.96441	7.67535	5.46316	6.28971	6.44229	TGGGGAGGCACCGTTGATATGTGTAGTACTCTGGGGACTGAAGGTGCACAGACAGACTGT	NM_001024234	287466	Wscd1	Rattus norvegicus WSC domain containing 1 (Wscd1), mRNA [NM_001024234]	chr10	58645185	58645244	+	coding
A_43_P14249	0.000966	down	2.12478	-2.12478	-1.08732	10.0835	10.3119	10.2203	8.90614	9.23494	9.21268	TTAAGAGAGGAAACTGCAAGCTGACTAGCATGTTCTGTGAATCTGCCATTGTTAAAAACG	XM_006236260	25687	Cald1	PREDICTED: Rattus norvegicus caldesmon 1 (Cald1), transcript variant X1, mRNA [XM_006236260]	chr4	62157850	62157909	+	coding
A_64_P020741	0.0392962	down	2.14556	-2.14556	-1.10135	7.59954	8.6801	7.9541	7.29206	6.96663	6.671	TCCCTCTCTCAGTTGTTTTGCAGTTGGAAATAAATATCCCCATGTTGAGTGTTTGTGAAA	NM_001012176	361818	Rsph1	Rattus norvegicus radial spoke head 1 homolog (Chlamydomonas) (Rsph1), mRNA [NM_001012176]	chr20	9633513	9633454	-	coding
A_42_P505241	0.000976	up	2.71068	2.71068	1.43866	6.62727	6.08967	6.24358	7.66904	7.80311	7.80434	TGATGTCATCTCGTTGGGAATGCTGACCCAGGCTGCTCCAGCCCTGGATTTTTCCCTCAA	NM_001009646	293504	Qprt	Rattus norvegicus quinolinate phosphoribosyltransferase (Qprt), mRNA [NM_001009646]	chr1	186358871	186358812	-	coding
A_44_P461154	0.000569	up	3.65795	3.65795	1.87104	9.66877	9.81602	10.0973	12.0104	11.5955	11.5893	GGGGTGTGCACAGTGTTTCCCTGTTCAGCCATCCCTTGCAAACTGGAGAGTGACAGTCAT	NM_053819	116510	Timp1	Rattus norvegicus TIMP metallopeptidase inhibitor 1 (Timp1), mRNA [NM_053819]	chrX	12543703	12542700	-	coding
CUST_R2_16424	0.0496707	up	2.53755	2.53755	1.34344	4.28022	5.107	3.48838	5.83859	5.6479	5.41943	AAATTTTGGAGCCTGTAAAGCAACATATCCACTTGCAGGATCTTTGTGGGAAGACCATTG	NM_001106717		Gen1	Rattus norvegicus GEN1 Holliday junction 5' flap endonuclease (Gen1), mRNA [NM_001106717]	chr6	34705304	34705245	-	coding
CUST_R2_04451	0.000101	up	3.55757	3.55757	1.83089	4.77511	4.94968	4.7706	6.79745	6.72893	6.46169	GTTGGCTGAAAAAATTGGTGTCCTTGAGGAGGAGCTCAGTAAGGCTGCAGAGTTATTTAC	NM_001169112		Kif11	Rattus norvegicus kinesin family member 11 (Kif11), mRNA [NM_001169112]	chr1	241702251	241703341	+	coding
A_64_P133104	0.00658678	down	2.10219	-2.10219	-1.07189	8.75223	8.49009	8.6226	7.17613	7.6567	7.8164	GGCCATGGCAAGCGCCATCGAGTGCCATTCGCCCTATACTAGCCCTGCGGCACATTGGAG	XM_008773954	364707	Foxf2	PREDICTED: Rattus norvegicus forkhead box F2 (Foxf2), transcript variant X1, mRNA [XM_008773954]	chr17	39258366	39258307	-	coding
A_44_P196607	0.00408132	down	2.22254	-2.22254	-1.15221	7.19457	7.3312	7.58527	5.93999	6.22932	6.4851	CTTCTTAGTCTCCAGGCAGTCATCGCTCAACAGGATAGCTACGTGGAGATGCAGCGAATG	NM_001107115	304193	Arhgef18	Rattus norvegicus rho/rac guanine nucleotide exchange factor (GEF) 18 (Arhgef18), mRNA [NM_001107115]	chr12	2716465	2716297	-	coding
A_44_P1097646	0.000429	up	3.22823	3.22823	1.69074	3.64163	4.12341	4.02783	5.51281	5.70154	5.65076	GCTGACTTTCTCTTCTTAAGGTCGTCATATTTTGTTTGTAGTTGTTTCAGTTGTGGTTCT	XM_006222237	361147	Primpol	PREDICTED: Rattus norvegicus coiled-coil domain containing 111 (Ccdc111), transcript variant X2, mRNA [XM_006222237]	chr16	48999741	48999800	+	coding
A_64_P094347	0.010429	down	2.71192	-2.71192	-1.43931	9.65917	9.46842	9.68538	7.56981	8.31887	8.60636	TGAAGTTAGAGTCTCTGATACGGAACATGTCAACCATCTTATTGTGCAGCCACCCTTCCT	NM_134377	171394	Clstn2	Rattus norvegicus calsyntenin 2 (Clstn2), mRNA [NM_134377]	chr8	102335455	102335514	+	coding
A_44_P1111581	0.0109261	down	2.15392	-2.15392	-1.10696	6.26513	6.56319	6.53364	4.89575	5.51936	5.62596	GCTGACCAAAACCTTTTAATTTTATTTGGTACTCAAAACTGCATTTGTGTTCTCTCTCTC	XM_006249389	304514	Tbx5	PREDICTED: Rattus norvegicus T-box 5 (Tbx5), transcript variant X5, mRNA [XM_006249389]	chr12	37955352	37955293	-	coding
A_42_P620064	0.000166	up	2.07128	2.07128	1.05052	5.03122	4.84022	5.01673	6.06596	5.92099	6.05279	GGTAATGGTGTTTTCTCCTAATAACCATGAAAAGGTTTGGCATTGATGGCCTGACATACT	XM_008771134	361135	2018-03-01	PREDICTED: Rattus norvegicus membrane-associated ring finger (C3HC4) 1, E3 ubiquitin protein ligase (March1), transcript variant X4, mRNA [XM_008771134]	chr16	24968540	24968481	-	coding
A_44_P1084375	0.00114159	down	2.17862	-2.17862	-1.12341	6.85828	6.7266	6.83857	5.45686	5.69399	5.90237	GACATCACCACCAGATCACAACAGTAAAAGGGTATTCACTCTCCTTGGAACACATCAGTC	NM_001271317	292172	Eya4	Rattus norvegicus EYA transcriptional coactivator and phosphatase 4 (Eya4), mRNA [NM_001271317]	chr1	22916328	22916387	+	coding
A_44_P260072	7.44e-06	up	2.80569	2.80569	1.48835	7.72797	7.64977	7.80401	9.23668	9.2389	9.17123	TGAGACTCAGGTTCCACTTCAGCTAGAATCCAAATCTGCTCTATGCCCCAAAAATGGAGT	NM_012687	24886	Tbxas1	Rattus norvegicus thromboxane A synthase 1, platelet (Tbxas1), mRNA [NM_012687]	chr4	66676913	66677395	+	coding
A_44_P285803	0.00685709	up	3.15848	3.15848	1.65923	3.89692	4.31801	4.86411	6.14587	6.21438	5.69648	GGGAAACCAGGCTTCCACCTAGAAAAACAGTGCTAGTCTGGTCTTTTTTAAGTCATAGAT	NM_138892	192252	Dctpp1	Rattus norvegicus dCTP pyrophosphatase 1 (Dctpp1), mRNA [NM_138892]	chr1	186520057	186519998	-	coding
CUST_R2_15752	0.000912	up	2.25342	2.25342	1.17212	5.65207	5.96335	5.55314	6.98747	6.87615	6.8213	TATACAAGGAAGAAGCAGAAGCAAAAGGTTAAGCCATGACTTTGTGACCCCAGCTATGAG	NM_001025050		Cdca8	Rattus norvegicus cell division cycle associated 8 (Cdca8), mRNA [NM_001025050]	chr5	144255012	144254300	-	coding
A_44_P681660	0.000458	up	2.52534	2.52534	1.33648	8.4465	8.4855	8.15508	9.84311	9.62559	9.62781	TATCTTTCTCTTACCTGTTATTTATCAATTTTTCCCAGTATTTTTATACGGAAAAAATTG	NM_019143	25661	Fn1	Rattus norvegicus fibronectin 1 (Fn1), mRNA [NM_019143]	chr9	70702375	70702316	-	coding
CUST_R2_11388	0.00745622	down	2.48021	-2.48021	-1.31046	10.162	9.62019	9.76038	8.14972	8.61282	8.8487	ACCCGGTGATCACGAAGTAACAATAAATTACCAAAACGGCTTTCAGAGTAAATTCACACT	NM_031048		Lifr	Rattus norvegicus leukemia inhibitory factor receptor alpha (Lifr), mRNA [NM_031048]	chr2	56445226	56445285	+	coding
A_44_P1105125	1e-05	up	4.38186	4.38186	2.13154	4.66803	4.45445	4.62975	6.79042	6.70113	6.65531	CCGCCTTTCCAGTGTAAGCTGTTTATCTATTCCCCATGAATAAATGCTTTTATCTACAAA	XM_006237314	84007	C3ar1	PREDICTED: Rattus norvegicus complement component 3a receptor 1 (C3ar1), transcript variant X1, mRNA [XM_006237314]	chr4	159324201	159324142	-	coding
A_44_P150471	0.0135894	up	4.5466	4.5466	2.18479	2.41708	4.03138	3.71416	5.72747	5.73663	5.2529	CCAGAAGACACTGTTCCAAAACACGACTGATACAGAGTGACTTCTTTTGTTGGCTGTAAG	NM_031696	64443	Gpr88	Rattus norvegicus G-protein coupled receptor 88 (Gpr88), mRNA [NM_031696]	chr2	212460803	212460744	-	coding
A_42_P562625	0.0319383	up	2.00209	2.00209	1.00151	5.14022	5.99592	5.76197	6.32048	6.65401	6.92815	TTTATGAATTTTTAATTGTTGAGAATGAGCCAGGAATAAAACTGCTACACCAGAAGGAGG	NM_131913	170751	Xpnpep1	Rattus norvegicus X-prolyl aminopeptidase (aminopeptidase P) 1, soluble (Xpnpep1), mRNA [NM_131913]	chr1	259089883	259089824	-	coding
CUST_R2_08406	0.0195288	up	2.6998	2.6998	1.43285	3.18829	2.77345	3.97788	5.01349	4.54661	4.67807	CATCTATCATCCCTAAAGATGAACGTGAGAAGGGTGGAAAGCATCTCGGCTCAGCTGGAG	NM_181365		Kcnip4	Rattus norvegicus Kv channel interacting protein 4 (Kcnip4), mRNA [NM_181365]	chr14	66284649	66284708	+	coding
A_42_P559264	0.00245164	up	3.84908	3.84908	1.94451	6.83085	5.95795	6.3549	8.59449	8.16695	8.21581	GCTGATCAACCAAAACTACTTTCCACAAAGAGCTTTTAATCTTGTGCCATCTTGATAGAT	XM_008775509	311396	Atp8b4	PREDICTED: Rattus norvegicus ATPase, class I, type 8B, member 4 (Atp8b4), transcript variant X6, mRNA [XM_008775509]				+	coding
CUST_R2_18746	0.0185369	up	3.11002	3.11002	1.63692	3.80813	5.28131	4.54146	6.24237	6.18297	6.11632	TCCAATAGTGAACAGCCATCTCAGGTAAACATGCAGAAGGAAATAACCTTCCAGAAGAGC	NM_001271191		Sgol2	Rattus norvegicus shugoshin-like 2 (S. pombe) (Sgol2), mRNA [NM_001271191]	chr9	56677741	56677800	+	coding
A_43_P12751	0.0482981	down	2.02229	-2.02229	-1.01599	7.03515	7.24249	7.67496	5.84009	6.1776	6.88696	ATTCGCCAAGGATGACTCCGATAGCATGAGCCGAAAGACAGACTTCTTATTCTAACAACC	NM_053019	25107	Avpr1a	Rattus norvegicus arginine vasopressin receptor 1A (Avpr1a), mRNA [NM_053019]	chr7	62229240	62229298	+	coding
A_64_P018907	0.0181163	up	2.25567	2.25567	1.17355	4.20778	5.1621	4.76077	5.70154	6.12492	5.82485	TACCTGCCTGGTGGCACTCCTAATAAACATGCTCGCAGCTGTGAGTCTGTCACTGGCCCT	NM_013049	25572	Tnfrsf4	Rattus norvegicus tumor necrosis factor receptor superfamily, member 4 (Tnfrsf4), mRNA [NM_013049]	chr5	172858982	172859041	+	coding
A_44_P1101001	0.00280734	down	2.24042	-2.24042	-1.16377	9.55302	9.11959	9.21449	7.99888	8.37018	8.02674	TCTCCCTGTCTTCCACTCTGCTATAACTGACCATAACCAAAACAAAAAACAAACAAAAAA	XM_008759416	78957	Shank1	PREDICTED: Rattus norvegicus SH3 and multiple ankyrin repeat domains 1 (Shank1), transcript variant X3, mRNA [XM_008759416]	chr1	94837542	94837601	+	coding
A_44_P1092261	0.0304807	down	2.91422	-2.91422	-1.54311	4.3069	4.07067	3.92084	3.21749	2.7717	1.67988	GGAATTCTAGTTTGCCTTTCTTTTGCTGTAATAAAACACTGACAAAACCACCTTGAGGAA	XM_006224220	365871	Ciart	PREDICTED: Rattus norvegicus circadian associated repressor of transcription (Ciart), transcript variant X2, mRNA [XM_006224220]	chr2	190670693	190670634	-	coding
A_64_P147423	0.00164372	down	3.00778	-3.00778	-1.5887	7.65344	7.92346	7.95892	5.88301	6.44956	6.43714	CACTTTCCTCATTTTGAAGGAAAGGATGCAGTGAATCTCAGTTTGAACAAACTAGAAACA	NM_022623	64558	Fzd4	Rattus norvegicus frizzled class receptor 4 (Fzd4), mRNA [NM_022623]	chr1	145957607	145957666	+	coding
A_42_P749550	0.000988	up	2.12802	2.12802	1.08951	6.44249	6.16537	6.16155	7.48384	7.36386	7.19025	TTTGTAACAGGGCCTATGAATTGGTTAGGACTGTCTTCCAGCTGGACAGCTCTTGAGAAA	NM_001109359	503035	Tmem229b	Rattus norvegicus transmembrane protein 229B (Tmem229b), mRNA [NM_001109359]	chr6	101599919	101599860	-	coding
A_44_P190568	8.94e-05	up	5.33825	5.33825	2.41637	8.19611	7.93263	7.97631	10.6987	10.2761	10.3794	CAGTGTTTTGCTCTTGAAGGACTAATCACAAGTTCTTGAAGATATGGACCTATGGGAGCT	NM_001108410	361226	Cd83	Rattus norvegicus CD83 molecule (Cd83), mRNA [NM_001108410]	chr17	26705927	26705868	-	coding
CUST_R2_04361	0.00174119	down	2.16737	-2.16737	-1.11595	14.404	14.8144	14.7148	13.3998	13.4967	13.6888	AGGTGGACATTGATGTTCCAGATGTGAATGTCGATGGTCCAGATATGAAAGTGAAAGGTC	NM_001191951		Ahnak	Rattus norvegicus AHNAK nucleoprotein (Ahnak), mRNA [NM_001191951]	chr1	211688360	211688419	+	coding
A_64_P052665	0.0019028	up	2.41909	2.41909	1.27446	4.4323	4.64662	4.18219	5.72492	5.87348	5.4861	AGAAAAGGAGATAGAGCATGTCCTAAAAGGCAAAGCTTTCATTGGGAACATCCTCGCTGC	NM_001108298	360621	Cdc6	Rattus norvegicus cell division cycle 6 (Cdc6), mRNA [NM_001108298]	chr10	87696993	87697052	+	coding
A_44_P1082523	0.00646447	up	3.43359	3.43359	1.77972	4.54212	5.69811	5.09029	6.91736	6.99827	6.75404	CCAAAGCGAGAGCGAATGGTACTCATTAAGACAGTGGAGGAAAAGAACTTAGAGATTGAG	NM_001009645	293502	Kif22	Rattus norvegicus kinesin family member 22 (Kif22), mRNA [NM_001009645]	chr1	186208447	186208388	-	coding
A_64_P059032	0.00106598	up	3.48359	3.48359	1.80058	6.23175	6.63354	6.30656	8.5265	8.09881	7.94826	AGAGAGCAGCCTGTTGTGACCCGCAGTGGGGACAAAGACCCTTGGACTTTCAAGATGGGA	NM_001107341	306810	Susd3	Rattus norvegicus sushi domain containing 3 (Susd3), mRNA [NM_001107341]	chr17	21375079	21375138	+	coding
A_64_P112797	0.00574207	down	2.17215	-2.17215	-1.11913	5.63589	5.34951	4.97529	4.26276	4.30022	4.04033	TTCTTCTTTTTCTCCCTTCTGGTTACCACTGAGGGCTTCCTATTGGCAGTCATGGCTTAT	NM_001001121	406024	Olr1347	Rattus norvegicus olfactory receptor 1347 (Olr1347), mRNA [NM_001001121]	chr9	91779764	91779823	+	coding
A_44_P1082034	0.00142683	down	6.94627	-6.94627	-2.79624	5.17125	4.917	5.17963	1.60297	2.68055	2.59566	GTGTACTGTGTTTTAACAAACGATTTACACTGACTGTTGCTGTACAAGTGAATTTGGAAA	NM_017212	29477	Mapt	Rattus norvegicus microtubule-associated protein tau (Mapt), mRNA [NM_017212]	chr10	93508676	93508735	+	coding
A_44_P1083482	0.00524617	down	2.39003	-2.39003	-1.25703	7.22582	7.27827	7.09218	5.51158	6.07083	6.24277	CAGAGAACTGGAATTAAAGGCTCTCCACCGAGCCTTCTAATCTTGTTCTTTTAGATTAAG	NM_001107025	303343	Abhd15	Rattus norvegicus abhydrolase domain containing 15 (Abhd15), mRNA [NM_001107025]	chr10	66597794	66597735	-	coding
A_43_P15287	0.00545222	down	2.56509	-2.56509	-1.35901	4.69807	5.49353	4.88982	3.68417	3.77411	3.54611	CCGGTTCTGAGAGCAAGGATCCGAAACACATTGATCCGATTCAGAAGAAAGATGAACCTA	NM_020098	56768	Pclo	Rattus norvegicus piccolo (presynaptic cytomatrix protein) (Pclo), transcript variant 1, mRNA [NM_020098]	chr4	16243125	16243066	-	coding
A_42_P553918	0.0017212	down	3.65643	-3.65643	-1.87044	10.5909	10.6987	10.3589	8.22049	8.88647	8.93023	CATCTCATTGCCTGACGTAGAACTCACATCACCAGTGAGTAGCCACGCTGAGTACCAGGT	NM_023976	78960	Prx	Rattus norvegicus periaxin (Prx), mRNA [NM_023976]	chr1	82597427	82597486	+	coding
CUST_R2_10463	0.0166205	down	2.48843	-2.48843	-1.31524	8.13542	8.10762	8.15849	6.1619	7.06855	7.22538	CTTGAACGCACCATCGACAGTTGCTGCTGAGTCATGGCCGAAGGGGAGATCACAACCTTT	NM_012846		Fgf1	Rattus norvegicus fibroblast growth factor 1 (acidic) (Fgf1), mRNA [NM_012846]	chr18	31801914	31801855	-	coding
CUST_R2_14397	0.00957048	down	2.18357	-2.18357	-1.12669	11.0175	10.7091	11.0655	9.3755	10.0235	10.0131	CATACACAGTAAACGTGGAGTACACCTTCAAGGAGGCCCAGTCCAAGGAGGATGTGCTGC	NM_053889		Vwf	Rattus norvegicus von Willebrand factor (Vwf), mRNA [NM_053889]	chr4	161809990	161810049	+	coding
A_44_P1102763	0.000569	up	4.14929	4.14929	2.05286	4.7671	5.28042	5.1883	7.37773	6.92541	7.09128	GTGCAGAGACTTTTTCCTAAAACAACATTCATGTATTGTTTTGATCCATCTTTCTGTGAC	XM_008761100	310538	Fnip2	PREDICTED: Rattus norvegicus folliculin interacting protein 2 (Fnip2), transcript variant X2, mRNA [XM_008761100]	chr2	170863078	170863019	-	coding
A_64_P004348	0.000998	up	3.07742	3.07742	1.62172	12.6257	13.065	12.8649	14.6641	14.5536	14.2031	ACCGCCCTGGAGCCTCTCCCAAGTCTTGGACCAAGTAAAAATAAAGCTTTTTGAAACAAC	NM_022500	29292	Ftl1	Rattus norvegicus ferritin light chain 1 (Ftl1), mRNA [NM_022500]	chr13	86733054	86733113	+	coding
A_64_P155103	0.00716184	up	2.36268	2.36268	1.24042	5.1537	5.35334	4.57794	6.37941	6.11997	6.30686	ATATGTTTTCCCACAGATCGTCCTAAGCGGGAGTCAACTTGCCCTGGAAAGATATTATGA	NM_001109136	498992	Vnn3	Rattus norvegicus vanin 3 (Vnn3), mRNA [NM_001109136]	chr1	22123925	22123866	-	coding
A_43_P17922	0.00663995	down	2.0109	-2.0109	-1.00784	8.86843	8.79491	8.41379	7.41621	7.80062	7.83678	TGTGAAAGCTGAAAAAATTGAAGCATCTTCTGTGACCCCCATTAAGACATTTAACCGCAA	NM_182844	360034	Myrip	Rattus norvegicus myosin VIIA and Rab interacting protein (Myrip), mRNA [NM_182844]	chr8	125473227	125473286	+	coding
A_44_P428487	0.0152395	up	2.56818	2.56818	1.36075	5.12477	6.17041	5.79001	7.27997	7.07704	6.81042	CCTGGAGAATTATCATTTGATCCTGGATGAGAAACGAAAAGAATATGTCATCGGAGAGCT	NM_017015	24434	Gusb	Rattus norvegicus glucuronidase, beta (Gusb), mRNA [NM_017015]	chr12	27756354	27756413	+	coding
A_44_P1083312	0.000197	up	2.14298	2.14298	1.09962	3.49679	3.62972	3.56997	4.63283	4.80774	4.55477	TAGCTGGCCTAGAGCACTACGACTTGCAGGCCACTCATTCTACCTGAGTGCAACTGCCCA	NM_001013065	292765	Ggn	Rattus norvegicus gametogenetin (Ggn), mRNA [NM_001013065]	chr1	84307984	84308043	+	coding
A_44_P1156356	0.00606026	down	2.52926	-2.52926	-1.33872	11.1766	10.8915	10.9889	9.21859	9.811	10.0114	ATGTTGCATGAATCGTCCTGTTTGCTGTTGCTTGGAGACTTGCCCTGTACATTGCTTAGT	NM_021676	59312	Shank3	Rattus norvegicus SH3 and multiple ankyrin repeat domains 3 (Shank3), mRNA [NM_021676]	chr7	127876061	127876120	+	coding
A_43_P11604	0.00149808	down	2.38056	-2.38056	-1.2513	13.5055	13.3767	13.5094	11.9014	12.3697	12.3667	GGACCGACATGCTCTCCAATTTCGGGTACCCTGGCTATCAGTCCAAACACTACGCCTGCA	NM_012886	25358	Timp3	Rattus norvegicus TIMP metallopeptidase inhibitor 3 (Timp3), mRNA [NM_012886]	chr7	19679780	19679721	-	coding
CUST_R2_13911	0.0109426	down	2.20391	-2.20391	-1.14007	8.35519	8.26155	8.10551	6.62297	7.42155	7.25753	CAACACGTGCTGTGCAGAGAAGAGGAAGAAACTCTGGGATCTGCTGGAGAAGCCCAACTC	NM_013186		Kcnb1	Rattus norvegicus potassium voltage gated channel, Shab-related subfamily, member 1 (Kcnb1), mRNA [NM_013186]	chr3	158341941	158341882	-	coding
A_43_P18181	0.00246038	up	2.28696	2.28696	1.19343	6.38918	6.22908	5.81376	7.40268	7.34161	7.26802	TGAAAAGAGGGCTAACCGCCTCCTGAACAATGCTTTCGAGGAGCTGGTTGCCTTCCAGCG	NM_001191805	316273	Mcm3	Rattus norvegicus minichromosome maintenance complex component 3 (Mcm3), mRNA [NM_001191805]	chrX_random	399549	399608	+	coding
A_43_P15932	0.00620944	down	4.21776	-4.21776	-2.07648	4.24106	4.37624	3.74794	2.73447	1.70539	1.69595	CTTTGGAGGGGAACTCATATTCGCTGTAACGAATTGGAACCACTTTCATTGTTAGAGATG	NM_173099	25133	Pcdhb12	Rattus norvegicus protocadherin beta 12 (Pcdhb12), mRNA [NM_173099]	chr18	30246669	30246728	+	coding
A_44_P153774	0.0127869	down	2.50835	-2.50835	-1.32674	5.68952	6.00027	6.032	4.01352	4.76136	4.96669	GAATGATGTACAATTTAGTGTCTATCGAGTTGTGATGTCCTCATAAGAAAACCTAAAAGC	NM_053758	114633	Plce1	Rattus norvegicus phospholipase C, epsilon 1 (Plce1), mRNA [NM_053758]	chr1	243103364	243103423	+	coding
A_44_P1104713	0.0244764	up	2.07651	2.07651	1.05416	3.97639	4.29078	4.18408	5.0817	5.74805	4.78398	TGTGCGTCGGGTAGCAGGGTTTCTTTCCTACTGTGGAAAATGACAGAGAATGTTAAGTAT	XM_008775714	500066	Strip2	PREDICTED: Rattus norvegicus similar to Protein FAM40B (LOC500066), transcript variant X1, mRNA [XM_008775714]	chr4	56861713	56861772	+	coding
A_42_P525317	0.00705266	down	2.04027	-2.04027	-1.02876	7.73135	7.37491	7.51206	6.17118	6.61725	6.7436	CTGAAGAGAGAAAACATGGGCGTCTTGTACTGTGAGTGTTCCACTGGAAATGGACAATCT	NM_053851	116600	Cacnb2	Rattus norvegicus calcium channel, voltage-dependent, beta 2 subunit (Cacnb2), mRNA [NM_053851]	chr17	89078259	89078318	+	coding
CUST_R2_14562	0.00602703	down	2.57775	-2.57775	-1.36611	10.2576	9.83484	9.84255	8.18211	8.85869	8.7958	ATCTGTTGCTTCTTGCATGGTACTTTGGAACTTTACTCGTGATCTTCTGCGTAGAACTGG	NM_001015026		Tspan12	Rattus norvegicus tetraspanin 12 (Tspan12), mRNA [NM_001015026]	chr4	48144122	48123376	-	coding
A_64_P015932	4.57e-05	up	2.58704	2.58704	1.3713	9.08532	9.19596	8.97597	10.4254	10.5264	10.4194	ACATGTACCCAGTGCGGAACTACTCCCCCACAGAGATGATCTGCATCTCATCCTTGCTTC	NM_001013230	363930	Selplg	Rattus norvegicus selectin P ligand (Selplg), mRNA [NM_001013230]	chr12	43843376	43843435	+	coding
A_43_P23097	0.000298	up	3.72155	3.72155	1.8959	10.11	10.4047	9.85209	12.0592	12.0069	11.9883	AGGGGACAAAGTTAGCCTTTAACTCTCGGGGAGATTAGCTGAAAGCTTGACTGTCCCCCT	NM_001011965	296655	Stom	Rattus norvegicus stomatin (Stom), mRNA [NM_001011965]	chr3	14393802	14393743	-	coding
A_42_P656544	0.0106852	down	2.16432	-2.16432	-1.11391	9.60266	9.83968	9.69831	8.126	8.83767	8.83524	TGAGGTGAATGTGTATCTGCTTCCCAGAAACCCGTTGGTCCATCCATGTATACAGAACAT	NM_001109311	501185	RGD1563692	Rattus norvegicus similar to hypothetical protein FLJ22671 (RGD1563692), mRNA [NM_001109311]	chr9	92428379	92428320	-	coding
A_44_P1088826	0.0059252	down	2.32245	-2.32245	-1.21565	7.4233	7.86785	8.03256	6.35808	6.49844	6.82025	CCCTCGCAGCCTATCTATTGAGAGAGAGTATATGTATGTAAAATGTACAGAAATCTATTT	NM_001191646	303218	Hs3st3b1	Rattus norvegicus heparan sulfate (glucosamine) 3-O-sulfotransferase 3B1 (Hs3st3b1), mRNA [NM_001191646]	chr10	50118446	50118387	-	coding
CUST_R2_06568	0.000267	up	3.285	3.285	1.71589	5.2375	5.69184	5.35549	7.14227	7.21355	7.07669	GGGTTTACGATGAAGATGTTGGTATTAACTACAGGGAAGTCACTTTTGTTCCTGGTTTGT	NM_022183		Top2a	Rattus norvegicus topoisomerase (DNA) II alpha (Top2a), mRNA [NM_022183]	chr10	87800251	87800192	-	coding
A_44_P1081694	0.000403	up	2.64782	2.64782	1.40481	12.7067	12.5419	12.2786	13.8539	13.9666	13.9212	AAGGATACTGAGAGCAAGAGAGAGGCCCTCAGTTGCTGAGGAGTCCCCATCCCAACTCAG	NM_017008	24383	Gapdh	Rattus norvegicus glyceraldehyde-3-phosphate dehydrogenase (Gapdh), mRNA [NM_017008]	chr4	161282388	161282329	-	coding
A_44_P304009	0.00117882	up	7.91027	7.91027	2.98373	3.69634	4.76533	3.72756	6.87359	7.13828	7.12855	CACGTTCCTTGAAACTTAAACCAATTTCAAACTCACTCATTTGGTTCTACCCATATCTTC	NM_001109163	499322	Fam111a	Rattus norvegicus family with sequence similarity 111, member A (Fam111a), mRNA [NM_001109163]	chr1	215596377	215596436	+	coding
A_64_P304049	0.00717068	up	2.55262	2.55262	1.35198	5.95201	6.56037	6.57011	8.00752	7.71872	7.41219	GTGTGTGTGTTTTCAGTAATTTTGTTATGATGCTATCCTTAAACTGCAGCTATGATACTG	NM_001076553	24678	Pkib	Rattus norvegicus protein kinase (cAMP-dependent, catalytic) inhibitor beta (Pkib), transcript variant 1, mRNA [NM_001076553]	chr20	36749926	36749985	+	coding
CUST_R2_06577	0.0221345	down	3.07879	-3.07879	-1.62237	4.33609	3.88593	4.20472	3.21841	1.74721	2.59401	CTATCTGGAAACCCCAGTTCCTAGGAGATGCTGTCCGTGAAATCAGATGATTTAGCATTG	NM_024133		Hap1	Rattus norvegicus huntingtin-associated protein 1 (Hap1), transcript variant 1, mRNA [NM_024133]	chr10	89286609	89286550	-	coding
A_44_P1113884	2e-05	up	12.2409	12.2409	3.61364	3.06546	3.25888	3.01395	6.98864	6.65651	6.53407	CCTGGAAGTGCTCTCAAGACTTCCATTATCACTAATAAAAACTACTTATGTGCACCTTGG	XM_006253207	498638	Msr1	PREDICTED: Rattus norvegicus macrophage scavenger receptor 1 (Msr1), transcript variant X2, mRNA [XM_006253207]	chr16	56309938	56309997	+	coding
A_44_P822447	0.00527276	down	2.23609	-2.23609	-1.16098	9.62559	9.34088	9.35422	7.9159	8.37111	8.55075	CTTAATGTGTAGAGGAAAAACGACTCATGATTTGCCCATACCTGAGGATTTGGGAAAGAA	NM_001109115	498690	Ctla2a	Rattus norvegicus cytotoxic T lymphocyte-associated protein 2 alpha (Ctla2a), mRNA [NM_001109115]	chr17	9490509	9490568	+	coding
A_44_P1161070	0.00449709	up	2.79572	2.79572	1.48322	4.32328	4.27529	4.58603	6.29711	5.8661	5.47105	ATGTAGCTAAAGGGGAAATATGTTTGTGGTAAGTGCTAGGATGGAGATTCAACCCCTGGC	NM_031664	60423	Slc28a2	Rattus norvegicus solute carrier family 28 (concentrative nucleoside transporter), member 2 (Slc28a2), mRNA [NM_031664]	chr3	109350934	109350875	-	coding
A_44_P1116115	0.00167149	down	2.61592	-2.61592	-1.38732	5.9739	5.67513	5.73688	4.11085	4.45201	4.6611	CATGAAGTGGTTAATTTTTACTGAGCACAATGTATTTTTGAATGGATCTTCCCACATGTC	XM_006256909	100000000	Cdkl5	PREDICTED: Rattus norvegicus cyclin-dependent kinase-like 5 (Cdkl5), transcript variant X2, mRNA [XM_006256909]	chrX	55235234	55235293	+	coding
CUST_R2_04432	0.011568	down	2.04817	-2.04817	-1.03434	11.7782	11.5599	11.9045	10.295	10.8654	10.9791	TGGGATCCCATGGTGCAGTCAGAAGTCCTCTTACTAGAAAGACACTAAATTGACCTCAAC	NM_001014166		Il33	Rattus norvegicus interleukin 33 (Il33), mRNA [NM_001014166]	chr1	233685026	233685085	+	coding
A_64_P008229	0.0104996	up	2.53745	2.53745	1.34338	5.67782	6.46725	5.88615	7.67535	7.32631	7.05969	CTTCACATATGGCACAAGGCAAAAGTGCTTTTCTACTACACATAACACATTACAACTTAA	NM_001044287	685433	Evi2a	Rattus norvegicus ecotropic viral integration site 2A (Evi2a), mRNA [NM_001044287]	chr10	65713500	65713441	-	coding
A_64_P003610	0.00117505	up	2.75208	2.75208	1.46052	4.61388	5.05406	4.56261	6.31624	6.25515	6.04073	TGCTGTCAGCGCAGCCAATCGCTTCAAGAAGATCAGTAGCTCGGGGGCACTGATGGCTTT	NM_057209	117558	Mylk2	Rattus norvegicus myosin light chain kinase 2 (Mylk2), mRNA [NM_057209]	chr3	143262920	143262979	+	coding
A_64_P155795	0.00047	up	12.4412	12.4412	3.63706	6.83872	6.8247	7.26104	10.5129	11.2026	10.1201	TGTGGACTGCTCTTCAGTTGATAAGCTGGACCTCTCACCCTGGGCCGCAGTGCAGAAGTA	NM_001105829	287610	Lpo	Rattus norvegicus lactoperoxidase (Lpo), mRNA [NM_001105829]	chr10	76099637	76099578	-	coding
A_44_P623953	0.00383532	down	2.73342	-2.73342	-1.45071	6.814	6.95701	6.99859	5.00897	5.64343	5.76507	CTCGCCATTAGAAAAGTTCCATTGGGCATGGTGTGAATCACAAATTCCCAGCAATTCCCA	NM_001100473	114850	Wnt7a	Rattus norvegicus wingless-type MMTV integration site family, member 7A (Wnt7a), mRNA [NM_001100473]	chr4	125541355	125541296	-	coding
A_64_P049584	0.0158941	down	3.59373	-3.59373	-1.84548	8.22821	8.82301	9.35502	6.38214	6.98363	7.50402	AGACGTGCTTAAAAAGTGAAATACTGGGGCTGGAGATTTAGCTCAGTGGTTGCCTAGGAA	NM_001007712	316384	Sdpr	Rattus norvegicus serum deprivation response (Sdpr), mRNA [NM_001007712]	chr9	47373147	47373088	-	coding
A_44_P250368	0.00148248	up	2.43491	2.43491	1.28387	5.69853	5.67282	5.19311	6.81577	6.7703	6.83	TGGATTTCTGTGAAACGATAGCCAATGCAGGCAAGACAGTGATTGTGGCGGCGCTGGACG	NM_052800	24834	Tk1	Rattus norvegicus thymidine kinase 1, soluble (Tk1), mRNA [NM_052800]	chr3	109023319	109023260	-	coding
A_64_P124646	0.00424909	down	2.31336	-2.31336	-1.20999	9.05112	9.08837	9.23831	7.52275	8.06349	8.16159	GGGCTTTCTACTTCCAGTTGCCAATTGTGTTGCTTTCTATATGTTGAAATGTACTTTAAA	NM_022693	64634	Sh3bp4	Rattus norvegicus SH3-domain binding protein 4 (Sh3bp4), mRNA [NM_022693]	chr9	88243212	88243271	+	coding
A_64_P057261	0.0233177	down	2.29144	-2.29144	-1.19625	6.34891	6.86639	6.84677	4.93008	5.891	5.65223	ACCAGTGTGTCCAGATTTGCCTCTTGAACTATGACATTCAATAAAGACCTGTTGAACTTG	NM_022599	64531	Synj2bp	Rattus norvegicus synaptojanin 2 binding protein (Synj2bp), mRNA [NM_022599]	chr6	105352161	105352102	-	coding
A_44_P1085834	0.000502	down	2.5907	-2.5907	-1.37334	9.18535	9.40712	9.4361	7.75506	8.0669	8.08657	ACAAGCCTATGTATGATGAAATCTTCTACACCTTATCCCCGGTGGATGGCAAGATTACGG	NM_138890	192249	Ehd3	Rattus norvegicus EH-domain containing 3 (Ehd3), mRNA [NM_138890]	chr6	21639086	21639027	-	coding
A_44_P531758	0.0114554	down	2.24365	-2.24365	-1.16585	9.2826	9.71218	9.64404	7.93734	8.51491	8.68904	GACAAGGAAGTTTCCCATCAGCGAATGAACATCTGTGACTAGTGCCGAAGCTTACTAATG	NM_012935	25420	Cryab	Rattus norvegicus crystallin, alpha B (Cryab), mRNA [NM_012935]	chr8	54111396	54111455	+	coding
A_43_P10689	0.00158403	down	3.112	-3.112	-1.63784	7.95977	8.18903	8.08732	6.04729	6.54362	6.73168	AAGCTTATTTTTGCTAACCTCCTGTTCCCTACAAAGTGAACTGTCACAAGAATATGTAGA	NM_001134858	308709	Synm	Rattus norvegicus synemin, intermediate filament protein (Synm), mRNA [NM_001134858]	chr1	122474287	122474228	-	coding
CUST_R2_14396	0.00631441	down	2.76532	-2.76532	-1.46745	10.1734	10.1927	10.4901	8.29773	9.09461	9.06146	TGGAGAGGTGAATGTTAAGAGACCTCTGAAAGATGAGTCTCACTTTGAGATGGTGGAGTC	NM_053889		Vwf	Rattus norvegicus von Willebrand factor (Vwf), mRNA [NM_053889]	chr4	161798482	161799919	+	coding
CUST_R2_05715	0.00317706	up	2.64659	2.64659	1.40414	6.02703	6.593	6.71993	7.90333	7.92033	7.72871	TGGTGCTACCCCTTGAGAACAAAATGAAGGACTCACAGAAATTTCCACTGATCCTGTATT	NM_130415		Slc36a1	Rattus norvegicus solute carrier family 36 (proton/amino acid symporter), member 1 (Slc36a1), mRNA [NM_130415]	chr10	40631152	40632408	+	coding
A_42_P780097	3.98e-05	up	2.23657	2.23657	1.16129	7.67425	7.72314	7.77038	8.97272	8.88724	8.79167	CATACTACATATGGTGACATCATGAAAACAGAAGTCAGCCTCATAGATCCCTGGCTGGTT	NM_001008280	287633	Lrrc59	Rattus norvegicus leucine rich repeat containing 59 (Lrrc59), mRNA [NM_001008280]	chr10	83278744	83278803	+	coding
A_44_P562251	6.67e-05	up	2.44077	2.44077	1.28734	4.58764	4.71264	4.78049	5.91038	5.95734	6.07507	GGCCTGTGACTTATCCATTATTTATTATTTGTTGTGAAATTCTCCTGGAACAGATTTCTC	XM_343124	362798	Ncapg2	PREDICTED: Rattus norvegicus non-SMC condensin II complex, subunit G2 (Ncapg2), transcript variant X6, mRNA [XM_343124]	chr6	143763752	143763811	+	coding
A_44_P745827	0.0032991	up	2.46536	2.46536	1.3018	4.98448	5.62918	5.53139	6.7508	6.72151	6.57814	GTTCCTCTTGTTTCTCAACCATTTCACACGTACACTACTGAGGTAAGTTTATAACTTGAA	XM_006250950	305340	Rbm47	PREDICTED: Rattus norvegicus RNA binding motif protein 47 (Rbm47), transcript variant X2, mRNA [XM_006250950]	chr14	44848103	44848162	+	coding
A_42_P489764	0.0193279	up	2.26587	2.26587	1.18007	4.54031	4.41203	3.81178	5.74568	5.01924	5.53939	CAACAGGGGACACTTCTTCCTGCCAAGAATGTCGTTGGGAAGCCATTCTGTAACAATAAA	NM_001004099	394266	Gjb2	Rattus norvegicus gap junction protein, beta 2 (Gjb2), mRNA [NM_001004099]	chr15	36153726	36153667	-	coding
A_64_P166460	0.000187	up	4.57219	4.57219	2.19288	5.22991	4.70776	5.09957	7.21122	7.11203	7.29265	GGCTGCTATTGTCCAGAGTGAAAGATATTTCTTTATTGTACATTTGTGTGGTGGTAGCAG	NM_032060	84007	C3ar1	Rattus norvegicus complement component 3a receptor 1 (C3ar1), mRNA [NM_032060]	chr4	159326517	159326458	-	coding
A_64_P064234	0.00447657	up	2.23916	2.23916	1.16296	5.37492	5.68636	5.7669	6.78104	7.04895	6.48707	TCGCCTGGGAAAGGTGGAAGCATCTTCTCTATTTTCTCAATAAAACTGGCCTGGTTGTTG	NM_001012134	316583	B3gnt7	Rattus norvegicus UDP-GlcNAc:betaGal beta-1,3-N-acetylglucosaminyltransferase 7 (B3gnt7), mRNA [NM_001012134]	chr9	85073132	85073191	+	coding
A_64_P182654	0.00376548	up	2.11107	2.11107	1.07797	6.1534	5.69694	5.84413	6.93968	7.19425	6.79446	TTTAATCTTAGTCTGTAGCAGGGGAGGGTCTATGCTGATGAGCTACAGGAGTGTGTATGT	NM_021752	60371	Birc2	Rattus norvegicus baculoviral IAP repeat-containing 2 (Birc2), mRNA [NM_021752]	chr8	4649932	4649873	-	coding
A_64_P075229	4.41e-05	down	2.34335	-2.34335	-1.22857	5.48174	5.47767	5.54162	4.2219	4.39287	4.20054	AGTGTGGTAGCCACAGCCCACGAGAAGATAGTCCAGGCTCTGTCTAACTCAGTTGGAGAG	NM_031780	83610	Apba2	Rattus norvegicus amyloid beta (A4) precursor protein-binding, family A, member 2 (Apba2), mRNA [NM_031780]	chr1	119154382	119154441	+	coding
A_64_P034680	0.00937649	down	2.51434	-2.51434	-1.33018	8.17533	7.50135	7.36362	6.13439	6.59103	6.32434	GGGTGTGACCTCCTGTCTCACACAACTTCTGCTGTGACAATAAAAGATAGAGGAAACTGA	NM_001270862	171114	Ndrg2	Rattus norvegicus NDRG family member 2 (Ndrg2), transcript variant 1, mRNA [NM_001270862]	chr15	27338611	27338552	-	coding
A_44_P511519	4.87e-05	up	2.07098	2.07098	1.05031	7.48749	7.44705	7.55634	8.62984	8.54283	8.46915	GTGGAACAAGGAAGGATTTCAGTCACACTGGAAGGGGTAAATTCCGTGCTGAGATTAACA	NM_033651	29728	Mcm4	Rattus norvegicus minichromosome maintenance complex component 4 (Mcm4), mRNA [NM_033651]	chr11	87178352	87178411	+	coding
A_44_P340163	0.00506405	down	2.16998	-2.16998	-1.11768	7.06221	7.08786	7.47609	5.79308	6.23061	6.24943	CCATTGAGACACAGTTAACCTAACACCAAATAAATACCGGTTAAGTCAATGTATGGCACA	NM_024353	25031	Plcb4	Rattus norvegicus phospholipase C, beta 4 (Plcb4), mRNA [NM_024353]	chr3	124076836	124076895	+	coding
A_44_P1158885	0.0443333	down	2.25495	-2.25495	-1.1731	4.56534	4.79134	4.1438	3.51574	2.63453	3.83092	ACAAAACATTCAGAACCACCTTCAAGACGCTCCTCTTGTGCCAGTGTGACAAAAGGAAGA	NM_012527	24260	Chrm3	Rattus norvegicus cholinergic receptor, muscarinic 3 (Chrm3), mRNA [NM_012527]	chr17	71216564	71216623	+	coding
A_64_P087564	0.0289889	down	2.19834	-2.19834	-1.13641	7.88845	8.14063	7.3338	6.21646	6.67792	7.05927	TAGCTTCAGTGGACATACCACACCTTCTCAGCAGCCTGAACCTGTGGTACATTCTCTTAA	NM_001191553	289855	Ccdc85a	Rattus norvegicus coiled-coil domain containing 85A (Ccdc85a), mRNA [NM_001191553]	chr14	109204502	109204443	-	coding
A_64_P003219	0.0183318	down	2.05743	-2.05743	-1.04084	5.16558	5.7758	5.88596	4.41572	4.87137	4.41772	ATGTCATCAAGCCATCTACGCACTAGGTCTGCCAGAACCCCTGGAAAAATTCCTCTTATA	NM_001106962	302666	Asb11	Rattus norvegicus ankyrin repeat and SOCS box containing 11, E3 ubiquitin protein ligase (Asb11), mRNA [NM_001106962]	chrX	50771712	50771653	-	coding
A_44_P269055	0.00680644	up	6.5659	6.5659	2.71499	10.3855	9.05986	8.65678	12.217	12.0951	11.9351	TAGTGATAAATTCTGAGTAATAAAAATTCAGAGGGGGGATTGAGTGTGGAACACCTTGTT	NM_139257	246138	Ly6i	Rattus norvegicus lymphocyte antigen 6 complex, locus I (Ly6i), mRNA [NM_139257]	chr7	113306328	113306269	-	coding
CUST_R2_06608	0.0147632	up	2.28445	2.28445	1.19185	4.99526	4.84908	4.11895	5.87749	5.65328	6.00806	TTGTGAGCAAGATAAAGCCGGAAGTGACGTCTTCAAAAGAACGAGCGGAGAGAGATATAT	NM_012514		Brca1	Rattus norvegicus breast cancer 1, early onset (Brca1), mRNA [NM_012514]	chr10	90527124	90527065	-	coding
A_44_P1086794	0.0187285	down	3.11277	-3.11277	-1.6382	4.73737	4.44178	5.08556	2.51373	3.83569	3.00069	GTGCTTTTGTGGCTAAAATGATTACAGCTTCATCTGGTTGAACTCTGGAAAAAGAAAATA	NM_199269	314180	Mdga2	Rattus norvegicus MAM domain containing glycosylphosphatidylinositol anchor 2 (Mdga2), mRNA [NM_199269]	chr6	88155489	88155430	-	coding
A_44_P1156336	0.000215	up	3.13858	3.13858	1.65011	7.57066	7.83429	7.89802	9.57106	9.38775	9.2945	TGCATCATGCATCTGGAAGACAGACTACAGGAGATGTACCTCAAAAGTAAAATGCTTTCA	NM_001271167	310538	Fnip2	Rattus norvegicus folliculin interacting protein 2 (Fnip2), mRNA [NM_001271167]	chr2	170868806	170868747	-	coding
A_44_P531770	0.00367711	up	3.5259	3.5259	1.81799	5.96148	6.92723	6.12925	8.12889	8.19421	8.14884	GGTCTCTGAAACCTGGCTTGAATATTTTTTGGATTCCACATAATTATATGCTTACTCAGC	NM_022183	360243	Top2a	Rattus norvegicus topoisomerase (DNA) II alpha (Top2a), mRNA [NM_022183]	chr10	87771518	87771459	-	coding
A_42_P832728	1.67e-05	up	4.63942	4.63942	2.21394	6.77143	6.76737	6.92589	9.16867	9.02544	8.9124	AACTGCACAAATGACATATTTTTGTTCAAGGAGTCCCATGTCAGCAAAGCCCTGGTACAG	NM_001106523	296257	Cst7	Rattus norvegicus cystatin F (leukocystatin) (Cst7), mRNA [NM_001106523]	chr3	141196552	141196611	+	coding
A_44_P421887	0.00352037	down	2.17302	-2.17302	-1.1197	8.30101	8.44909	8.04077	6.97179	7.04533	7.41465	CAGGTTCCAAAAACTGCTTGCAGAGATTCACCGCATTCCTGCGATCTACTTTGACCTCCC	NM_001191565	310200	Ankrd33b	Rattus norvegicus ankyrin repeat domain 33B (Ankrd33b), mRNA [NM_001191565]	chr2	83370595	83370536	-	coding
A_44_P1153142	0.00379206	up	2.96715	2.96715	1.56908	3.49494	4.31272	3.67232	5.52104	5.25751	5.40867	AATTGAAAAGATGCCTCAGGTCGCTGCTGATGTTCTGCAGAGAATGCTGGCTTTTTCACT	NM_001108455	361435	Fanca	Rattus norvegicus Fanconi anemia, complementation group A (Fanca), mRNA [NM_001108455]	chr19	53634062	53632848	-	coding
A_44_P339558	0.00656085	down	2.08875	-2.08875	-1.06264	8.59683	8.50283	8.63051	7.12978	7.60319	7.80928	GTTCAAACAGCTTTTCTACATGATCAATGCGGTGACTCTTAACAACCTACTCCTGCGGAA	NM_017083	25132	Myo5b	Rattus norvegicus myosin Vb (Myo5b), mRNA [NM_017083]	chr18	71571043	71571102	+	coding
CUST_R2_11954	0.00529508	down	2.13274	-2.13274	-1.09271	10.3415	10.097	10.2836	8.77997	9.32215	9.34187	CTTATTGGTTCTCCTTTAGTTGGCCAACCCAAAGCAAGAACTGGAGATGTCTATAAGTGT	NM_030994		Itga1	Rattus norvegicus integrin, alpha 1 (Itga1), mRNA [NM_030994]	chr2	47190979	47190920	-	coding
A_44_P1081555	0.00309417	down	2.03663	-2.03663	-1.02618	10.2787	10.2985	10.3407	8.96303	9.40174	9.47459	ACAGCTACTAGAAGCCATTTTGATGGTGGAAGAAGTCAGTGCTCCTGTGTTGTCTGACTT	NM_001106840	300850	Gsta4	Rattus norvegicus glutathione S-transferase alpha 4 (Gsta4), mRNA [NM_001106840]	chr8	83181572	83181631	+	coding
A_64_P150486	2.44e-05	up	2.75292	2.75292	1.46097	7.38867	7.16528	7.30693	8.76566	8.73906	8.73906	CTTAGTTCCTTCCTATACAATCAGACTGAGTGCTTCATTTACTCTCTTGTAAAGGGATAC	NM_182953	360161	Nek6	Rattus norvegicus NIMA-related kinase 6 (Nek6), transcript variant 1, mRNA [NM_182953]	chr3	18381836	18381895	+	coding
[truncated: 996 more rows]
