# Supplementary material for: Integrative transcriptomic and proteomic analysis reveals mechanisms of silica-induced pulmonary fibrosis in rats
Source: BMC Pulm Med. 2022 Jan 7;22:13. doi: 10.1186/s12890-021-01807-w (PMC8740005; doi:10.1186/s12890-021-01807-w)
Supplement: Supplementary file 2 — Additional file 2: Table S2. The differentially expressed proteins (DEPs) were expressed between the model and control groups. [file 12890_2021_1807_MOESM2_ESM.xls]

## Sheet: Sheet1
Table S2 The differentially expressed proteins (DEPs) were expressed between the model and control groups
Accession	Description	Gena Name	28S21	28S22	28S23	28C15	28C16	28C17	P-value	FC
A0A140TAH2	BPI fold-containing family B member 1 OS=Rattus norvegicus OX=10116 GN=Bpifb1 PE=4 SV=1	Bpifb1	213.1	213.9	223.1	18.9	17.6	13	6.7885e-07	13.1333
Q99P85	Resistin-like alpha OS=Rattus norvegicus OX=10116 GN=Retnla PE=2 SV=1	Retnla	197.8	202.4	191	20.8	16.8	27.3	2.60542e-06	9.1094
A0A0G2K676	Acidic mammalian chitinase OS=Rattus norvegicus OX=10116 GN=Chia PE=3 SV=1	Chia	264.9	260.9	260.2	31.8	32.9	34.1	1.45511e-08	7.95547
P30152	Neutrophil gelatinase-associated lipocalin OS=Rattus norvegicus OX=10116 GN=Lcn2 PE=1 SV=2	Lcn2	180.8	178.9	183.2	31.2	32.9	32.5	4.01589e-08	5.62008
F7EWC5	Similar to Ly6-C antigen gene (Fragment) OS=Rattus norvegicus OX=10116 GN=RGD1565410 PE=4 SV=2	RGD1565410	190.2	183	188.1	37.7	41	35.5	6.16015e-07	4.91506
F1LPR6	Uncharacterized protein OS=Rattus norvegicus OX=10116 PE=1 SV=3		209.5	211.2	208.9	43.2	42.1	43.3	2.98615e-09	4.8958
O88514	Beta-defensin 4 OS=Rattus norvegicus OX=10116 GN=Defb4 PE=2 SV=1	Defb4	172.9	166.9	161.7	34	40.7	40.7	5.19393e-06	4.34575
Q9WTV1	Chitinase-3-like protein 1 OS=Rattus norvegicus OX=10116 GN=Chi3l1 PE=2 SV=3	Chi3l1	160.5	159.2	161	40.4	41.6	37.1	1.24975e-07	4.0361
D3ZUJ9	Sorting nexin 8 OS=Rattus norvegicus OX=10116 GN=Snx8 PE=4 SV=1	Snx8	213	117.9	179.5	38.3	80.9	19.2	0.020387	3.68786
A0A0G2K586	Fatty acid-binding protein, adipocyte OS=Rattus norvegicus OX=10116 GN=Fabp4 PE=1 SV=1	Fabp4	170.9	160.5	161.7	42.8	48.2	47.5	5.70308e-06	3.56029
Q5HZW7	Placenta-expressed transcript 1 protein OS=Rattus norvegicus OX=10116 GN=Plet1 PE=2 SV=1	Plet1	172.2	169.9	168.8	48.9	48.4	49	2.96057e-08	3.49214
M0R8W9	CD177 antigen-like OS=Rattus norvegicus OX=10116 GN=LOC100909700 PE=4 SV=1	LOC100909700	158.5	163.5	163.5	48.7	45.3	45.9	5.10698e-07	3.47034
Q6P7C7	Transmembrane glycoprotein NMB OS=Rattus norvegicus OX=10116 GN=Gpnmb PE=2 SV=1	Gpnmb	158.8	150.7	148.6	38.4	48.8	51.7	3.11047e-05	3.29806
P25086	Interleukin-1 receptor antagonist protein OS=Rattus norvegicus OX=10116 GN=Il1rn PE=2 SV=1	Il1rn	184	176.1	205.7	60	61.2	50.8	0.000155028	3.28953
P06341	Rano class II histocompatibility antigen, A beta chain (Fragment) OS=Rattus norvegicus OX=10116 GN=RT1-B PE=3 SV=1	RT1-B	161.9	167.9	160.8	50.7	51	52.4	9.99575e-07	3.18365
Q5PPG2	Legumain OS=Rattus norvegicus OX=10116 GN=Lgmn PE=1 SV=1	Lgmn	156.3	159	156.4	51	47.2	50.1	1.94873e-07	3.18071
G3V6G1	Immunoglobulin J chain OS=Rattus norvegicus OX=10116 GN=Jchain PE=1 SV=1	Jchain	174.8	168.6	194.3	60.7	62.3	49.4	0.000154116	3.11891
Q6IN37	GM2 ganglioside activator OS=Rattus norvegicus OX=10116 GN=Gm2a PE=1 SV=1	Gm2a	162.8	166.7	166.3	53.2	52.8	53.3	9.1907e-08	3.11237
P08427	Pulmonary surfactant-associated protein A OS=Rattus norvegicus OX=10116 GN=Sftpa1 PE=1 SV=3	Sftpa1	150.8	150.3	146.1	47.1	47.7	49.4	4.18213e-07	3.10125
D3ZQR7	Procollagen-lysine,2-oxoglutarate 5-dioxygenase 2 OS=Rattus norvegicus OX=10116 GN=Plod2 PE=4 SV=1	Plod2	177.6	171.6	181.5	56.3	58	56.9	2.11257e-06	3.09988
P97675	Ectonucleotide pyrophosphatase/phosphodiesterase family member 3 OS=Rattus norvegicus OX=10116 GN=Enpp3 PE=1 SV=2	Enpp3	174.7	200.6	170.7	66.1	47.8	63.4	0.000361522	3.07953
Q561R0	Marginal zone B- and B1-cell-specific protein OS=Rattus norvegicus OX=10116 GN=Mzb1 PE=2 SV=1	Mzb1	168.5	170.3	173.1	60.6	49.9	58.8	5.68164e-06	3.02363
P08649	Complement C4 OS=Rattus norvegicus OX=10116 GN=C4 PE=1 SV=3	C4	176.4	176.8	178.2	57.8	60	58.1	1.81386e-08	3.02103
P07895	Superoxide dismutase [Mn], mitochondrial OS=Rattus norvegicus OX=10116 GN=Sod2 PE=1 SV=2	Sod2	164.5	168.4	169.3	58.9	55.2	54.7	6.0452e-07	2.97512
A0A0G2JTY2	Hexokinase-3 OS=Rattus norvegicus OX=10116 GN=Hk3 PE=1 SV=1	Hk3	161.4	161.8	164.1	54.3	55.9	53.7	5.75911e-08	2.97315
A0A0H2UHJ1	Protein S100-A9 OS=Rattus norvegicus OX=10116 GN=S100a9 PE=1 SV=1	S100a9	153.2	154.8	153.8	53.8	54.7	54.5	5.20541e-09	2.83313
G3V6J2	O-acyltransferase OS=Rattus norvegicus OX=10116 GN=Soat1 PE=3 SV=1	Soat1	146.8	147.4	147.3	52.4	52.9	52.6	2.31872e-10	2.79607
Q499T2	Gamma-interferon-inducible lysosomal thiol reductase OS=Rattus norvegicus OX=10116 GN=Ifi30 PE=2 SV=1	Ifi30	160	154.8	167.2	58.5	60.1	53.8	1.42518e-05	2.79582
B2RYB8	Integrin beta OS=Rattus norvegicus OX=10116 GN=Itgb2 PE=1 SV=1	Itgb2	164.8	164.4	161.6	58.4	57	61.1	3.01212e-07	2.78074
D3ZQI9	Intermediate filament family orphan 1 OS=Rattus norvegicus OX=10116 GN=Iffo1 PE=3 SV=1	Iffo1	149.2	145.5	149.6	54.9	55.2	51.8	6.34395e-07	2.74429
F7FJQ3	NPC intracellular cholesterol transporter 2 OS=Rattus norvegicus OX=10116 GN=Npc2 PE=1 SV=1	Npc2	148.7	152	148.8	57.4	52.9	54.3	6.37197e-07	2.73086
D3ZW78	Carboxypeptidase X (M14 family), member 1 OS=Rattus norvegicus OX=10116 GN=Cpxm1 PE=4 SV=1	Cpxm1	195.5	166.6	192	56.1	67.4	79.6	0.000500687	2.72821
P55053	Fatty acid-binding protein 5 OS=Rattus norvegicus OX=10116 GN=Fabp5 PE=1 SV=3	Fabp5	147.4	148.6	144.1	53.9	53.9	56	4.40336e-07	2.68681
D4A9Y0	RCG36668 OS=Rattus norvegicus OX=10116 GN=Sdf2l1 PE=1 SV=1	Sdf2l1	140.7	133.6	139.6	49.5	53.5	51.9	4.15385e-06	2.67205
P24268	Cathepsin D OS=Rattus norvegicus OX=10116 GN=Ctsd PE=1 SV=1	Ctsd	154.5	155.2	157.7	59.9	59	57.5	1.39097e-07	2.64966
A0A0G2K0T2	Tetraspanin OS=Rattus norvegicus OX=10116 GN=Cd63 PE=1 SV=1	Cd63	165.9	169.9	157.6	61.1	56.8	68.6	3.37249e-05	2.64558
A0A0G2JXN6	Galectin OS=Rattus norvegicus OX=10116 GN=Lgals3 PE=1 SV=1	Lgals3	150.7	156.8	147.9	58.6	56.2	58.7	4.38628e-06	2.62478
A0A0G2K639	Polymeric immunoglobulin receptor OS=Rattus norvegicus OX=10116 GN=Pigr PE=1 SV=1	Pigr	149.4	159.3	157.8	64.2	56.6	57	1.68097e-05	2.62373
A0A0G2JSS8	Peroxiredoxin 5, isoform CRA_c OS=Rattus norvegicus OX=10116 GN=Prdx5 PE=1 SV=1	Prdx5	155.5	156.7	155.2	60.2	58	60.3	4.17002e-08	2.61849
A2TGX5	CMRF35-like molecule 8 OS=Rattus norvegicus OX=10116 GN=Cd300a PE=2 SV=1	Cd300a	152	160.9	160.3	65.6	58.1	59	1.29397e-05	2.59004
P50115	Protein S100-A8 OS=Rattus norvegicus OX=10116 GN=S100a8 PE=1 SV=3	S100a8	148.6	148.4	152.3	59	59.6	55	1.14341e-06	2.58813
A7E3N2	Neutrophil cytosol factor 2 OS=Rattus norvegicus OX=10116 GN=Ncf2 PE=2 SV=1	Ncf2	151.7	160.8	157.5	64.6	62.4	59.4	6.51628e-06	2.52146
Q4FZY1	Cd68 molecule OS=Rattus norvegicus OX=10116 GN=Cd68 PE=1 SV=1	Cd68	155.8	167	160.5	65.8	66.4	60.1	1.42466e-05	2.51326
G3V8L7	Integrin alpha M OS=Rattus norvegicus OX=10116 GN=Itgam PE=1 SV=1	Itgam	158.2	156.2	162	63.7	65.2	61.4	1.22427e-06	2.50342
Q02765	Cathepsin S OS=Rattus norvegicus OX=10116 GN=Ctss PE=2 SV=1	Ctss	145.6	143.9	146.6	59.7	61.1	54.5	2.26437e-06	2.48774
D3ZZ08	Uncharacterized protein OS=Rattus norvegicus OX=10116 PE=1 SV=2		157.1	191.7	168.9	69.9	67.9	72.8	0.000565731	2.45821
G3V681	DNA helicase OS=Rattus norvegicus OX=10116 GN=Mcm4 PE=1 SV=1	Mcm4	135.9	118.9	147.3	53.5	57.2	54.3	0.000687853	2.43697
F1M707	Neutrophil cytosolic factor 1 OS=Rattus norvegicus OX=10116 GN=Ncf1 PE=1 SV=2	Ncf1	162.4	169.2	147.1	64.8	63.4	70.5	0.000171541	2.40916
Q6MGA0	MHC class II antigen OS=Rattus norvegicus OX=10116 GN=RT1-Ba PE=2 SV=1	RT1-Ba	148.3	175	145.1	69	43.5	82.3	0.00353176	2.40452
Q9ESH6	Glutaredoxin-1 OS=Rattus norvegicus OX=10116 GN=Glrx PE=3 SV=3	Glrx	148.5	160	157.9	66.2	61.1	67.8	2.43374e-05	2.39057
M0RA79	Uncharacterized protein OS=Rattus norvegicus OX=10116 PE=1 SV=1		168.1	158.8	165.3	69.4	69.6	66.9	5.00342e-06	2.39048
G3V8Z5	Uncharacterized protein OS=Rattus norvegicus OX=10116 PE=1 SV=2		208.9	203.5	206.7	90.1	85.4	84.3	9.19005e-07	2.38299
Q5U2R8	Interferon activated gene 204 OS=Rattus norvegicus OX=10116 GN=Mnda PE=1 SV=1	Mnda	145.6	150.6	133.8	62	57.7	62.3	9.13254e-05	2.36264
Q8VD48	Dehydrogenase/reductase SDR family member 9 OS=Rattus norvegicus OX=10116 GN=Dhrs9 PE=2 SV=1	Dhrs9	160.3	154.3	166.1	68.6	68.5	66.5	1.19009e-05	2.361
Q5U2V4	Phospholipase B-like 1 OS=Rattus norvegicus OX=10116 GN=Plbd1 PE=2 SV=1	Plbd1	150.9	147.6	158.1	64	65.9	63.7	1.02407e-05	2.35847
Q62715	Neutrophil antibiotic peptide NP-2 OS=Rattus norvegicus OX=10116 GN=Defa PE=1 SV=1	Defa	149.1	161.4	143.7	63.2	57.8	71.8	0.000194379	2.35581
D3ZFP4	DNA helicase OS=Rattus norvegicus OX=10116 GN=Mcm3 PE=1 SV=3	Mcm3	133.2	141.4	137.5	61.2	58	56.5	8.74995e-06	2.34548
Q921A4	Cytoglobin OS=Rattus norvegicus OX=10116 GN=Cygb PE=1 SV=1	Cygb	184.3	179.6	186.9	79.9	81.6	76.3	2.47369e-06	2.31623
B2RZ98	Ncf4 protein OS=Rattus norvegicus OX=10116 GN=Ncf4 PE=1 SV=1	Ncf4	140.2	154.3	155.8	73	62	59.7	0.000189147	2.31279
P06762	Heme oxygenase 1 OS=Rattus norvegicus OX=10116 GN=Hmox1 PE=1 SV=1	Hmox1	138.8	136.4	147.1	56.5	68.2	59.9	7.5807e-05	2.28765
Q5I0D7	Xaa-Pro dipeptidase OS=Rattus norvegicus OX=10116 GN=Pepd PE=2 SV=1	Pepd	152.1	146.3	150.8	64.7	66.6	65.3	1.37734e-06	2.28484
G3V6C4	UDP-glucose 6-dehydrogenase OS=Rattus norvegicus OX=10116 GN=Ugdh PE=1 SV=1	Ugdh	146.5	147.2	151.7	63.6	64.8	66.6	1.43655e-06	2.2841
A0A0G2JUF9	NCK-associated protein 1-like OS=Rattus norvegicus OX=10116 GN=Nckap1l PE=1 SV=1	Nckap1l	152.2	154.6	157.3	70.2	65	68	2.06075e-06	2.28396
Q5RK28	Normal mucosa of esophagus-specific gene 1 protein OS=Rattus norvegicus OX=10116 GN=Nmes1 PE=3 SV=1	Nmes1	133.1	149.4	131.6	62.4	51.8	68.5	0.00050484	2.26656
P27881	Hexokinase-2 OS=Rattus norvegicus OX=10116 GN=Hk2 PE=1 SV=1	Hk2	142.6	151.6	139.9	66.3	57.4	68.7	8.21945e-05	2.25624
Q6AYC4	Macrophage-capping protein OS=Rattus norvegicus OX=10116 GN=Capg PE=1 SV=1	Capg	149.5	147.8	144.2	66.3	66.5	64	1.28562e-06	2.24339
D3ZGT6	Procollagen-proline, 2-oxoglutarate 4-dioxygenase (Proline 4-hydroxylase), alpha II polypeptide (Predicted), isoform CRA_a OS=Rattus norvegicus OX=10116 GN=P4ha2 PE=1 SV=1	P4ha2	161.8	156.2	158	68.8	71	72.9	1.71678e-06	2.23789
P13941	Collagen alpha-1(III) chain OS=Rattus norvegicus OX=10116 GN=Col3a1 PE=2 SV=3	Col3a1	155.3	152.2	147.9	63.7	65.4	74.6	3.07876e-05	2.23564
G3V7D0	Matrix metalloproteinase OS=Rattus norvegicus OX=10116 GN=Mmp8 PE=3 SV=1	Mmp8	151.6	137.1	135.9	63.3	56.2	71.5	0.000314701	2.22304
A0A0G2K670	Voltage-gated potassium channel subunit beta-2 OS=Rattus norvegicus OX=10116 GN=Kcnab2 PE=1 SV=1	Kcnab2	156.8	157.8	146.7	65.1	67.1	75.7	6.17796e-05	2.21886
G3V786	Aldo-keto reductase family 1, member B8 OS=Rattus norvegicus OX=10116 GN=Akr1b8 PE=1 SV=1	Akr1b8	158.6	164.4	165	75.8	72.6	71.6	3.12026e-06	2.21818
A0A0G2K8H6	Pro-cathepsin H OS=Rattus norvegicus OX=10116 GN=Ctsh PE=1 SV=1	Ctsh	136.5	136.2	138.6	63.1	60.7	62	2.074e-07	2.21367
Q9ERL1	Cytochrome b-245 beta chain OS=Rattus norvegicus OX=10116 GN=Cybb PE=1 SV=2	Cybb	144.1	138.5	153.7	64.1	69.2	64	7.46019e-05	2.21135
G3V7Q6	Proteasome subunit beta type OS=Rattus norvegicus OX=10116 GN=Psmb5 PE=1 SV=1	Psmb5	200	198.4	191.9	89.8	88	89.3	1.8303e-06	2.21003
P07340	Sodium/potassium-transporting ATPase subunit beta-1 OS=Rattus norvegicus OX=10116 GN=Atp1b1 PE=1 SV=1	Atp1b1	135.8	127.5	128.2	55.3	60.8	61.6	2.76647e-05	2.20315
P63081	V-type proton ATPase 16 kDa proteolipid subunit OS=Rattus norvegicus OX=10116 GN=Atp6v0c PE=2 SV=1	Atp6v0c	150.9	158.4	155.7	75.3	69	67.7	1.25066e-05	2.1934
P10960	Prosaposin OS=Rattus norvegicus OX=10116 GN=Psap PE=1 SV=1	Psap	133.5	136	138	64.1	60.2	61.7	1.79178e-06	2.19086
Q9EPB1	Dipeptidyl peptidase 2 OS=Rattus norvegicus OX=10116 GN=Dpp7 PE=1 SV=1	Dpp7	147	147.5	148	69.8	66.8	66.1	2.75908e-07	2.18303
A0A0G2K022	Reticulocalbin 3 OS=Rattus norvegicus OX=10116 GN=Rcn3 PE=1 SV=1	Rcn3	151.5	157.9	125.2	69.3	64.1	65.9	0.00149378	2.18063
P29826	Rano class II histocompatibility antigen, B-1 beta chain OS=Rattus norvegicus OX=10116 GN=RT1-Bb PE=2 SV=1	RT1-Bb	148.5	141.4	141.1	65.9	67	65.3	6.10669e-06	2.17457
P55009	Allograft inflammatory factor 1 OS=Rattus norvegicus OX=10116 GN=Aif1 PE=2 SV=1	Aif1	117.6	128.1	128.9	64.2	55.6	53.8	0.000159542	2.15783
Q3KRC3	SRP receptor subunit alpha OS=Rattus norvegicus OX=10116 GN=Srpra PE=1 SV=1	Srpra	131.4	156.2	149.4	69.6	68.9	66.7	0.000487908	2.12963
Q5U1Y2	Rac family small GTPase 2 OS=Rattus norvegicus OX=10116 GN=Rac2 PE=1 SV=1	Rac2	141.8	130.9	141.9	66.1	64.1	65.1	3.85308e-05	2.12289
D3ZZT9	Collagen type XIV alpha 1 chain OS=Rattus norvegicus OX=10116 GN=Col14a1 PE=1 SV=3	Col14a1	156.5	150.9	152.8	71.3	74.7	71.3	2.2112e-06	2.11781
P20037	Rano class II histocompatibility antigen, B alpha chain OS=Rattus norvegicus OX=10116 GN=RT1-Ba PE=3 SV=1	RT1-Ba	115.6	147.6	134.3	66.9	58.5	63.1	0.0019099	2.10875
P07824	Arginase-1 OS=Rattus norvegicus OX=10116 GN=Arg1 PE=1 SV=2	Arg1	125	138.3	132.2	76.9	62.6	50.1	0.00136231	2.08597
Q5RJR8	Leucine-rich repeat-containing protein 59 OS=Rattus norvegicus OX=10116 GN=Lrrc59 PE=1 SV=1	Lrrc59	135.3	133.5	135.2	63.7	66.5	63.7	3.65916e-07	2.08355
Q8CHN6	Sphingosine-1-phosphate lyase 1 OS=Rattus norvegicus OX=10116 GN=Sgpl1 PE=2 SV=1	Sgpl1	143.3	139.3	138.1	65	69.8	67.7	4.12988e-06	2.07753
P02454	Collagen alpha-1(I) chain OS=Rattus norvegicus OX=10116 GN=Col1a1 PE=1 SV=5	Col1a1	134.7	133.5	143.7	64.6	67.1	66.7	2.77022e-05	2.07611
Q6P6U0	Tyrosine-protein kinase Fgr OS=Rattus norvegicus OX=10116 GN=Fgr PE=1 SV=1	Fgr	156.5	138	140.4	64.6	72.3	72.7	0.000297715	2.0749
A0A0G2K1A2	Myeloperoxidase OS=Rattus norvegicus OX=10116 GN=Mpo PE=1 SV=1	Mpo	138.4	142.4	144.5	70.6	69.8	65.7	6.33464e-06	2.06356
Q64194	Lysosomal acid lipase/cholesteryl ester hydrolase OS=Rattus norvegicus OX=10116 GN=Lipa PE=2 SV=1	Lipa	158.8	149.6	177.9	73.8	82.4	80.8	0.000683855	2.0519
Q63691	Monocyte differentiation antigen CD14 OS=Rattus norvegicus OX=10116 GN=Cd14 PE=2 SV=2	Cd14	115.9	158.6	138.4	79.1	56.2	66.1	0.00730772	2.05015
Q5U3Z7	Serine hydroxymethyltransferase OS=Rattus norvegicus OX=10116 GN=Shmt2 PE=1 SV=1	Shmt2	140.5	140	146.6	70.5	67.9	70.1	5.61816e-06	2.04844
B2RZD1	Protein transport protein Sec61 subunit beta OS=Rattus norvegicus OX=10116 GN=Sec61b PE=1 SV=1	Sec61b	153.3	166.7	159.4	79.1	73.8	82.2	5.90194e-05	2.03913
P97943	Scavenger receptor class B member 1 OS=Rattus norvegicus OX=10116 GN=Scarb1 PE=1 SV=1	Scarb1	143.7	143.2	150.1	77.9	67.5	69.5	4.46311e-05	2.0335
O70513	Galectin-3-binding protein OS=Rattus norvegicus OX=10116 GN=Lgals3bp PE=1 SV=2	Lgals3bp	134.4	132.3	131.3	72.1	59.3	64.7	6.10177e-05	2.02958
Q811M5	Complement component C6 OS=Rattus norvegicus OX=10116 GN=C6 PE=2 SV=1	C6	156.2	151.4	157.7	72.9	83.1	74.2	3.0211e-05	2.02129
A0A0G2K7X7	Complement C7 OS=Rattus norvegicus OX=10116 GN=C7 PE=1 SV=1	C7	144.4	147.2	146	70.9	72.6	73.8	3.84118e-07	2.01381
Q32KJ5	N-acetylglucosamine-6-sulfatase OS=Rattus norvegicus OX=10116 GN=Gns PE=1 SV=1	Gns	134.3	144.2	141.4	72.3	67.8	69.4	2.65285e-05	2.0043
F1M1Q7	Uncharacterized protein OS=Rattus norvegicus OX=10116 PE=4 SV=3		175.5	177.4	169.7	88.2	83.9	89.1	6.51315e-06	2.00077
A9CMB8	DNA helicase OS=Rattus norvegicus OX=10116 GN=Mcm6 PE=1 SV=1	Mcm6	168.3	136.8	136.6	86.8	70.5	64.5	0.00417754	1.99143
P04785	Protein disulfide-isomerase OS=Rattus norvegicus OX=10116 GN=P4hb PE=1 SV=2	P4hb	136.1	136.6	137.1	68.8	68.3	68.8	3.47067e-09	1.99029
P04157	Receptor-type tyrosine-protein phosphatase C OS=Rattus norvegicus OX=10116 GN=Ptprc PE=1 SV=2	Ptprc	139.7	137.5	137	71.1	69.5	67.6	7.88268e-07	1.98943
D4A2F6	NHL repeat-containing 3 OS=Rattus norvegicus OX=10116 GN=Nhlrc3 PE=1 SV=2	Nhlrc3	147.4	140.8	139.4	70.3	69.6	76.1	2.55036e-05	1.97963
O08623	Sequestosome-1 OS=Rattus norvegicus OX=10116 GN=Sqstm1 PE=1 SV=1	Sqstm1	162.9	157.8	128.3	69.4	74.9	83	0.00300051	1.97536
P17046	Lysosome-associated membrane glycoprotein 2 OS=Rattus norvegicus OX=10116 GN=Lamp2 PE=1 SV=3	Lamp2	145.2	139	140.6	70.7	73.6	71.8	4.42452e-06	1.96576
A0A0G2JVG3	Pyruvate kinase OS=Rattus norvegicus OX=10116 GN=Pkm PE=1 SV=1	Pkm	147.7	147.2	154	80.7	79.5	68.6	7.76776e-05	1.96198
Q9WV57	Macrophage-expressed gene 1 protein OS=Rattus norvegicus OX=10116 GN=Mpeg1 PE=2 SV=2	Mpeg1	128.7	129.8	130.4	70.2	62.8	67.1	8.92838e-06	1.94353
A0A0G2JXN8	Oxysterol-binding protein OS=Rattus norvegicus OX=10116 GN=Osbpl8 PE=1 SV=1	Osbpl8	132.3	129.4	125.2	66.6	63.8	70	2.2078e-05	1.93064
G3V904	Phospholipase D family, member 4 OS=Rattus norvegicus OX=10116 GN=Pld4 PE=1 SV=1	Pld4	142.5	130.8	137.6	67.5	79.6	66	0.000273809	1.9282
B2GUV5	V-type proton ATPase subunit G OS=Rattus norvegicus OX=10116 GN=Atp6v1g1 PE=1 SV=1	Atp6v1g1	129.6	133.8	143	75.9	61.1	74.1	0.000440902	1.92515
P85968	6-phosphogluconate dehydrogenase, decarboxylating OS=Rattus norvegicus OX=10116 GN=Pgd PE=1 SV=1	Pgd	146.1	151.6	147.4	77.9	75.3	78.6	3.30682e-06	1.92019
D3ZZC1	RCG43947 OS=Rattus norvegicus OX=10116 GN=Txndc5 PE=1 SV=1	Txndc5	132.5	133	131.8	67.6	69.3	70.4	2.29182e-07	1.91655
G3V615	Complement factor B OS=Rattus norvegicus OX=10116 GN=Cfb PE=1 SV=1	Cfb	134.5	137.1	137.2	73.1	70.4	69.9	1.04024e-06	1.91565
Q6MG73	Complement C2 OS=Rattus norvegicus OX=10116 GN=C2 PE=1 SV=1	C2	137.3	148.2	138.3	79.1	67.2	75.9	0.000173721	1.90729
B2GV31	Muc1 protein OS=Rattus norvegicus OX=10116 GN=Muc1 PE=2 SV=1	Muc1	111.6	117	117	56.5	57.8	67.4	0.000147634	1.90204
F1LTN6	Uncharacterized protein OS=Rattus norvegicus OX=10116 PE=1 SV=2		173.1	173.7	179.8	95.4	90.6	91.1	5.93538e-06	1.9004
Q62737	Cytochrome b-245 light chain OS=Rattus norvegicus OX=10116 GN=Cyba PE=1 SV=3	Cyba	125	129.3	128.4	66.9	66.3	68.2	1.84482e-06	1.9002
M0RCH5	Glucosamine-6-phosphate isomerase OS=Rattus norvegicus OX=10116 GN=Gnpda1 PE=1 SV=2	Gnpda1	143.6	141.3	138.2	71.8	74.5	76.4	5.35499e-06	1.89987
Q9ERB4	Versican core protein (Fragments) OS=Rattus norvegicus OX=10116 GN=Vcan PE=2 SV=2	Vcan	132	136.3	137.9	69.6	67.4	76.9	4.49265e-05	1.89902
F1M3U4	Uncharacterized protein OS=Rattus norvegicus OX=10116 PE=1 SV=2		145.7	142	142.8	74.1	74.6	78.2	2.41963e-06	1.89731
Q5FVI6	V-type proton ATPase subunit C 1 OS=Rattus norvegicus OX=10116 GN=Atp6v1c1 PE=2 SV=1	Atp6v1c1	132	130.8	137.5	69.1	70.7	71.8	9.01268e-06	1.89178
G3V7L8	ATPase, H+ transporting, V1 subunit E isoform 1, isoform CRA_a OS=Rattus norvegicus OX=10116 GN=Atp6v1e1 PE=1 SV=1	Atp6v1e1	135.1	132.9	137.9	72.8	73.8	68.4	8.5201e-06	1.88791
A0A096P6L8	Fibronectin OS=Rattus norvegicus OX=10116 GN=Fn1 PE=1 SV=2	Fn1	134.2	135.8	138.4	72.1	72.8	71.5	9.58016e-07	1.88725
D3ZY96	Neutrophilic granule protein OS=Rattus norvegicus OX=10116 GN=Ngp PE=1 SV=1	Ngp	166.1	123.3	131.5	70.4	78.5	74.2	0.00776653	1.8866
F1LZH0	Uncharacterized protein OS=Rattus norvegicus OX=10116 PE=1 SV=2		139.2	139.3	130.4	83.3	72.4	62.1	0.000721119	1.87741
P04961	Proliferating cell nuclear antigen OS=Rattus norvegicus OX=10116 GN=Pcna PE=1 SV=1	Pcna	113.9	113.3	117.7	63.8	63.6	58	2.25138e-05	1.8603
Q6P734	Plasma protease C1 inhibitor OS=Rattus norvegicus OX=10116 GN=Serping1 PE=2 SV=1	Serping1	149.2	148.8	148.8	80	81.8	78.4	2.57001e-07	1.86012
F1M8E9	Lysozyme OS=Rattus norvegicus OX=10116 GN=Lyz2 PE=1 SV=1	Lyz2	134.6	134.1	132.6	74.2	71.1	70.7	1.03202e-06	1.85787
O55006	Protein RoBo-1 OS=Rattus norvegicus OX=10116 PE=1 SV=1		137.7	130.8	135.2	72.5	72.4	72.5	6.63266e-06	1.85695
P54001	Prolyl 4-hydroxylase subunit alpha-1 OS=Rattus norvegicus OX=10116 GN=P4ha1 PE=2 SV=2	P4ha1	129.3	139.2	132.3	73	67.9	75.8	8.01988e-05	1.84956
A0A0G2K1L0	Tenascin C OS=Rattus norvegicus OX=10116 GN=Tnc PE=1 SV=1	Tnc	127.6	136.9	145.5	76.3	69.9	76	0.000357858	1.84518
P11980	Pyruvate kinase PKM OS=Rattus norvegicus OX=10116 GN=Pkm PE=1 SV=3	Pkm	135.2	136.5	135.3	74.4	73.4	73.9	2.73798e-08	1.83581
A0A0H2UI38	Ribosomal protein S19 OS=Rattus norvegicus OX=10116 GN=Rps19l2 PE=4 SV=1	Rps19l2	146	142.1	132.6	76.3	76	77.9	9.41026e-05	1.82754
Q1HAQ0	Lysophosphatidylcholine acyltransferase 1 OS=Rattus norvegicus OX=10116 GN=Lpcat1 PE=2 SV=2	Lpcat1	117.4	119	118.6	64.8	63.1	66.7	1.26039e-06	1.82425
Q5I0E1	Leucine-rich alpha-2-glycoprotein 1 OS=Rattus norvegicus OX=10116 GN=Lrg1 PE=2 SV=1	Lrg1	138.2	151.3	149.8	84.5	77.3	79.5	0.000143719	1.82056
P19944	60S acidic ribosomal protein P1 OS=Rattus norvegicus OX=10116 GN=Rplp1 PE=3 SV=1	Rplp1	134.8	136.2	131.8	73.9	70.4	77	1.2548e-05	1.82015
Q6AYQ9	Peptidyl-prolyl cis-trans isomerase OS=Rattus norvegicus OX=10116 GN=Ppic PE=1 SV=1	Ppic	133.8	135.2	139.1	78.7	74.7	70.9	2.41769e-05	1.81944
P63029	Translationally-controlled tumor protein OS=Rattus norvegicus OX=10116 GN=Tpt1 PE=1 SV=1	Tpt1	129	132.4	121.5	70.2	71.6	68.7	6.59254e-05	1.819
G3V8V1	Granulin, isoform CRA_c OS=Rattus norvegicus OX=10116 GN=Grn PE=4 SV=1	Grn	131.6	144.7	133.4	69.5	62.8	93.1	0.0036423	1.81766
Q5U216	ATP-dependent RNA helicase DDX39A OS=Rattus norvegicus OX=10116 GN=Ddx39a PE=2 SV=1	Ddx39a	121.3	123.6	139.2	73.2	70.8	68	0.000594255	1.81179
D3ZZL3	N-acetyl-alpha-glucosaminidase OS=Rattus norvegicus OX=10116 GN=Naglu PE=1 SV=2	Naglu	126	142.1	132.9	84.7	76.6	60.2	0.00222713	1.81038
P07154	Cathepsin L1 OS=Rattus norvegicus OX=10116 GN=Ctsl PE=1 SV=2	Ctsl	124	156.1	136.9	87.1	78.2	65.6	0.00522724	1.80598
G3V7Z4	Glia-derived nexin OS=Rattus norvegicus OX=10116 GN=Serpine2 PE=3 SV=1	Serpine2	137.2	156.1	145.6	94.5	80.4	68.5	0.00217748	1.8032
Q5U2Z4	Nuclear factor kappa B subunit 2 OS=Rattus norvegicus OX=10116 GN=Nfkb2 PE=1 SV=1	Nfkb2	132.9	133.2	126.1	68.9	73.5	75.5	4.36963e-05	1.79991
P29314	40S ribosomal protein S9 OS=Rattus norvegicus OX=10116 GN=Rps9 PE=1 SV=4	Rps9	129.7	132.1	131.8	74.1	72.6	72.9	3.22075e-07	1.79235
F1M8F4	Glia maturation factor gamma OS=Rattus norvegicus OX=10116 GN=Gmfg PE=1 SV=2	Gmfg	126.6	133.3	126.7	74.3	72.9	68.9	3.21265e-05	1.78899
B5DEN5	Eukaryotic translation elongation factor 1 beta 2 OS=Rattus norvegicus OX=10116 GN=Eef1b2 PE=1 SV=1	Eef1b2	133.7	130.2	134.9	74.3	75.3	73.4	2.65389e-06	1.78834
P20767	Ig lambda-2 chain C region OS=Rattus norvegicus OX=10116 PE=4 SV=1		161.3	152.7	156.2	88	90.6	85.3	1.94954e-05	1.78174
B5DEH4	UDP-N-acetylglucosamine pyrophosphorylase 1-like 1 OS=Rattus norvegicus OX=10116 GN=Uap1l1 PE=1 SV=1	Uap1l1	131.8	136.3	140.7	79.6	72.4	77.5	5.74787e-05	1.78126
O89035	Mitochondrial dicarboxylate carrier OS=Rattus norvegicus OX=10116 GN=Slc25a10 PE=1 SV=1	Slc25a10	137.3	142.2	136.5	77.1	75.5	82	2.17013e-05	1.77323
Q5HZY2	GTP-binding protein SAR1b OS=Rattus norvegicus OX=10116 GN=Sar1b PE=2 SV=1	Sar1b	133.5	129.2	137.9	74.6	79.2	73.7	4.50709e-05	1.76088
G3V824	Insulin-like growth factor 2 receptor OS=Rattus norvegicus OX=10116 GN=Igf2r PE=1 SV=1	Igf2r	134.9	131.3	131.7	74.3	75.9	75.9	1.39214e-06	1.75984
A0A0G2K9D6	SWI/SNF-related, matrix-associated, actin-dependent regulator of chromatin, subfamily c, member 1 OS=Rattus norvegicus OX=10116 GN=Smarcc1 PE=1 SV=1	Smarcc1	104.3	139	130.7	69.7	71.8	71.2	0.00683666	1.75835
P20611	Lysosomal acid phosphatase OS=Rattus norvegicus OX=10116 GN=Acp2 PE=1 SV=1	Acp2	142.2	134	138.7	69.5	78.7	88.1	0.000532666	1.75582
Q5FVH2	Phospholipase D3 OS=Rattus norvegicus OX=10116 GN=Pld3 PE=1 SV=1	Pld3	132.3	130.3	136.3	84.6	84.6	58.2	0.0031155	1.75418
Q66HD3	Nuclear autoantigenic sperm protein OS=Rattus norvegicus OX=10116 GN=Nasp PE=1 SV=1	Nasp	132.2	136.3	123.4	75.2	70.4	78	0.000219032	1.75268
Q6PDW1	40S ribosomal protein S12 OS=Rattus norvegicus OX=10116 GN=Rps12 PE=1 SV=1	Rps12	128.5	131.9	129.2	74.4	72.5	75.6	2.21505e-06	1.75101
P18211	Rano class II histocompatibility antigen, D-1 beta chain OS=Rattus norvegicus OX=10116 GN=RT1-Db1 PE=2 SV=1	RT1-Db1	117.9	122.1	127.4	79	67	64.1	0.000596638	1.74869
D3Z9M5	Peptidylprolyl isomerase OS=Rattus norvegicus OX=10116 GN=Fkbp7 PE=4 SV=1	Fkbp7	143.3	145	132.4	77	78.9	85.3	0.000215355	1.7442
P51577	P2X purinoceptor 4 OS=Rattus norvegicus OX=10116 GN=P2rx4 PE=1 SV=1	P2rx4	133.2	106.2	141.9	77.1	63.8	78.1	0.0098349	1.7411
Q641X3	Beta-hexosaminidase subunit alpha OS=Rattus norvegicus OX=10116 GN=Hexa PE=2 SV=1	Hexa	129.5	119.5	137.5	69	75.6	77.4	0.000697822	1.74099
Q6P503	ATPase H+-transporting V1 subunit D OS=Rattus norvegicus OX=10116 GN=Atp6v1d PE=1 SV=1	Atp6v1d	136.5	123.9	126.6	69.7	72.8	79.9	0.000355604	1.74011
B0BNA5	Coactosin-like protein OS=Rattus norvegicus OX=10116 GN=Cotl1 PE=1 SV=1	Cotl1	128.5	130.6	131.9	75.5	74.1	75.3	8.75127e-07	1.73855
Q6AXR4	Beta-hexosaminidase subunit beta OS=Rattus norvegicus OX=10116 GN=Hexb PE=2 SV=1	Hexb	129.3	127.6	129	76.8	74.1	71.6	4.33534e-06	1.73438
G3V9Q7	Cathepsin G OS=Rattus norvegicus OX=10116 GN=Ctsg PE=1 SV=1	Ctsg	127.9	126.1	131.5	74	81	67.4	0.000212319	1.73336
Q499S4	Interferon-induced GTP-binding protein Mx1 OS=Rattus norvegicus OX=10116 GN=Mx1 PE=1 SV=1	Mx1	69	68.8	68.2	38.4	41.5	39	7.70573e-06	1.73255
P18418	Calreticulin OS=Rattus norvegicus OX=10116 GN=Calr PE=1 SV=1	Calr	127.5	127.3	126.6	73.2	73.3	73.7	6.87952e-09	1.73206
P10247	H-2 class II histocompatibility antigen gamma chain OS=Rattus norvegicus OX=10116 GN=Cd74 PE=1 SV=2	Cd74	112.1	133.1	133.1	82.9	65.9	69.9	0.00358998	1.72977
A0A0G2JSJ8	Fucosidase, alpha-L-1, tissue, isoform CRA_a OS=Rattus norvegicus OX=10116 GN=Fuca1 PE=1 SV=1	Fuca1	128.3	145.6	134.5	82.3	75.5	78.6	0.000454771	1.72758
Q66HA7	Core-binding factor subunit beta OS=Rattus norvegicus OX=10116 GN=Cbfb PE=1 SV=1	Cbfb	124.4	130.7	127.6	79.8	53.9	88.5	0.00712344	1.72232
P05370	Glucose-6-phosphate 1-dehydrogenase OS=Rattus norvegicus OX=10116 GN=G6pdx PE=1 SV=3	G6pdx	129.2	129	131	76	76	74.3	3.62728e-07	1.71984
Q6AZ33	Biliverdin reductase A OS=Rattus norvegicus OX=10116 GN=Blvra PE=1 SV=1	Blvra	129.3	131.3	133.4	76.7	75	77.5	2.48048e-06	1.71902
P61805	Dolichyl-diphosphooligosaccharide--protein glycosyltransferase subunit DAD1 OS=Rattus norvegicus OX=10116 GN=Dad1 PE=3 SV=3	Dad1	123.5	132	125.1	73.2	72	76.4	5.41697e-05	1.71751
D3ZYH8	Myeloperoxidase OS=Rattus norvegicus OX=10116 GN=Mpo PE=1 SV=2	Mpo	131.2	121.6	125.6	75.3	76.2	69.1	0.000123256	1.71532
Q568Y3	E3 ubiquitin-protein ligase RNF185 OS=Rattus norvegicus OX=10116 GN=Rnf185 PE=2 SV=1	Rnf185	120.5	118.3	115.1	62.6	68.8	75.2	0.000243444	1.71297
Q920A6	Retinoid-inducible serine carboxypeptidase OS=Rattus norvegicus OX=10116 GN=Scpep1 PE=2 SV=1	Scpep1	127	135.5	134.3	80.1	77.1	74.5	5.99115e-05	1.71256
A0A0G2JSZ5	Protein disulfide-isomerase A6 OS=Rattus norvegicus OX=10116 GN=Pdia6 PE=1 SV=1	Pdia6	124.8	125.1	120.6	73.1	72.3	71	5.28644e-06	1.71211
Q9WUD2	Transient receptor potential cation channel subfamily V member 2 OS=Rattus norvegicus OX=10116 GN=Trpv2 PE=1 SV=2	Trpv2	112.1	115.6	124.9	67.2	69.6	69.2	0.000231288	1.71165
P09650	Mast cell protease 1 OS=Rattus norvegicus OX=10116 GN=Mcpt1 PE=1 SV=3	Mcpt1	161.2	170.3	168.5	99.3	98.7	94.7	2.50622e-05	1.70823
A0A0G2K014	Lymphocyte cytosolic protein 1 OS=Rattus norvegicus OX=10116 GN=Lcp1 PE=1 SV=1	Lcp1	129.7	131.2	130.4	75.2	76.5	77.6	3.15225e-07	1.7065
Q4G063	Cysteine-rich with EGF-like domain protein 2 OS=Rattus norvegicus OX=10116 GN=Creld2 PE=1 SV=1	Creld2	124.9	136.2	129.5	86.9	66.9	75.4	0.00127537	1.70419
P12785	Fatty acid synthase OS=Rattus norvegicus OX=10116 GN=Fasn PE=1 SV=3	Fasn	120.3	121	120.8	71.5	70.1	71.2	4.92439e-08	1.7016
A0A0G2JY07	DNA helicase OS=Rattus norvegicus OX=10116 GN=Mcm5 PE=1 SV=1	Mcm5	129.8	122.1	145.2	67.7	109.9	56	0.0370995	1.69991
P62853	40S ribosomal protein S25 OS=Rattus norvegicus OX=10116 GN=Rps25 PE=2 SV=1	Rps25	124.2	125.4	124.9	73.5	72.2	74.7	3.54889e-07	1.69918
P62845	40S ribosomal protein S15 OS=Rattus norvegicus OX=10116 GN=Rps15 PE=1 SV=2	Rps15	123.1	121.6	126.9	73.3	74.5	71	1.10854e-05	1.69835
G3V826	Transketolase OS=Rattus norvegicus OX=10116 GN=Tkt PE=1 SV=1	Tkt	138.4	139.3	136.4	80.8	81.3	81.8	3.86664e-07	1.69783
D3ZFJ6	Lactamase, beta OS=Rattus norvegicus OX=10116 GN=Lactb PE=1 SV=1	Lactb	123.9	126.5	125.7	69.6	76.2	75.8	2.23803e-05	1.6972
P50339	Chymase OS=Rattus norvegicus OX=10116 GN=Cma1 PE=2 SV=1	Cma1	171.7	173.3	161.8	96.9	100.4	101.4	5.55853e-05	1.69669
Q642A6	von Willebrand factor A domain-containing protein 1 OS=Rattus norvegicus OX=10116 GN=Vwa1 PE=2 SV=1	Vwa1	118.3	113.2	118.5	67.6	68.9	70.9	1.79341e-05	1.68756
D4ADT3	WAPL cohesin release factor OS=Rattus norvegicus OX=10116 GN=Wapl PE=1 SV=2	Wapl	146.4	125.9	129.2	70.1	82.9	85	0.00229144	1.68697
P62250	40S ribosomal protein S16 OS=Rattus norvegicus OX=10116 GN=Rps16 PE=1 SV=2	Rps16	129	127.2	126.7	74.1	76.9	76	1.12085e-06	1.68678
M0R660	Glyceraldehyde-3-phosphate dehydrogenase OS=Rattus norvegicus OX=10116 PE=1 SV=1		133.1	133.9	134.9	79.9	79.4	79	7.78552e-08	1.68653
G3V8M1	DNA polymerase OS=Rattus norvegicus OX=10116 GN=Pold1 PE=1 SV=1	Pold1	124.3	130.5	141.2	73.1	81	80.8	0.000651473	1.68582
G3V6I9	60S ribosomal protein L26 OS=Rattus norvegicus OX=10116 GN=Rpl26 PE=1 SV=1	Rpl26	125	124.8	128.9	76.8	75	73.4	6.55289e-06	1.68162
Q5U2Q7	Eukaryotic peptide chain release factor subunit 1 OS=Rattus norvegicus OX=10116 GN=Etf1 PE=2 SV=3	Etf1	133	134.8	128.2	76.8	77.9	81.3	2.38952e-05	1.67797
P05065	Fructose-bisphosphate aldolase A OS=Rattus norvegicus OX=10116 GN=Aldoa PE=1 SV=2	Aldoa	139.6	140.8	137	82.9	82.6	83.5	1.06243e-06	1.67631
A0A0H2UHX3	40S ribosomal protein S4 OS=Rattus norvegicus OX=10116 GN=Rps4x PE=3 SV=1	Rps4x	126.3	127	131.7	76.3	77.6	75.9	8.18327e-06	1.67537
A0A0G2JWH5	STT3A, catalytic subunit of the oligosaccharyltransferase complex OS=Rattus norvegicus OX=10116 GN=Stt3a PE=1 SV=1	Stt3a	129.6	128	124.7	74.8	75	78.4	1.01431e-05	1.67528
D3ZRM9	60S ribosomal protein L13 OS=Rattus norvegicus OX=10116 GN=LOC100360491 PE=3 SV=1	LOC100360491	127.1	126.4	132.6	76.5	78.5	75.5	1.75038e-05	1.67505
Q6IN22	Cathepsin B OS=Rattus norvegicus OX=10116 GN=Ctsb PE=1 SV=1	Ctsb	121.6	119.5	123.7	64	79.8	74	0.000506846	1.67493
Q5U367	Procollagen-lysine,2-oxoglutarate 5-dioxygenase 3 OS=Rattus norvegicus OX=10116 GN=Plod3 PE=2 SV=1	Plod3	132.8	128.1	133.8	78.2	81.3	76.3	2.04476e-05	1.67388
G3V8S9	Cathelicidin antimicrobial peptide OS=Rattus norvegicus OX=10116 GN=Camp PE=1 SV=1	Camp	129.8	127.1	130.2	79.4	73.9	78.2	1.1463e-05	1.67214
A0A0G2JXT3	Farnesyl pyrophosphate synthase OS=Rattus norvegicus OX=10116 GN=Fdps PE=1 SV=1	Fdps	122.3	116.8	121.3	70.5	75.9	69.2	5.41414e-05	1.67161
D3ZZK1	Uncharacterized protein OS=Rattus norvegicus OX=10116 PE=3 SV=1		123.7	125.1	129.3	78	74.4	73.8	1.86861e-05	1.67153
Q6T5E9	UDP-glucuronosyltransferase OS=Rattus norvegicus OX=10116 GN=Ugt1a6 PE=1 SV=1	Ugt1a6	118.9	123.9	137	79.6	76.4	71.3	0.00100604	1.67092
D4AD70	Uncharacterized protein OS=Rattus norvegicus OX=10116 PE=3 SV=1		134.7	128.8	133.3	78.6	78.5	80.6	9.93948e-06	1.66933
Q5BJP9	Phytanoyl-CoA dioxygenase domain-containing protein 1 OS=Rattus norvegicus OX=10116 GN=Phyhd1 PE=2 SV=1	Phyhd1	94.8	137.2	140.7	83.8	72.4	67.2	0.032852	1.66831
Q62714	Neutrophil antibiotic peptide NP-4 OS=Rattus norvegicus OX=10116 GN=Np4 PE=1 SV=1	Np4	130.9	137.2	138.1	84.3	79.8	79.4	3.93565e-05	1.66817
P0C5H9	Mesencephalic astrocyte-derived neurotrophic factor OS=Rattus norvegicus OX=10116 GN=Manf PE=1 SV=1	Manf	124.5	123	126.8	74.1	73.3	77.2	6.67475e-06	1.66652
M0R6L8	DnaJ heat shock protein family (Hsp40) member C19 OS=Rattus norvegicus OX=10116 GN=Dnajc19 PE=1 SV=1	Dnajc19	134.3	122.9	135.9	80.7	76.4	79.4	0.000260927	1.66216
D3ZUU6	C-type lectin domain family 3, member B OS=Rattus norvegicus OX=10116 GN=Clec3b PE=1 SV=1	Clec3b	152	137.8	132	79.9	85.8	88.2	0.000960704	1.66128
O35821	Myb-binding protein 1A OS=Rattus norvegicus OX=10116 GN=Mybbp1a PE=1 SV=2	Mybbp1a	127.4	131.7	130.2	78	77.8	78.6	2.27652e-06	1.66084
Q6P3V8	Eukaryotic translation initiation factor 4A1 OS=Rattus norvegicus OX=10116 GN=Eif4a1 PE=1 SV=1	Eif4a1	128.2	127.6	128.1	77.4	76.5	77.5	1.65059e-08	1.65903
P22355	Pulmonary surfactant-associated protein B OS=Rattus norvegicus OX=10116 GN=Sftpb PE=2 SV=1	Sftpb	114.4	117.6	115.3	72.4	65.1	72	5.61737e-05	1.65776
Q32KJ6	N-acetylgalactosamine-6-sulfatase OS=Rattus norvegicus OX=10116 GN=Galns PE=1 SV=1	Galns	132.3	136.7	138.3	83.5	82.5	80.1	1.27868e-05	1.65502
P06761	Endoplasmic reticulum chaperone BiP OS=Rattus norvegicus OX=10116 GN=Hspa5 PE=1 SV=1	Hspa5	124.1	124.4	124.3	75	75.4	75.1	5.09769e-10	1.65322
D4ADF5	Programmed cell death 5 OS=Rattus norvegicus OX=10116 GN=Pdcd5 PE=1 SV=1	Pdcd5	138	133.1	132.1	82.3	80.5	81.3	9.7169e-06	1.65178
F1LVL4	Uncharacterized protein OS=Rattus norvegicus OX=10116 PE=4 SV=2		158	161.1	152	94.6	95.6	95.3	2.10971e-05	1.65009
P62909	40S ribosomal protein S3 OS=Rattus norvegicus OX=10116 GN=Rps3 PE=1 SV=1	Rps3	129.2	129.3	130.2	79.2	79	77.4	1.6002e-07	1.64983
P0C5W1	Microtubule-associated protein 1S OS=Rattus norvegicus OX=10116 GN=Map1s PE=1 SV=1	Map1s	126.7	130.7	119.3	75.2	76.9	76.5	0.00012761	1.64786
F1LM33	Leucine-rich PPR motif-containing protein, mitochondrial OS=Rattus norvegicus OX=10116 GN=Lrpprc PE=1 SV=2	Lrpprc	131.2	131	126.3	80.2	79.1	76.7	1.17376e-05	1.64619
A0A0H2UHU1	60S ribosomal protein L37a OS=Rattus norvegicus OX=10116 GN=Rpl37a PE=3 SV=1	Rpl37a	122.4	121.8	121.5	73.4	77.1	72	6.52551e-06	1.6436
P01048	T-kininogen 1 OS=Rattus norvegicus OX=10116 GN=Map1 PE=1 SV=2	Map1	143.8	142.2	143.2	86.9	86.5	88.1	1.23699e-07	1.6413
O88797	Disabled homolog 2 OS=Rattus norvegicus OX=10116 GN=Dab2 PE=1 SV=1	Dab2	129.8	131.8	128.7	77.4	76.7	83.8	3.11672e-05	1.64061
P15684	Aminopeptidase N OS=Rattus norvegicus OX=10116 GN=Anpep PE=1 SV=2	Anpep	126.1	131.3	126.3	79.1	77.9	77.1	1.00429e-05	1.63904
F1M953	Stress-70 protein, mitochondrial OS=Rattus norvegicus OX=10116 GN=Hspa9 PE=1 SV=1	Hspa9	128	125.9	129.8	75.8	79.9	78.6	7.23494e-06	1.63764
P19945	60S acidic ribosomal protein P0 OS=Rattus norvegicus OX=10116 GN=Rplp0 PE=1 SV=2	Rplp0	128.5	124.1	128.4	77.8	78.1	77.2	4.76905e-06	1.63449
P49242	40S ribosomal protein S3a OS=Rattus norvegicus OX=10116 GN=Rps3a PE=1 SV=2	Rps3a	125.3	123.8	124.9	75.2	76.8	76.9	2.78592e-07	1.6339
P62907	60S ribosomal protein L10a OS=Rattus norvegicus OX=10116 GN=Rpl10a PE=1 SV=2	Rpl10a	128.1	126.2	127.3	75.5	78.8	79.3	2.99805e-06	1.63356
P62912	60S ribosomal protein L32 OS=Rattus norvegicus OX=10116 GN=Rpl32 PE=1 SV=2	Rpl32	119.5	116.6	119.5	74.5	72.3	70.9	5.51496e-06	1.63344
P23358	60S ribosomal protein L12 OS=Rattus norvegicus OX=10116 GN=Rpl12 PE=2 SV=1	Rpl12	131	127	127.4	75.4	80.7	80	1.8555e-05	1.63236
D3ZD46	DEXH-box helicase 58 OS=Rattus norvegicus OX=10116 GN=Dhx58 PE=1 SV=1	Dhx58	113.5	107.1	103.7	77.7	63.1	57.9	0.00313873	1.63211
P50430	Arylsulfatase B OS=Rattus norvegicus OX=10116 GN=Arsb PE=2 SV=2	Arsb	131.4	135.1	136.7	82.3	79.3	85.5	2.59307e-05	1.63173
P62282	40S ribosomal protein S11 OS=Rattus norvegicus OX=10116 GN=Rps11 PE=1 SV=3	Rps11	121	121.7	121.6	73.5	75	74.9	9.81306e-08	1.63071
Q80ZA3	Alpha-2 antiplasmin OS=Rattus norvegicus OX=10116 GN=Serpinf1 PE=1 SV=1	Serpinf1	135.1	142.6	139.5	87.1	82.2	86.7	3.67216e-05	1.62969
Q68FR6	Elongation factor 1-gamma OS=Rattus norvegicus OX=10116 GN=Eef1g PE=2 SV=3	Eef1g	128.7	124.9	129.1	77	79	78.9	4.96399e-06	1.6292
F1M853	Ribosome-binding protein 1 OS=Rattus norvegicus OX=10116 GN=Rrbp1 PE=1 SV=3	Rrbp1	124	124.5	124.2	75.6	76.4	76.9	3.07208e-08	1.62822
Q5XIU4	B-cell receptor-associated protein 29 OS=Rattus norvegicus OX=10116 GN=Bcap29 PE=1 SV=1	Bcap29	117	122.9	117.6	72.3	74.4	73	2.02046e-05	1.62722
G3V8L1	PYD and CARD domain-containing OS=Rattus norvegicus OX=10116 GN=Pycard PE=1 SV=1	Pycard	129.5	126.7	126.3	77.5	81.6	76.4	1.27468e-05	1.6242
D3ZLH3	Uncharacterized protein OS=Rattus norvegicus OX=10116 PE=4 SV=1		122.7	123.9	125.9	75.8	79.4	74.2	1.2019e-05	1.6238
A0A0G2JTR4	ABR, RhoGEF and GTPase-activating protein OS=Rattus norvegicus OX=10116 GN=Abr PE=1 SV=1	Abr	135.9	124.9	112.8	76	75.6	78.5	0.00207305	1.62364
G3V9T9	Tyrosine-protein phosphatase non-receptor type OS=Rattus norvegicus OX=10116 GN=Ptpn6 PE=1 SV=1	Ptpn6	124.8	124.8	118.3	71.6	72.8	82.2	0.000294953	1.62357
A0A0A0MY09	Endoplasmin OS=Rattus norvegicus OX=10116 GN=Hsp90b1 PE=1 SV=1	Hsp90b1	122.5	121.1	125	75.6	76.7	74.9	3.00369e-06	1.62236
Q3KRE0	ATPase family AAA domain-containing protein 3 OS=Rattus norvegicus OX=10116 GN=Atad3 PE=1 SV=1	Atad3	127.1	124.4	129.5	77	79.5	78.4	7.67953e-06	1.62197
D3ZH12	Nitric oxide synthase-interacting protein OS=Rattus norvegicus OX=10116 GN=Nosip PE=1 SV=1	Nosip	120.8	127	102.4	66	78.3	71.8	0.00549403	1.62055
F1LTP8	Ceramide synthase 6 OS=Rattus norvegicus OX=10116 GN=Cers6 PE=1 SV=3	Cers6	122.2	120.1	123.5	76.4	76.8	72.6	9.64059e-06	1.62002
D4A4L6	Uncharacterized protein OS=Rattus norvegicus OX=10116 PE=1 SV=1		152.4	159.9	151	101.7	94.4	90	0.00017659	1.61936
A0A0G2JUD9	Matrix metalloproteinase-9 OS=Rattus norvegicus OX=10116 GN=Mmp9 PE=3 SV=1	Mmp9	131.1	135.7	126.5	80.2	83.5	79.2	7.09211e-05	1.61918
P05197	Elongation factor 2 OS=Rattus norvegicus OX=10116 GN=Eef2 PE=1 SV=4	Eef2	126	126.8	125.7	77.5	78.5	78.1	4.12795e-08	1.61683
P27008	Poly [ADP-ribose] polymerase 1 OS=Rattus norvegicus OX=10116 GN=Parp1 PE=1 SV=4	Parp1	124.2	120.4	123.7	75.7	76.3	75.9	2.62613e-06	1.61606
Q4KLN7	ADP-ribosylation factor GTPase-activating protein 3 OS=Rattus norvegicus OX=10116 GN=Arfgap3 PE=1 SV=1	Arfgap3	131.9	128.6	120.4	77.5	75.4	83	0.000296732	1.61467
A0A0G2K1L8	Brain acid soluble protein 1 OS=Rattus norvegicus OX=10116 GN=Basp1 PE=1 SV=1	Basp1	125.1	121.8	128.2	77.7	78.1	76.6	1.51593e-05	1.61403
M0RBJ0	Guanine nucleotide-binding protein subunit gamma OS=Rattus norvegicus OX=10116 GN=Gng2 PE=1 SV=2	Gng2	134.5	135.4	129.7	86	84.3	77.4	8.97424e-05	1.61324
M0R5J4	Uncharacterized protein OS=Rattus norvegicus OX=10116 PE=3 SV=1		124.2	124.1	123.7	76.3	77.1	77.4	2.1009e-08	1.61179
Q499T3	Sirpa protein OS=Rattus norvegicus OX=10116 GN=Sirpa PE=1 SV=1	Sirpa	111.2	123	128.7	78.4	71.5	75.7	0.00116364	1.6086
F1MAC0	Interferon gamma-inducible protein 47 OS=Rattus norvegicus OX=10116 GN=Ifi47 PE=1 SV=1	Ifi47	107.5	106.3	107.9	66.3	66.2	67.5	3.63799e-07	1.6085
O35547	Long-chain-fatty-acid--CoA ligase 4 OS=Rattus norvegicus OX=10116 GN=Acsl4 PE=1 SV=1	Acsl4	116.5	116.7	126.8	77.7	74.1	72.1	0.000274736	1.60786
Q03346	Mitochondrial-processing peptidase subunit beta OS=Rattus norvegicus OX=10116 GN=Pmpcb PE=1 SV=3	Pmpcb	115.5	121.1	126.2	68.7	76.7	80.4	0.000594484	1.60673
P17078	60S ribosomal protein L35 OS=Rattus norvegicus OX=10116 GN=Rpl35 PE=1 SV=3	Rpl35	125.1	125.8	128	77.8	77.2	80.9	4.98709e-06	1.60619
B2RYD7	RCG25591, isoform CRA_a OS=Rattus norvegicus OX=10116 GN=Stt3b PE=1 SV=1	Stt3b	112.9	120.6	120.1	74	72.8	73.4	5.97841e-05	1.60581
A0A0G2K0L0	3'-phosphoadenosine 5'-phosphosulfate synthase 1 OS=Rattus norvegicus OX=10116 GN=Papss1 PE=1 SV=1	Papss1	119.5	125.3	127	83.4	76.6	71.7	0.000333079	1.60466
A0A0H2UHN2	Isopentenyl-diphosphate Delta-isomerase 1 OS=Rattus norvegicus OX=10116 GN=Idi1 PE=1 SV=1	Idi1	125.4	115.6	124.6	67.9	93.4	66.6	0.0077626	1.60421
P62914	60S ribosomal protein L11 OS=Rattus norvegicus OX=10116 GN=Rpl11 PE=1 SV=2	Rpl11	134.8	129.9	133.9	79	85.2	84.4	3.46795e-05	1.60338
Q6MG98	Histocompatibility 2, class II antigen E alpha OS=Rattus norvegicus OX=10116 GN=RT1-Da PE=1 SV=1	RT1-Da	105.2	108.6	109.1	69.6	67.9	63.9	4.15689e-05	1.60328
D3ZQ74	Procollagen-lysine, 2-oxoglutarate 5-dioxygenase 1 OS=Rattus norvegicus OX=10116 GN=Plod1 PE=1 SV=2	Plod1	126.8	129.3	120.2	74.3	74	86.8	0.000718427	1.6006
Q6AYG5	Ethylmalonyl-CoA decarboxylase OS=Rattus norvegicus OX=10116 GN=Echdc1 PE=1 SV=1	Echdc1	122.6	133	123.7	79.7	78.7	78.7	0.000139051	1.59975
P20417	Tyrosine-protein phosphatase non-receptor type 1 OS=Rattus norvegicus OX=10116 GN=Ptpn1 PE=1 SV=1	Ptpn1	131.2	126.7	122.6	86.1	73	78.8	0.00046679	1.59941
P63245	Receptor of activated protein C kinase 1 OS=Rattus norvegicus OX=10116 GN=Rack1 PE=1 SV=3	Rack1	127.6	128.4	128.8	80.9	79.9	79.8	6.89588e-08	1.59933
D3ZQI1	Glutathione peroxidase OS=Rattus norvegicus OX=10116 GN=Gpx7 PE=1 SV=1	Gpx7	126.5	119.3	124.6	76.8	77.6	77.2	2.84396e-05	1.59931
B2RZD4	60S ribosomal protein L34 OS=Rattus norvegicus OX=10116 GN=Rpl34 PE=1 SV=1	Rpl34	116.4	116.6	112.9	72.6	72.5	71.5	4.24383e-06	1.59695
D3ZDZ1	Amyloid beta (A4) protein-binding, family B, member 1 interacting protein OS=Rattus norvegicus OX=10116 GN=Apbb1ip PE=1 SV=2	Apbb1ip	131	122.7	132.8	79.1	81.9	81.2	0.000117292	1.59579
D3ZTH8	Similar to 60S ribosomal protein L23a OS=Rattus norvegicus OX=10116 GN=LOC689899 PE=3 SV=1	LOC689899	120.9	120.4	120.4	73.5	75.6	77.7	3.27598e-06	1.5948
P21531	60S ribosomal protein L3 OS=Rattus norvegicus OX=10116 GN=Rpl3 PE=1 SV=3	Rpl3	125.4	126.1	119.4	76.5	77.8	78.9	3.32953e-05	1.59048
Q5RJR9	Serine (Or cysteine) proteinase inhibitor, clade H, member 1, isoform CRA_b OS=Rattus norvegicus OX=10116 GN=Serpinh1 PE=1 SV=1	Serpinh1	97.3	131.6	133.5	89.6	69	69.3	0.0299992	1.59017
Q6GMN2	Brain-specific angiogenesis inhibitor 1-associated protein 2 OS=Rattus norvegicus OX=10116 GN=Baiap2 PE=1 SV=1	Baiap2	128	130.3	143	89	84.7	78.7	0.000857873	1.58994
P29410	Adenylate kinase 2, mitochondrial OS=Rattus norvegicus OX=10116 GN=Ak2 PE=2 SV=2	Ak2	122.6	123.7	128.4	76.8	81.1	77.9	2.99661e-05	1.58906
Q68FR9	Elongation factor 1-delta OS=Rattus norvegicus OX=10116 GN=Eef1d PE=1 SV=2	Eef1d	124.4	121.4	122.8	77.2	77.2	77.6	8.23166e-07	1.58879
Q5M7T6	V-type proton ATPase subunit OS=Rattus norvegicus OX=10116 GN=Atp6v0d1 PE=1 SV=1	Atp6v0d1	119.4	118.4	115	74	72.6	75.6	1.05523e-05	1.58776
D3ZM33	Uncharacterized protein OS=Rattus norvegicus OX=10116 PE=3 SV=3		123	123.2	121.2	76.4	72.9	82.1	7.99093e-05	1.58773
D3ZD11	Signal peptidase complex subunit 2 OS=Rattus norvegicus OX=10116 GN=Spcs2 PE=1 SV=1	Spcs2	131.3	125.7	131.9	82.7	81.4	80.9	1.96178e-05	1.58735
D3ZA22	Similar to Tripartite motif protein 47 OS=Rattus norvegicus OX=10116 GN=Trim47 PE=1 SV=1	Trim47	148.3	129.4	121.6	73.2	88.2	90.2	0.00677294	1.58704
B5DFB0	Leprecan-like 2 (Predicted), isoform CRA_b OS=Rattus norvegicus OX=10116 GN=P3h3 PE=2 SV=1	P3h3	130.3	112.9	120.7	71.1	85.7	72.5	0.00281232	1.587
F1LZW6	Solute carrier family 25 member 13 OS=Rattus norvegicus OX=10116 GN=Slc25a13 PE=1 SV=2	Slc25a13	115.3	132	119.5	81.1	76.8	73.3	0.00119437	1.58651
A0A0G2K6E3	Myosin IG OS=Rattus norvegicus OX=10116 GN=Myo1g PE=1 SV=1	Myo1g	121.9	119.6	125.7	73	83.7	74.8	0.000272477	1.58618
P05942	Protein S100-A4 OS=Rattus norvegicus OX=10116 GN=S100a4 PE=2 SV=1	S100a4	141.1	132.2	134.5	84.2	86.5	86.4	5.44372e-05	1.58615
P09034	Argininosuccinate synthase OS=Rattus norvegicus OX=10116 GN=Ass1 PE=1 SV=1	Ass1	127	125.4	126.9	81.2	78.8	79.4	7.85461e-07	1.58438
P00770	Mast cell protease 2 OS=Rattus norvegicus OX=10116 GN=Mcpt2 PE=1 SV=1	Mcpt2	121.5	120.1	117.8	73.8	77.9	75.4	1.05205e-05	1.58256
G3V7K5	NPC intracellular cholesterol transporter 1 OS=Rattus norvegicus OX=10116 GN=Npc1 PE=1 SV=1	Npc1	120.3	128.4	123.9	79.6	75.5	80.4	8.1509e-05	1.58217
P21961	Mast cell carboxypeptidase A (Fragment) OS=Rattus norvegicus OX=10116 GN=Cpa3 PE=1 SV=2	Cpa3	158	158.4	152.9	97.4	102.6	96.9	2.26316e-05	1.58067
Q9R0T3	DnaJ homolog subfamily C member 3 OS=Rattus norvegicus OX=10116 GN=Dnajc3 PE=1 SV=3	Dnajc3	121	116.7	117.9	74.5	77.8	72.7	2.4697e-05	1.58044
Q5XIP6	Flap endonuclease 1 OS=Rattus norvegicus OX=10116 GN=Fen1 PE=2 SV=1	Fen1	123.7	119.7	121.8	75.1	78.2	77.9	7.97407e-06	1.57958
P41562	Isocitrate dehydrogenase [NADP] cytoplasmic OS=Rattus norvegicus OX=10116 GN=Idh1 PE=1 SV=1	Idh1	126.4	125.8	119.4	75.7	80.2	79.5	6.71335e-05	1.57859
A0A0H2UH90	von Willebrand factor A domain-containing protein 5A OS=Rattus norvegicus OX=10116 GN=Vwa5a PE=1 SV=1	Vwa5a	115.6	114.3	118.2	73.8	74.4	72.4	5.07048e-06	1.57797
P04642	L-lactate dehydrogenase A chain OS=Rattus norvegicus OX=10116 GN=Ldha PE=1 SV=1	Ldha	125.6	126	125.2	79.6	79.5	79.9	6.19043e-09	1.57657
Q5HZY0	UBX domain-containing protein 4 OS=Rattus norvegicus OX=10116 GN=Ubxn4 PE=1 SV=1	Ubxn4	125.5	117	119.5	71.5	73.5	84.8	0.00081237	1.57528
D4A3K5	Histone H1.1 OS=Rattus norvegicus OX=10116 GN=Hist1h1a PE=1 SV=1	Hist1h1a	117.1	113.1	112.9	74.4	72.8	70.7	1.78201e-05	1.57458
D3ZLL8	40S ribosomal protein S15a-like OS=Rattus norvegicus OX=10116 GN=LOC100909878 PE=3 SV=1	LOC100909878	124.2	126.9	130.1	78.5	84.7	78.9	6.08717e-05	1.57456
Q6MG90	Complement C4B (Chido blood group) OS=Rattus norvegicus OX=10116 GN=C4b PE=1 SV=1	C4b	131.6	130.8	127.3	88.4	82	77.1	0.00017753	1.57455
A1L1L2	Transmembrane protein 214 OS=Rattus norvegicus OX=10116 GN=Tmem214 PE=2 SV=1	Tmem214	118.4	130.3	133.9	85.5	79.3	79.1	0.000841292	1.56868
D3ZFA8	40S ribosomal protein S17-like OS=Rattus norvegicus OX=10116 GN=LOC100362366 PE=3 SV=1	LOC100362366	128.4	127.1	127.3	80.9	79.3	84	5.5889e-06	1.56757
Q5U2V1	Peptidylprolyl isomerase OS=Rattus norvegicus OX=10116 GN=Fkbp10 PE=1 SV=1	Fkbp10	116.6	118.3	123.6	73.9	77.2	77.7	5.78496e-05	1.56687
P62243	40S ribosomal protein S8 OS=Rattus norvegicus OX=10116 GN=Rps8 PE=1 SV=2	Rps8	129.3	128.3	126.9	81.4	81.5	82.8	6.1808e-07	1.56492
M0RBP7	Uncharacterized protein OS=Rattus norvegicus OX=10116 PE=4 SV=1		155.9	147.8	152.4	97.1	95.4	99	2.82721e-05	1.56467
P19804	Nucleoside diphosphate kinase B OS=Rattus norvegicus OX=10116 GN=Nme2 PE=1 SV=1	Nme2	127.5	129.9	124.2	81.9	80.6	81.6	1.12095e-05	1.56329
D3ZN39	Ubiquitin specific protease 8 (Predicted) OS=Rattus norvegicus OX=10116 GN=Usp8 PE=1 SV=2	Usp8	126.8	120.5	117.5	72.7	76.4	84.7	0.0006222	1.56031
D4A7X9	Myosin IF OS=Rattus norvegicus OX=10116 GN=Myo1f PE=1 SV=1	Myo1f	141.2	117.8	124.9	76.7	87.4	82.5	0.00380477	1.55677
P62815	V-type proton ATPase subunit B, brain isoform OS=Rattus norvegicus OX=10116 GN=Atp6v1b2 PE=1 SV=1	Atp6v1b2	117.3	124.4	120.7	78.1	75.5	79.6	5.43316e-05	1.55403
P17077	60S ribosomal protein L9 OS=Rattus norvegicus OX=10116 GN=Rpl9 PE=1 SV=1	Rpl9	114.3	124.8	117.6	77.5	77.7	74.5	0.000204924	1.5529
F1MA31	Lysine demethylase 1A OS=Rattus norvegicus OX=10116 GN=Kdm1a PE=1 SV=3	Kdm1a	129.3	137.4	125.3	90.4	75.5	86.7	0.00124981	1.55186
D4A133	ATPase H+-transporting V1 subunit A OS=Rattus norvegicus OX=10116 GN=Atp6v1a PE=1 SV=1	Atp6v1a	122	121.5	122.6	78.9	78.3	78.8	3.11568e-08	1.55127
Q334I2	Transporter OS=Rattus norvegicus OX=10116 GN=Slc6a14 PE=2 SV=1	Slc6a14	113.2	120.8	120	78.9	68.2	81.1	0.000842271	1.55127
D4A6W6	Uncharacterized protein OS=Rattus norvegicus OX=10116 PE=3 SV=1		126.4	126.6	123.8	79.7	82.2	81	2.68027e-06	1.55126
D4A7L6	Ribose 5-phosphate isomerase A OS=Rattus norvegicus OX=10116 GN=Rpia PE=1 SV=1	Rpia	128.8	131	134.7	81.2	88.6	84.7	7.01287e-05	1.5501
F1M9Q8	Alkylglycerone-phosphate synthase OS=Rattus norvegicus OX=10116 GN=Agps PE=1 SV=3	Agps	125.6	122.8	109.6	74.9	72.7	83.8	0.00213689	1.5471
D3ZU22	60S ribosomal protein L7a-like OS=Rattus norvegicus OX=10116 GN=LOC108349606 PE=4 SV=1	LOC108349606	125.9	125.4	126.8	81.2	81.3	81.9	7.06179e-08	1.54705
Q6AY23	Pyrroline-5-carboxylate reductase 2 OS=Rattus norvegicus OX=10116 GN=Pycr2 PE=2 SV=1	Pycr2	122.1	126.2	130.2	85.3	81.4	78	0.000144261	1.54679
P50545	Tyrosine-protein kinase HCK OS=Rattus norvegicus OX=10116 GN=Hck PE=1 SV=4	Hck	122.4	109.6	135.6	83.1	88.7	65.9	0.0130712	1.54649
P62268	40S ribosomal protein S23 OS=Rattus norvegicus OX=10116 GN=Rps23 PE=1 SV=3	Rps23	118.2	123.9	123.2	82	77	77.3	5.86598e-05	1.54592
G3V8R1	Nucleobindin 2, isoform CRA_b OS=Rattus norvegicus OX=10116 GN=Nucb2 PE=1 SV=1	Nucb2	118.9	121.8	121.9	81.1	76	77.6	1.87895e-05	1.54495
B5DEH7	C1r protein OS=Rattus norvegicus OX=10116 GN=C1r PE=1 SV=1	C1r	132	126.6	140.1	87.7	90.8	79.8	0.000789111	1.54355
D3ZRE7	SWAP complex protein (Predicted), isoform CRA_b OS=Rattus norvegicus OX=10116 GN=Swap70 PE=1 SV=1	Swap70	115.7	118.8	125.9	79.1	79.1	75.4	0.000204473	1.54281
Q5I0F0	Developmentally-regulated GTP-binding protein 1 OS=Rattus norvegicus OX=10116 GN=Drg1 PE=1 SV=1	Drg1	130.1	131.3	124.1	81.3	80	88.7	0.000209656	1.542
B5DEM5	60S ribosomal protein L14 OS=Rattus norvegicus OX=10116 GN=Rpl14 PE=1 SV=1	Rpl14	119.2	121	116.1	79	76.7	75.6	1.83164e-05	1.54042
Q53UA7	Serine/threonine-protein kinase TAO3 OS=Rattus norvegicus OX=10116 GN=Taok3 PE=1 SV=1	Taok3	134.2	123.1	131.8	85.8	81.2	85.8	0.000253762	1.53916
P60517	Gamma-aminobutyric acid receptor-associated protein OS=Rattus norvegicus OX=10116 GN=Gabarap PE=1 SV=1	Gabarap	110.2	100.6	112	71.6	63.8	74.4	0.00137076	1.53861
F1M1H0	Deoxyribose-phosphate aldolase OS=Rattus norvegicus OX=10116 GN=Dera PE=1 SV=3	Dera	127.8	133.9	132.1	83.9	87.2	85.1	2.36491e-05	1.53708
Q7TQ75	Microtubule-associated proteins 1A/1B light chain 3B OS=Rattus norvegicus OX=10116 GN=Map1lc3b PE=2 SV=1	Map1lc3b	132.3	143.6	127.9	87.6	79.7	95.5	0.00197691	1.53653
H9KVF6	Serine/threonine-protein kinase 10 OS=Rattus norvegicus OX=10116 GN=Stk10 PE=1 SV=3	Stk10	112.6	126	126.8	84	76.9	77.2	0.00118877	1.53465
Q9QX80	CArG-binding factor A OS=Rattus norvegicus OX=10116 GN=Hnrnpab PE=1 SV=1	Hnrnpab	122	118.1	122.4	78.3	80.2	77.9	1.08306e-05	1.53342
P50408	V-type proton ATPase subunit F OS=Rattus norvegicus OX=10116 GN=Atp6v1f PE=1 SV=1	Atp6v1f	111.1	115	119.3	77	74	74.3	9.66005e-05	1.53307
Q9R1T3	Cathepsin Z OS=Rattus norvegicus OX=10116 GN=Ctsz PE=1 SV=2	Ctsz	112.8	115.5	114.5	78	72.9	72.9	2.94377e-05	1.53172
D4A8G0	LSM12 homolog OS=Rattus norvegicus OX=10116 GN=Lsm12 PE=1 SV=1	Lsm12	114.1	120.8	118.4	79.5	74.7	76.6	7.068e-05	1.53076
P24368	Peptidyl-prolyl cis-trans isomerase B OS=Rattus norvegicus OX=10116 GN=Ppib PE=1 SV=3	Ppib	120	118.9	121.7	78.5	79.2	77.9	1.28425e-06	1.53056
G3V7R1	Nuclear pore complex protein Nup50 OS=Rattus norvegicus OX=10116 GN=Nup50 PE=1 SV=1	Nup50	124	121.3	113.8	65.5	76.3	93	0.00840286	1.52939
P04797	Glyceraldehyde-3-phosphate dehydrogenase OS=Rattus norvegicus OX=10116 GN=Gapdh PE=1 SV=3	Gapdh	128	123.2	120.9	79.9	82.7	80.9	4.44204e-05	1.52813
G3V6T7	Protein disulfide-isomerase A4 OS=Rattus norvegicus OX=10116 GN=Pdia4 PE=1 SV=1	Pdia4	116.2	117.2	118.5	77.4	76.1	76.9	7.65736e-07	1.52734
Q9JL55	Glycerophosphodiester phosphodiesterase 1 OS=Rattus norvegicus OX=10116 GN=Gde1 PE=1 SV=2	Gde1	129.5	145.2	115.3	85.8	78.3	91.3	0.00888989	1.52702
P52925	High mobility group protein B2 OS=Rattus norvegicus OX=10116 GN=Hmgb2 PE=2 SV=2	Hmgb2	110.6	108.5	106.7	70.8	72	70.9	6.14463e-06	1.52457
Q9Z2Z8	7-dehydrocholesterol reductase OS=Rattus norvegicus OX=10116 GN=Dhcr7 PE=2 SV=1	Dhcr7	113.3	98.1	100.3	72	65	67.5	0.00229228	1.52421
Q9EQS0	Transaldolase OS=Rattus norvegicus OX=10116 GN=Taldo1 PE=1 SV=2	Taldo1	125.9	124.5	125.4	83.2	81.9	81.8	2.42131e-07	1.52207
A0A0G2JYU6	Formin-like 1 OS=Rattus norvegicus OX=10116 GN=Fmnl1 PE=1 SV=1	Fmnl1	128.4	126.3	118.8	81.9	81.3	82.5	0.00013089	1.52015
E9PT22	Inverted formin, FH2 and WH2 domain containing OS=Rattus norvegicus OX=10116 GN=Inf2 PE=1 SV=3	Inf2	123.7	123.7	128.9	86	82	80.7	5.52898e-05	1.51307
A0A0G2K9J2	V-type proton ATPase subunit H OS=Rattus norvegicus OX=10116 GN=Atp6v1h PE=1 SV=1	Atp6v1h	125.2	125.7	122.4	87	79.2	80.6	8.60357e-05	1.51256
D4A465	Late endosomal/lysosomal adaptor, MAPK and MTOR activator 2 OS=Rattus norvegicus OX=10116 GN=Lamtor2 PE=1 SV=1	Lamtor2	122.2	118.1	125.8	80.9	84	77.2	0.00015425	1.51219
P35433	Amidophosphoribosyltransferase OS=Rattus norvegicus OX=10116 GN=Ppat PE=1 SV=1	Ppat	117.1	129.8	123.5	82.4	84.5	78.1	0.000532275	1.51184
O88656	Actin-related protein 2/3 complex subunit 1B OS=Rattus norvegicus OX=10116 GN=Arpc1b PE=1 SV=3	Arpc1b	124.9	124	124.2	84.2	81.5	81.1	1.98813e-06	1.51175
Q9EPH8	Polyadenylate-binding protein 1 OS=Rattus norvegicus OX=10116 GN=Pabpc1 PE=1 SV=1	Pabpc1	119.4	120.3	120	80.8	78.3	79	8.6455e-07	1.51071
Q91ZN1	Coronin-1A OS=Rattus norvegicus OX=10116 GN=Coro1a PE=1 SV=3	Coro1a	122.5	125	122.6	83.9	79.8	81.7	8.55292e-06	1.50815
P27952	40S ribosomal protein S2 OS=Rattus norvegicus OX=10116 GN=Rps2 PE=1 SV=1	Rps2	120	121.8	122.8	83	79.8	79.4	8.32791e-06	1.50537
Q3B8Q1	Nucleolar RNA helicase 2 OS=Rattus norvegicus OX=10116 GN=Ddx21 PE=2 SV=1	Ddx21	119.1	122.8	125.2	80.8	82	81.3	2.23979e-05	1.50389
Q4FZY0	EF-hand domain-containing protein D2 OS=Rattus norvegicus OX=10116 GN=Efhd2 PE=1 SV=1	Efhd2	121.9	121.4	123.9	81.9	81.7	80.6	1.18028e-06	1.50369
Q6UPE0	Choline dehydrogenase, mitochondrial OS=Rattus norvegicus OX=10116 GN=Chdh PE=1 SV=1	Chdh	129	127	130.7	94.7	71.7	90.9	0.00390105	1.50291
A0A0G2K1Z9	Histocompatibility 13 (Predicted), isoform CRA_d OS=Rattus norvegicus OX=10116 GN=Hm13 PE=1 SV=1	Hm13	113.1	112.2	119.8	77.5	75.8	76.6	9.63497e-05	1.50109
G3V9S0	NADH-cytochrome b5 reductase OS=Rattus norvegicus OX=10116 GN=Cyb5r1 PE=1 SV=1	Cyb5r1	77.5	68.8	84.1	121.5	117.6	106.8	0.0035078	0.666088
Q9ERU2	Zinc finger protein 22 OS=Rattus norvegicus OX=10116 GN=Znf22 PE=2 SV=2	Znf22	78	98.9	89.8	143.4	117.7	139.3	0.0112181	0.666084
Q9R066	Coxsackievirus and adenovirus receptor homolog OS=Rattus norvegicus OX=10116 GN=Cxadr PE=1 SV=2	Cxadr	70.7	82.5	80	122.3	118	109.9	0.0015817	0.665905
D3ZWC6	Syntrophin, basic 1 (Predicted) OS=Rattus norvegicus OX=10116 GN=Sntb1 PE=1 SV=1	Sntb1	83.5	70.2	70.2	112.7	111.5	112.2	0.001083	0.665577
Q6P9U0	Serine (Or cysteine) peptidase inhibitor, clade B, member 6a OS=Rattus norvegicus OX=10116 GN=Serpinb6a PE=1 SV=1	Serpinb6a	86.6	86.5	86.8	130.5	129.6	131.1	6.39195e-08	0.664366
P04639	Apolipoprotein A-I OS=Rattus norvegicus OX=10116 GN=Apoa1 PE=1 SV=2	Apoa1	84.7	83.3	86.6	128.9	126.6	128	3.25078e-06	0.663885
Q6AYU3	DnaJ homolog subfamily B member 6 OS=Rattus norvegicus OX=10116 GN=Dnajb6 PE=1 SV=1	Dnajb6	78.9	77.9	75.3	114.5	110	125.3	0.00109403	0.663522
P48199	C-reactive protein OS=Rattus norvegicus OX=10116 GN=Crp PE=1 SV=1	Crp	99.9	94.2	95.2	136.4	149.2	150.6	0.00054059	0.663228
F1M8K0	Dystroglycan 1 OS=Rattus norvegicus OX=10116 GN=Dag1 PE=1 SV=1	Dag1	74	74.3	76.1	111.6	112.8	114.4	3.34079e-06	0.662338
F1LNT1	Inositol 1,4,5-trisphosphate receptor type 1 OS=Rattus norvegicus OX=10116 GN=Itpr1 PE=1 SV=3	Itpr1	66.5	84.8	77.2	121.7	111.6	111.8	0.0034403	0.662127
A0A0G2JY66	Carboxylic ester hydrolase OS=Rattus norvegicus OX=10116 GN=Ces1d PE=1 SV=1	Ces1d	85	81.3	87.5	129.1	127.9	127.1	2.1351e-05	0.660765
F1M6C4	ADP-ribosylation factor-like GTPase 15 OS=Rattus norvegicus OX=10116 GN=Arl15 PE=1 SV=2	Arl15	68.6	79.7	74.3	113.4	111.8	111.7	0.000303442	0.66073
Q9R0I8	Phosphatidylinositol 5-phosphate 4-kinase type-2 alpha OS=Rattus norvegicus OX=10116 GN=Pip4k2a PE=1 SV=1	Pip4k2a	88	83.7	76.9	119.9	124.2	132.3	0.000936592	0.660468
B5DF65	Biliverdin reductase B OS=Rattus norvegicus OX=10116 GN=Blvrb PE=1 SV=1	Blvrb	83.6	86.4	87.6	132.5	129.1	129.5	9.90728e-06	0.658655
D4A5I9	Myosin VI OS=Rattus norvegicus OX=10116 GN=Myo6 PE=1 SV=3	Myo6	78.1	79.6	77.7	119.5	118.9	119	2.98087e-07	0.658646
Q63538	Mitogen-activated protein kinase 12 OS=Rattus norvegicus OX=10116 GN=Mapk12 PE=1 SV=1	Mapk12	81.6	86.6	75.3	125	122	122.7	0.000243146	0.658642
P16303	Carboxylesterase 1D OS=Rattus norvegicus OX=10116 GN=Ces1d PE=1 SV=2	Ces1d	87.2	87.1	87.6	134	133.8	130.7	1.88559e-06	0.657215
P31977	Ezrin OS=Rattus norvegicus OX=10116 GN=Ezr PE=1 SV=3	Ezr	74.9	76.1	77.6	116.1	116.5	115.5	1.14597e-06	0.656708
A0A0G2JTW1	RCG36946 OS=Rattus norvegicus OX=10116 GN=Rap2a PE=4 SV=1	Rap2a	74.1	62.4	70.1	108.3	104.7	101.7	0.000783967	0.656498
G3V729	Bone marrow proteoglycan OS=Rattus norvegicus OX=10116 GN=Prg2 PE=1 SV=1	Prg2	76.8	66.6	83.9	114.5	121.1	110.7	0.00249857	0.656367
Q5FVI3	Leucine-rich repeat-containing protein 57 OS=Rattus norvegicus OX=10116 GN=Lrrc57 PE=2 SV=1	Lrrc57	77.2	78.7	80.3	120.3	115.7	123.9	8.37538e-05	0.656293
Q6IG02	Keratin, type II cytoskeletal 2 epidermal OS=Rattus norvegicus OX=10116 GN=Krt2 PE=3 SV=1	Krt2	79.9	75.2	73.8	116	116.8	116.1	2.77644e-05	0.656062
P05544	Serine protease inhibitor A3L OS=Rattus norvegicus OX=10116 GN=Serpina3l PE=1 SV=3	Serpina3l	84	83.6	83.6	126.6	126.3	130	3.2668e-06	0.656046
D3ZZX1	Inositol polyphosphate-5-phosphatase A OS=Rattus norvegicus OX=10116 GN=Inpp5a PE=1 SV=1	Inpp5a	78.8	75.4	79.4	117.4	120.1	118.8	9.90812e-06	0.655627
Q8R490	Cadherin 13 OS=Rattus norvegicus OX=10116 GN=Cdh13 PE=1 SV=1	Cdh13	70.5	83.2	80.7	122.1	112.1	123.5	0.00147827	0.655298
Q99J82	Integrin-linked protein kinase OS=Rattus norvegicus OX=10116 GN=Ilk PE=2 SV=1	Ilk	81.5	79.9	82.2	123.3	125.5	123.4	1.69283e-06	0.654487
A0A0G2K3I9	Dual-specificity phosphatase 3 OS=Rattus norvegicus OX=10116 GN=Dusp3 PE=1 SV=1	Dusp3	76.2	79.2	74	118.1	115.9	118.4	1.75596e-05	0.650965
G3V9F3	Myosin phosphatase Rho-interacting protein OS=Rattus norvegicus OX=10116 GN=Mprip PE=1 SV=1	Mprip	66.3	76.8	77.8	105	116.2	119.9	0.00229715	0.647611
P35446	Spondin-1 OS=Rattus norvegicus OX=10116 GN=Spon1 PE=1 SV=1	Spon1	75.5	74.7	77	118	116.8	116.4	9.63549e-07	0.646925
Q792I0	Protein lin-7 homolog C OS=Rattus norvegicus OX=10116 GN=Lin7c PE=1 SV=1	Lin7c	81.2	81.8	79.2	137.4	114.7	122.3	0.00279268	0.646902
A0A1B0GWM3	Uncharacterized protein (Fragment) OS=Rattus norvegicus OX=10116 PE=4 SV=1		72.8	75.4	73.4	116.6	112.1	113.9	1.21688e-05	0.646818
A0A0G2JWK2	Methyl-CpG-binding protein 2 OS=Rattus norvegicus OX=10116 GN=Mecp2 PE=1 SV=1	Mecp2	80	78.4	79.5	124.3	120.1	123.8	6.54914e-06	0.646116
Q811X6	Lambda-crystallin homolog OS=Rattus norvegicus OX=10116 GN=Cryl1 PE=1 SV=3	Cryl1	81.5	84.8	81.9	122	129	133.3	0.00019386	0.64585
P50398	Rab GDP dissociation inhibitor alpha OS=Rattus norvegicus OX=10116 GN=Gdi1 PE=1 SV=1	Gdi1	81.4	79.6	82.2	125.3	127.7	124	4.69904e-06	0.645093
F1MAA7	Laminin subunit gamma 1 OS=Rattus norvegicus OX=10116 GN=Lamc1 PE=1 SV=1	Lamc1	70.2	69.2	69.1	108	108	107.4	7.43333e-08	0.644712
Q8R491	EH domain-containing protein 3 OS=Rattus norvegicus OX=10116 GN=Ehd3 PE=1 SV=2	Ehd3	79.3	87.3	78	133.3	125	121.4	0.000594008	0.644193
A0A0G2K7F7	Tropomyosin alpha-1 chain OS=Rattus norvegicus OX=10116 GN=Tpm1 PE=1 SV=1	Tpm1	62.2	73.6	63.3	98.3	108.5	102.6	0.00142086	0.643504
Q6P6Q2	Keratin, type II cytoskeletal 5 OS=Rattus norvegicus OX=10116 GN=Krt5 PE=1 SV=1	Krt5	78.3	77.7	74.6	118.4	118.5	121.5	9.96551e-06	0.643415
Q9Z1H9	Caveolae-associated protein 3 OS=Rattus norvegicus OX=10116 GN=Cavin3 PE=1 SV=1	Cavin3	79.2	81.2	78.8	122	123.4	126.4	7.797e-06	0.643357
D4A4X4	Cingulin OS=Rattus norvegicus OX=10116 GN=Cgn PE=1 SV=2	Cgn	78.2	74.3	74.2	115.2	119.6	117.8	2.16339e-05	0.642938
P10252	CD48 antigen OS=Rattus norvegicus OX=10116 GN=Cd48 PE=1 SV=1	Cd48	80.3	74.3	73.9	118.5	113.7	123.2	0.000250091	0.642938
Q4KM33	Pleckstrin OS=Rattus norvegicus OX=10116 GN=Plek PE=1 SV=1	Plek	94.3	84.4	79.7	134.3	137.1	131.1	0.000491007	0.641988
D3ZD05	KN motif and ankyrin repeat domains 2 OS=Rattus norvegicus OX=10116 GN=Kank2 PE=1 SV=2	Kank2	77.5	76.4	79	122.9	123.6	116.9	4.26279e-05	0.640892
P05964	Protein S100-A6 OS=Rattus norvegicus OX=10116 GN=S100a6 PE=1 SV=3	S100a6	73.6	75.6	76.4	116.2	119.5	116.7	5.70564e-06	0.640182
D3ZF77	Aldo-keto reductase family 1, member C-like OS=Rattus norvegicus OX=10116 GN=Akr1cl PE=1 SV=1	Akr1cl	74.1	75.6	75.8	117.1	118.3	117.2	3.52727e-07	0.639535
P11530	Dystrophin OS=Rattus norvegicus OX=10116 GN=Dmd PE=1 SV=2	Dmd	75.8	74.3	70.9	121	113.3	111.5	0.000215758	0.639098
D3Z9L2	HIG1 domain family, member 1B (Predicted), isoform CRA_a OS=Rattus norvegicus OX=10116 GN=Higd1b PE=4 SV=1	Higd1b	62.5	70	70.2	108.9	101.8	107.1	0.000316864	0.637823
D4A6X3	KN motif and ankyrin repeat domains 4 OS=Rattus norvegicus OX=10116 GN=Kank4 PE=1 SV=1	Kank4	76	75	81.8	126.2	122.2	116.6	0.000228849	0.637808
Q6AYD6	PDZ and LIM domain protein 2 OS=Rattus norvegicus OX=10116 GN=Pdlim2 PE=1 SV=1	Pdlim2	75.7	67.6	64.1	104.9	108.6	112.1	0.000604685	0.636978
G3V726	Granzyme M OS=Rattus norvegicus OX=10116 GN=Gzmm PE=1 SV=1	Gzmm	60.8	72.8	74.2	108.1	108.3	110.5	0.000779803	0.635668
D3ZCF8	ATP-binding cassette, subfamily A (ABC1), member 8a OS=Rattus norvegicus OX=10116 GN=Abca8a PE=1 SV=3	Abca8a	78.5	80.5	85.8	132	128.3	125.7	7.80019e-05	0.634197
Q811A2	Bone marrow stromal antigen 2 OS=Rattus norvegicus OX=10116 GN=Bst2 PE=1 SV=1	Bst2	66.2	62.1	58.3	94.9	99.6	99.8	0.000209408	0.634047
Q9EPF2	Cell surface glycoprotein MUC18 OS=Rattus norvegicus OX=10116 GN=Mcam PE=1 SV=2	Mcam	79	68.5	68.7	109.4	117.2	115.4	0.000561822	0.632164
M0RC99	Ras-related protein Rab-5A OS=Rattus norvegicus OX=10116 GN=Rab5a PE=2 SV=1	Rab5a	76.6	95.6	75.1	126.9	123.9	140.7	0.00458368	0.631673
D4A8F2	Ras suppressor protein 1 OS=Rattus norvegicus OX=10116 GN=Rsu1 PE=1 SV=3	Rsu1	73.4	76.6	79.7	122.6	121.4	119.9	2.27017e-05	0.631217
F1M6Q3	Collagen type IV alpha 2 chain OS=Rattus norvegicus OX=10116 GN=Col4a2 PE=1 SV=3	Col4a2	72.8	64.8	68.6	109.6	110.4	106.9	9.30374e-05	0.630774
O35889	Afadin OS=Rattus norvegicus OX=10116 GN=Afdn PE=1 SV=1	Afdn	69.4	70.5	72.3	112.9	112.6	111.3	1.83431e-06	0.630048
A0A0G2JTH4	Leukocyte surface antigen CD47 OS=Rattus norvegicus OX=10116 GN=Cd47 PE=1 SV=1	Cd47	74.5	67.8	66.7	107.3	112.3	112.3	0.000156479	0.629708
F1LNF0	Myosin heavy chain 14 OS=Rattus norvegicus OX=10116 GN=Myh14 PE=1 SV=1	Myh14	73.9	70.5	71.1	114.1	114.2	114	2.27007e-06	0.629565
P12368	cAMP-dependent protein kinase type II-alpha regulatory subunit OS=Rattus norvegicus OX=10116 GN=Prkar2a PE=1 SV=4	Prkar2a	79.9	81.9	79.7	127.8	128.8	127	6.9497e-07	0.629562
Q5M827	Pirin OS=Rattus norvegicus OX=10116 GN=Pir PE=1 SV=1	Pir	79.4	77.9	74.2	123.3	117.7	126.9	0.000124258	0.629247
Q9WVH8	Fibulin-5 OS=Rattus norvegicus OX=10116 GN=Fbln5 PE=2 SV=1	Fbln5	73.2	72	73.8	115.2	118.8	114.6	6.84195e-06	0.628227
Q9JHY1	Junctional adhesion molecule A OS=Rattus norvegicus OX=10116 GN=F11r PE=1 SV=1	F11r	78.6	67.5	71	111.9	120.1	114.1	0.000463409	0.627275
F1MAN8	Laminin subunit alpha 5 OS=Rattus norvegicus OX=10116 GN=Lama5 PE=1 SV=2	Lama5	70.4	71.5	71.5	113.8	112.5	114	2.36608e-07	0.627094
E9PT65	Radixin OS=Rattus norvegicus OX=10116 GN=Rdx PE=1 SV=2	Rdx	72.7	71.3	72.2	114.7	116.1	114.5	3.09789e-07	0.626122
A0A0G2JZT0	P2X purinoceptor 7 OS=Rattus norvegicus OX=10116 GN=P2rx7 PE=1 SV=1	P2rx7	78.3	81.7	67.2	127.6	119	116.9	0.00114468	0.625034
D3ZFU9	Myosin light chain kinase OS=Rattus norvegicus OX=10116 GN=Mylk PE=1 SV=2	Mylk	75.9	76	76.1	121.4	122.1	121.5	3.60341e-09	0.624658
P12369	cAMP-dependent protein kinase type II-beta regulatory subunit OS=Rattus norvegicus OX=10116 GN=Prkar2b PE=1 SV=3	Prkar2b	73.2	79.6	83.1	127.2	125.2	125.4	9.05545e-05	0.624404
D3ZFR7	PDZ and LIM domain 3, isoform CRA_b OS=Rattus norvegicus OX=10116 GN=Pdlim3 PE=1 SV=1	Pdlim3	72.5	79.7	64.4	117.8	103.6	125.8	0.0051783	0.623848
Q99PD6	Transforming growth factor beta-1-induced transcript 1 protein OS=Rattus norvegicus OX=10116 GN=Tgfb1i1 PE=1 SV=2	Tgfb1i1	71.9	75.5	74.2	117.6	116.3	121.7	2.09959e-05	0.623172
Q6P792	Four and a half LIM domains 1 OS=Rattus norvegicus OX=10116 GN=Fhl1 PE=1 SV=1	Fhl1	74.6	74.9	73	118.1	120.5	118.8	1.07118e-06	0.622552
P10824	Guanine nucleotide-binding protein G(i) subunit alpha-1 OS=Rattus norvegicus OX=10116 GN=Gnai1 PE=1 SV=3	Gnai1	69.7	82.4	72.5	127.8	117.5	116.1	0.00102757	0.621472
A0A0G2JZ73	Alpha-1-antiproteinase OS=Rattus norvegicus OX=10116 GN=Serpina1 PE=1 SV=1	Serpina1	79.3	79.4	82.6	129.6	132	127	1.08658e-05	0.620947
C0KUC6	LIM and senescent cell antigen-like-containing domain protein OS=Rattus norvegicus OX=10116 GN=Lims1 PE=1 SV=1	Lims1	79.3	81.7	80	130.9	128.2	129.8	1.27522e-06	0.619697
Q505I9	Epsin-2 OS=Rattus norvegicus OX=10116 GN=Epn2 PE=1 SV=1	Epn2	74.2	78.8	84.3	132.7	121.6	129.2	0.000374058	0.618774
F1M7S0	Membrane-associated guanylate kinase, WW and PDZ domain-containing protein 3 OS=Rattus norvegicus OX=10116 GN=Magi3 PE=1 SV=1	Magi3	68.8	71.8	79	121.1	122.2	112.4	0.000469979	0.617374
P02680	Fibrinogen gamma chain OS=Rattus norvegicus OX=10116 GN=Fgg PE=1 SV=3	Fgg	96.8	94.1	95.9	154.1	156.1	154.8	4.55754e-07	0.616774
Q10743	Disintegrin and metalloproteinase domain-containing protein 10 OS=Rattus norvegicus OX=10116 GN=Adam10 PE=1 SV=2	Adam10	84.8	80.4	78.1	124.5	136.2	134.1	0.000250295	0.616261
Q5QE80	Aldehyde oxidase 3 OS=Rattus norvegicus OX=10116 GN=Aox3 PE=1 SV=1	Aox3	79.6	80.6	95.5	143.5	144.6	127	0.00227987	0.615996
Q5XIL4	Sorbin and SH3 domain containing 3, isoform CRA_b OS=Rattus norvegicus OX=10116 GN=Sorbs3 PE=1 SV=1	Sorbs3	79.8	64.3	65.7	110.8	116.4	113.5	0.00110959	0.615791
D3ZAA9	MAGUK p55 subfamily member 2 OS=Rattus norvegicus OX=10116 GN=Mpp2 PE=1 SV=2	Mpp2	71.8	76.2	81.2	131.2	117.6	123.6	0.000565497	0.615467
Q6AYF2	LIM and cysteine-rich domains 1 OS=Rattus norvegicus OX=10116 GN=Lmcd1 PE=1 SV=1	Lmcd1	75.2	75	65.4	114.3	114.9	122.9	0.000435042	0.612326
Q5I0E5	Claudin OS=Rattus norvegicus OX=10116 GN=Cldn18 PE=1 SV=1	Cldn18	80.2	76.9	83.7	135	123.6	135	0.000284862	0.611789
F1LMV9	Coronin OS=Rattus norvegicus OX=10116 GN=Coro2b PE=3 SV=3	Coro2b	62.9	77.2	76	114.6	119.5	119.4	0.000705062	0.611315
A0A0G2K2V7	Tyrosine-protein kinase OS=Rattus norvegicus OX=10116 GN=Yes1 PE=1 SV=1	Yes1	76.6	73.3	76.8	115	138.1	118.2	0.00274668	0.610558
M0R5H1	Enhancer trap locus 4 OS=Rattus norvegicus OX=10116 GN=Etl4 PE=1 SV=2	Etl4	67.8	76.2	63.1	104.6	116.4	118.9	0.00162617	0.609297
A0A0G2JU05	LLGL2, scribble cell polarity complex component OS=Rattus norvegicus OX=10116 GN=Llgl2 PE=1 SV=1	Llgl2	72	71.9	74.4	121.4	119.6	117.5	4.69556e-06	0.608926
Q6AXN2	EGF-containing fibulin-like extracellular matrix protein 1 OS=Rattus norvegicus OX=10116 GN=Efemp1 PE=1 SV=1	Efemp1	77.1	70.5	77	119.6	129.5	120	0.000247801	0.608507
A0A0G2K8C1	Nephronectin OS=Rattus norvegicus OX=10116 GN=Npnt PE=1 SV=1	Npnt	73.7	68.8	68	113.5	118.8	115.8	4.07256e-05	0.604711
P14480	Fibrinogen beta chain OS=Rattus norvegicus OX=10116 GN=Fgb PE=1 SV=4	Fgb	89.4	89.7	90.9	150.3	148.9	148.3	1.53984e-07	0.603352
D3ZM69	Erythrocyte membrane protein band 4.1-like 2 OS=Rattus norvegicus OX=10116 GN=Epb41l2 PE=1 SV=2	Epb41l2	68.9	67.9	68.9	113.2	114.9	113	3.24981e-07	0.603049
D3Z955	Phosphoglucomutase 2-like 1 OS=Rattus norvegicus OX=10116 GN=Pgm2l1 PE=1 SV=1	Pgm2l1	83.7	76.2	74.7	122	132	135.3	0.000450963	0.60262
F1LM84	Nidogen-1 OS=Rattus norvegicus OX=10116 GN=Nid1 PE=1 SV=1	Nid1	68	67.5	66.7	110.7	113.5	113	1.14698e-06	0.599644
D3ZY91	Chloride intracellular channel protein OS=Rattus norvegicus OX=10116 GN=Clic3 PE=3 SV=1	Clic3	72.3	69.5	71	118.3	118.5	118.1	5.30472e-07	0.599606
Q6P0K8	Junction plakoglobin OS=Rattus norvegicus OX=10116 GN=Jup PE=1 SV=1	Jup	73.2	71.3	73.4	118.5	122	123.2	6.33611e-06	0.59912
P18291	Granzyme B OS=Rattus norvegicus OX=10116 GN=Gzmb PE=1 SV=1	Gzmb	53.5	46.7	53.8	84	80.7	92.4	0.00119718	0.598989
Q9ESS6	Basal cell adhesion molecule OS=Rattus norvegicus OX=10116 GN=Bcam PE=2 SV=1	Bcam	70.7	71	73.1	119.3	120.9	118.7	1.12639e-06	0.598495
A0A0G2JWK7	Transgelin OS=Rattus norvegicus OX=10116 GN=Tagln PE=1 SV=1	Tagln	77.3	77.1	76	128.2	128.7	128.2	3.0977e-08	0.598286
A0A0G2JSK5	Integrin beta OS=Rattus norvegicus OX=10116 GN=Itgb1 PE=1 SV=1	Itgb1	70.1	71.4	70.8	118.6	118.9	118.3	3.35404e-08	0.596684
F1M265	Uncharacterized protein OS=Rattus norvegicus OX=10116 PE=1 SV=3		70.5	71	72	118.5	123.2	116.2	2.17357e-05	0.596535
Q5PQN0	Neurocalcin-delta OS=Rattus norvegicus OX=10116 GN=Ncald PE=1 SV=3	Ncald	76.6	64.7	66.9	111.9	121.4	115.9	0.000507017	0.59622
A0A0G2K6S9	Myosin-11 OS=Rattus norvegicus OX=10116 GN=Myh11 PE=1 SV=1	Myh11	88.5	72.3	75.3	118.7	143.3	134.2	0.00363553	0.595911
A0A0G2K0D3	Leiomodin-1 OS=Rattus norvegicus OX=10116 GN=Lmod1 PE=1 SV=1	Lmod1	63.3	75.6	74.6	112.3	121.9	124.3	0.000852486	0.595537
Q5FVG2	Band 4.1-like protein 5 OS=Rattus norvegicus OX=10116 GN=Epb41l5 PE=2 SV=2	Epb41l5	76.6	77.4	59.2	113.8	113.6	130.6	0.00413679	0.595531
Q6AXM6	Intercellular adhesion molecule 2 OS=Rattus norvegicus OX=10116 GN=Icam2 PE=1 SV=1	Icam2	71.7	59.9	81.3	119.4	126	113	0.00258035	0.594029
P63322	Ras-related protein Ral-A OS=Rattus norvegicus OX=10116 GN=Rala PE=1 SV=1	Rala	69.8	70.6	70.4	119.6	117.4	118.7	2.38632e-07	0.592634
F1LNZ2	Protein numb homolog OS=Rattus norvegicus OX=10116 GN=Numb PE=1 SV=3	Numb	72	64.4	74.2	117.7	126.5	111.3	0.000811779	0.592405
P14659	Heat shock-related 70 kDa protein 2 OS=Rattus norvegicus OX=10116 GN=Hspa2 PE=1 SV=2	Hspa2	80.1	76.3	82.2	140.3	136.3	126.3	0.000263231	0.592207
Q9WVR7	Protein phosphatase 1F OS=Rattus norvegicus OX=10116 GN=Ppm1f PE=2 SV=1	Ppm1f	68.6	68.2	72.3	121.5	116	117.2	2.15376e-05	0.589512
B3DMA0	Tumor protein p53-inducible protein 11 OS=Rattus norvegicus OX=10116 GN=Tp53i11 PE=1 SV=1	Tp53i11	77	61.6	66.3	102.7	132.6	112.5	0.00860712	0.589132
A0A0G2K2P5	Tight junction protein ZO-1 OS=Rattus norvegicus OX=10116 GN=Tjp1 PE=1 SV=1	Tjp1	70.9	70.8	68.5	117.1	119.9	119.8	2.22022e-06	0.589126
Q7TPB7	MAL2A OS=Rattus norvegicus OX=10116 GN=Mal2 PE=2 SV=1	Mal2	74.8	74.4	75.3	128.2	126	127.8	2.17871e-07	0.587696
P16232	Corticosteroid 11-beta-dehydrogenase isozyme 1 OS=Rattus norvegicus OX=10116 GN=Hsd11b1 PE=1 SV=2	Hsd11b1	73.1	74.3	70.8	123.6	124.5	123.8	1.10662e-06	0.586717
A0A0G2K7I4	RCSD domain containing 1 (Predicted), isoform CRA_a OS=Rattus norvegicus OX=10116 GN=Rcsd1 PE=1 SV=1	Rcsd1	62.6	64	67.1	110.1	108.8	111.4	7.52855e-06	0.586437
D3Z8L7	Ras-related protein R-Ras OS=Rattus norvegicus OX=10116 GN=Rras PE=1 SV=1	Rras	72.5	76.8	76.3	123.5	125.9	136	0.000195532	0.585366
D4ABA5	RCG35999, isoform CRA_a OS=Rattus norvegicus OX=10116 GN=Smtn PE=1 SV=1	Smtn	70.6	65.1	70.7	107.4	129.1	117.7	0.00165752	0.582722
Q642B4	C-type lectin domain family 14, member a OS=Rattus norvegicus OX=10116 GN=Clec14a PE=1 SV=1	Clec14a	81.1	75.7	73.9	129.4	133.9	132.7	2.70315e-05	0.582576
D3ZN05	Uncharacterized protein OS=Rattus norvegicus OX=10116 PE=4 SV=3		70	72	68	118.5	118.9	123.2	1.21064e-05	0.582363
Q99MC0	Protein phosphatase 1 regulatory subunit 14A OS=Rattus norvegicus OX=10116 GN=Ppp1r14a PE=1 SV=1	Ppp1r14a	65.7	62.9	59.8	107.4	112.5	104.7	9.10177e-05	0.580407
P19686	Guanylate cyclase soluble subunit alpha-1 OS=Rattus norvegicus OX=10116 GN=Gucy1a1 PE=1 SV=1	Gucy1a1	65.8	76.9	66.7	120.3	116.5	124.2	0.000272712	0.580055
D3ZCD0	Endothelial-specific receptor tyrosine kinase OS=Rattus norvegicus OX=10116 GN=Tek PE=1 SV=1	Tek	76.8	55.7	65.4	114	117.2	110.5	0.00169699	0.579163
P20070	NADH-cytochrome b5 reductase 3 OS=Rattus norvegicus OX=10116 GN=Cyb5r3 PE=1 SV=2	Cyb5r3	62.4	69.4	65.5	114.8	111.3	114.6	3.28579e-05	0.579102
Q63118	Calcitonin gene-related peptide type 1 receptor OS=Rattus norvegicus OX=10116 GN=Calcrl PE=2 SV=1	Calcrl	74.6	76.9	61.2	126.3	125.5	115.9	0.000953762	0.578461
P97544	Phospholipid phosphatase 3 OS=Rattus norvegicus OX=10116 GN=Plpp3 PE=1 SV=1	Plpp3	71.5	64.2	66.2	115.6	124.8	109.2	0.000607809	0.577517
O35370	Thrombomodulin OS=Rattus norvegicus OX=10116 GN=Thbd PE=1 SV=1	Thbd	81.3	71.1	63.9	120.2	125.4	129	0.00073547	0.577416
P50123	Glutamyl aminopeptidase OS=Rattus norvegicus OX=10116 GN=Enpep PE=1 SV=2	Enpep	73.8	69.8	75.8	127	131.2	122.5	6.23628e-05	0.576307
F1M065	Junctional adhesion molecule 2 OS=Rattus norvegicus OX=10116 GN=Jam2 PE=1 SV=3	Jam2	70.5	61.8	88.2	129.2	132.6	120.9	0.00314376	0.576169
D3ZC55	Heat shock 70kDa protein 12A (Predicted), isoform CRA_a OS=Rattus norvegicus OX=10116 GN=Hspa12a PE=1 SV=1	Hspa12a	67.6	69.2	76	125.9	117.7	126.7	0.000169247	0.574669
P62329	Thymosin beta-4 OS=Rattus norvegicus OX=10116 GN=Tmsb4x PE=1 SV=2	Tmsb4x	47.7	54.1	49.1	83.2	90.9	88.5	0.000239549	0.574638
A0A0G2K742	Collagen type IV alpha 4 chain OS=Rattus norvegicus OX=10116 GN=Col4a4 PE=4 SV=1	Col4a4	56.8	67.6	80.5	137.8	116	103.2	0.0142107	0.57395
O35244	Peroxiredoxin-6 OS=Rattus norvegicus OX=10116 GN=Prdx6 PE=1 SV=3	Prdx6	71.2	71.7	72	125.1	123.6	126	2.20638e-07	0.573525
P62762	Visinin-like protein 1 OS=Rattus norvegicus OX=10116 GN=Vsnl1 PE=1 SV=2	Vsnl1	60.3	66.8	66.5	121.1	108.5	108	0.000553326	0.57346
E9PTU4	Myosin-11 OS=Rattus norvegicus OX=10116 GN=Myh11 PE=1 SV=2	Myh11	72.8	72.1	72.5	126.3	127.2	126.8	8.18111e-09	0.571654
A0A096MJN4	Septin 4 OS=Rattus norvegicus OX=10116 GN=Sept4 PE=1 SV=1	Sept4	72.3	69.8	69	124.2	123.6	121.9	1.63658e-06	0.571004
A0A0G2JZ69	Spectrin alpha chain, non-erythrocytic 1 OS=Rattus norvegicus OX=10116 GN=Sptan1 PE=1 SV=1	Sptan1	68.4	68.7	68.3	120.5	119.8	119.8	4.02623e-09	0.570397
F1M512	Uncharacterized protein OS=Rattus norvegicus OX=10116 GN=Apol11a PE=4 SV=2	Apol11a	61.4	66.6	61.6	116.3	104.5	111.8	0.000241134	0.570054
F1M0G3	Ectonucleoside triphosphate diphosphohydrolase 1 OS=Rattus norvegicus OX=10116 GN=Entpd1 PE=3 SV=3	Entpd1	73.4	76.6	80.3	134.9	134.7	134.4	8.45568e-06	0.57005
F1M957	von Willebrand factor OS=Rattus norvegicus OX=10116 GN=Vwf PE=1 SV=3	Vwf	76.5	76.6	75.6	133.1	136.3	132	1.6949e-06	0.569756
F1LPZ1	Rho GTPase-activating protein 29 OS=Rattus norvegicus OX=10116 GN=Arhgap29 PE=1 SV=2	Arhgap29	56.9	61.1	74.3	110.3	112.9	115	0.00085094	0.568598
M0R671	Tensin 2 OS=Rattus norvegicus OX=10116 GN=Tns2 PE=1 SV=1	Tns2	74.9	60.9	71	128.2	121.1	115	0.000747461	0.567664
G3V9G5	RCG24674, isoform CRA_b OS=Rattus norvegicus OX=10116 GN=Synm PE=1 SV=2	Synm	71	66.1	70.2	119.2	123.5	122.5	1.23349e-05	0.567634
D4A702	Synaptopodin-2 OS=Rattus norvegicus OX=10116 GN=Synpo2 PE=1 SV=2	Synpo2	60	70.8	69.8	121.3	111.2	122.1	0.000475512	0.565708
M0R9T2	Erbb2-interacting protein OS=Rattus norvegicus OX=10116 GN=Erbin PE=1 SV=2	Erbin	58.6	61	80.7	116	125	113.4	0.00279749	0.565181
Q5QD51	A-kinase anchor protein 12 OS=Rattus norvegicus OX=10116 GN=Akap12 PE=1 SV=1	Akap12	61.5	68.1	62.1	115	111.3	113	3.14361e-05	0.564987
A0A0G2K8V2	Vinculin OS=Rattus norvegicus OX=10116 GN=Vcl PE=1 SV=1	Vcl	73.8	72.9	72.2	128.5	129.4	130	9.73729e-08	0.564321
Q64542	Plasma membrane calcium-transporting ATPase 4 OS=Rattus norvegicus OX=10116 GN=Atp2b4 PE=1 SV=1	Atp2b4	76.9	73.1	69.6	129.5	128.1	131.9	1.85611e-05	0.5638
Q5BJU0	RAS-related 2 OS=Rattus norvegicus OX=10116 GN=Rras2 PE=1 SV=1	Rras2	69.5	68.7	70	123	122.4	123.9	8.01082e-08	0.563769
Q4FZU6	Annexin A8 OS=Rattus norvegicus OX=10116 GN=Anxa8 PE=1 SV=1	Anxa8	67.6	70.4	67.3	121.7	121.5	122.4	8.0779e-07	0.561543
Q63072	ADP-ribosyl cyclase/cyclic ADP-ribose hydrolase 2 OS=Rattus norvegicus OX=10116 GN=Bst1 PE=2 SV=1	Bst1	72.7	72.3	80.2	138.2	138.7	124.5	0.000381186	0.561036
D4AE68	Guanine nucleotide binding protein, alpha q polypeptide, isoform CRA_a OS=Rattus norvegicus OX=10116 GN=Gnaq PE=1 SV=2	Gnaq	74.4	70.4	65.6	123.2	125.6	126.7	3.6567e-05	0.56032
Q64361	Latexin OS=Rattus norvegicus OX=10116 GN=Lxn PE=1 SV=1	Lxn	70.1	71.5	67.3	124.4	122.9	126.8	5.13687e-06	0.558407
D4A678	Spectrin, alpha, erythrocytic 1 OS=Rattus norvegicus OX=10116 GN=Spta1 PE=1 SV=3	Spta1	79	83.7	71.2	137.5	131.7	149.8	0.000672148	0.558234
A0A0G2K8W9	Spectrin beta chain OS=Rattus norvegicus OX=10116 GN=Sptbn1 PE=1 SV=1	Sptbn1	66.9	67.9	67.6	120.1	121.6	121	5.67565e-08	0.558037
Q6AYP5	Cell adhesion molecule 1 OS=Rattus norvegicus OX=10116 GN=Cadm1 PE=1 SV=1	Cadm1	79.6	74.1	49.8	110.2	121.5	133.2	0.00892494	0.557687
P14942	Glutathione S-transferase alpha-4 OS=Rattus norvegicus OX=10116 GN=Gsta4 PE=1 SV=2	Gsta4	75.7	66.9	72.3	125	132	129.8	6.39352e-05	0.555584
D3ZVM5	Heat shock protein family A (Hsp70) member 12B OS=Rattus norvegicus OX=10116 GN=Hspa12b PE=1 SV=3	Hspa12b	72.4	70.2	71.3	127.2	129.6	128.3	4.4175e-07	0.55544
P20595	Guanylate cyclase soluble subunit beta-1 OS=Rattus norvegicus OX=10116 GN=Gucy1b1 PE=1 SV=2	Gucy1b1	69.6	67.6	69.6	124.8	123.3	125.2	3.83e-07	0.553978
P52796	Ephrin-B1 OS=Rattus norvegicus OX=10116 GN=Efnb1 PE=1 SV=1	Efnb1	65.6	69.5	74.9	128.4	127.7	123.7	5.08057e-05	0.552923
F1LTZ5	Ectonucleotide pyrophosphatase/phosphodiesterase 4 OS=Rattus norvegicus OX=10116 GN=Enpp4 PE=1 SV=2	Enpp4	54.7	58.4	58.6	104.1	106.5	100.7	2.48732e-05	0.551558
Q3ZB99	Tight junction protein 2 OS=Rattus norvegicus OX=10116 GN=Tjp2 PE=1 SV=1	Tjp2	65.6	68.3	62.6	118.1	119.6	119.5	6.27501e-06	0.550112
A0A0G2JWC7	Fermitin family member 2 OS=Rattus norvegicus OX=10116 GN=Fermt2 PE=1 SV=1	Fermt2	68.8	70.1	71.6	128.4	127.6	126.7	4.42489e-07	0.550039
D3ZHI6	Cytotoxic T lymphocyte-associated protein 2 alpha OS=Rattus norvegicus OX=10116 GN=Ctla2a PE=1 SV=1	Ctla2a	62.2	65.8	61.3	113.8	115.1	115.5	3.87331e-06	0.549652
Q4V8N0	Lipocalin 7, isoform CRA_a OS=Rattus norvegicus OX=10116 GN=Tinagl1 PE=1 SV=1	Tinagl1	61	63	53.4	108.7	105.6	109.4	0.000101443	0.548038
B0BMS8	Myl9 protein OS=Rattus norvegicus OX=10116 GN=Myl9 PE=1 SV=1	Myl9	69.8	71.8	75.8	134.1	135	128.1	2.78951e-05	0.547331
F1LRJ1	Collagen type IV alpha 3 chain OS=Rattus norvegicus OX=10116 GN=Col4a3 PE=4 SV=2	Col4a3	61.7	64.7	61.6	120.9	114.7	108.5	0.000151747	0.546353
Q63355	Unconventional myosin-Ic OS=Rattus norvegicus OX=10116 GN=Myo1c PE=1 SV=2	Myo1c	69.5	71.2	72.1	129.8	129.5	130.3	2.00671e-07	0.546201
Q6IRK8	Spectrin alpha chain, non-erythrocytic 1 OS=Rattus norvegicus OX=10116 GN=Sptan1 PE=1 SV=1	Sptan1	70	69.3	70	128.2	127.6	129.6	8.30537e-08	0.543072
D3ZF26	Tankyrase 1-binding protein 1 OS=Rattus norvegicus OX=10116 GN=Tnks1bp1 PE=1 SV=1	Tnks1bp1	63	61.9	61.1	109.9	114.1	118.8	3.77623e-05	0.54259
P47967	Galectin-5 OS=Rattus norvegicus OX=10116 GN=Lgals5 PE=1 SV=2	Lgals5	80.4	83.4	75.5	149.6	137.1	155.7	0.000337771	0.540913
P15129	Cytochrome P450 4B1 OS=Rattus norvegicus OX=10116 GN=Cyp4b1 PE=1 SV=3	Cyp4b1	71.2	72	70.9	133.1	133.5	129.7	1.07173e-06	0.540247
P27139	Carbonic anhydrase 2 OS=Rattus norvegicus OX=10116 GN=Ca2 PE=1 SV=2	Ca2	79.4	77.5	78.8	145.9	145.3	146.2	4.33744e-08	0.538866
A0A1W2Q655	Zinc finger and BTB domain containing 20 (Predicted), isoform CRA_c OS=Rattus norvegicus OX=10116 GN=Zbtb20 PE=1 SV=1	Zbtb20	66.5	94.5	44.4	115	131.1	135.3	0.020434	0.538542
M0RBA8	Endoglin OS=Rattus norvegicus OX=10116 GN=Eng PE=1 SV=2	Eng	72.7	69.2	66.3	126.4	130.1	131.9	1.66531e-05	0.536045
F8WFS9	Beta-adducin OS=Rattus norvegicus OX=10116 GN=Add2 PE=1 SV=1	Add2	69.3	58.8	66.4	106.5	139.5	117.9	0.00515024	0.534487
A0A0G2JSI0	Flavin-containing monooxygenase OS=Rattus norvegicus OX=10116 GN=Fmo3 PE=1 SV=1	Fmo3	68.7	66.7	71.8	128.4	130.2	129.2	2.77951e-06	0.534296
P04638	Apolipoprotein A-II OS=Rattus norvegicus OX=10116 GN=Apoa2 PE=2 SV=1	Apoa2	66.6	77.8	71.7	139.5	133.6	132.2	8.86247e-05	0.533185
D3ZCI5	Syntaxin-binding protein 6 OS=Rattus norvegicus OX=10116 GN=Stxbp6 PE=1 SV=2	Stxbp6	72	70.4	64.5	125.7	130.4	132.1	3.47819e-05	0.532973
D4A5T8	Periplakin OS=Rattus norvegicus OX=10116 GN=Ppl PE=1 SV=1	Ppl	65.9	64	66.1	122	123.5	122.3	2.41058e-07	0.532898
A0A0G2K2D6	Tubulin polymerization-promoting protein OS=Rattus norvegicus OX=10116 GN=Tppp PE=1 SV=1	Tppp	63.1	68.3	63.1	117.3	124.6	124.1	4.03414e-05	0.531421
Q641Z6	EH domain-containing protein 1 OS=Rattus norvegicus OX=10116 GN=Ehd1 PE=1 SV=1	Ehd1	68.3	69	69	128.7	131.1	129.1	1.60128e-07	0.530471
G3V7V8	Phosphodiesterase OS=Rattus norvegicus OX=10116 GN=Pde5a PE=1 SV=1	Pde5a	71.7	66.1	65.4	125.9	128.8	129	1.12416e-05	0.52958
Q9JHJ1	Receptor activity-modifying protein 2 OS=Rattus norvegicus OX=10116 GN=Ramp2 PE=2 SV=1	Ramp2	69	54.4	71	115.3	137.7	114.1	0.00344626	0.529556
A0A0G2K6I3	Nexilin OS=Rattus norvegicus OX=10116 GN=Nexn PE=1 SV=1	Nexn	68.3	64.7	62.7	123.5	121.5	125.5	8.33727e-06	0.528205
G3V6D9	Na(+)/H(+) exchange regulatory cofactor NHE-RF OS=Rattus norvegicus OX=10116 GN=Slc9a3r2 PE=1 SV=1	Slc9a3r2	66.4	65.2	61	119.2	124.2	121.6	1.23693e-05	0.527671
P09217	Protein kinase C zeta type OS=Rattus norvegicus OX=10116 GN=Prkcz PE=1 SV=2	Prkcz	79.2	61.8	64	124.5	128.5	138	0.00079315	0.524297
P55159	Serum paraoxonase/arylesterase 1 OS=Rattus norvegicus OX=10116 GN=Pon1 PE=1 SV=3	Pon1	72.8	71.6	79.8	145.8	139.6	142.4	2.65173e-05	0.524077
H8Y6S5	DNA-directed RNA polymerase II subunit GRINL1A OS=Rattus norvegicus OX=10116 GN=Polr2m PE=2 SV=1	Polr2m	70.1	57.3	68.2	120.2	131	122.3	0.000332281	0.523695
A0A0G2K7X3	Nuclear ubiquitous casein and cyclin-dependent kinase substrate 1 OS=Rattus norvegicus OX=10116 GN=Nucks1 PE=1 SV=1	Nucks1	57.6	55	55.4	98.3	112.2	110.7	0.000337349	0.523039
P23457	3-alpha-hydroxysteroid dehydrogenase OS=Rattus norvegicus OX=10116 GN=Akr1c9 PE=1 SV=1	Akr1c9	62.4	63.6	63.2	121.9	121.1	121.5	1.62597e-08	0.519067
Q3SWT0	Platelet endothelial cell adhesion molecule OS=Rattus norvegicus OX=10116 GN=Pecam1 PE=1 SV=1	Pecam1	64.8	66.9	65.9	127.9	129	124.8	1.60139e-06	0.517684
Q9QZA6	CD151 antigen OS=Rattus norvegicus OX=10116 GN=Cd151 PE=1 SV=2	Cd151	65.2	63.9	80.5	138.1	140.8	126.1	0.000737039	0.517531
Q6AYD4	Endothelial cell-selective adhesion molecule OS=Rattus norvegicus OX=10116 GN=Esam PE=1 SV=1	Esam	71	57.6	64.4	131.1	117.4	124.5	0.000410307	0.517426
A0A0G2JWZ2	Amine oxidase OS=Rattus norvegicus OX=10116 PE=3 SV=1		64.1	66.9	67.6	129	125.6	130.2	3.71963e-06	0.516112
Q5U2V2	Serine incorporator 3 OS=Rattus norvegicus OX=10116 GN=Serinc3 PE=2 SV=1	Serinc3	56	63.6	67.2	117	124.9	120.3	0.000129739	0.515737
D3Z9Z0	Ankyrin 1 OS=Rattus norvegicus OX=10116 GN=Ank1 PE=1 SV=1	Ank1	68.9	84.9	70.6	153.6	134	147.6	0.000801911	0.515625
P55797	Apolipoprotein C-IV OS=Rattus norvegicus OX=10116 GN=Apoc4 PE=2 SV=2	Apoc4	72.8	65.1	74.1	131.7	147.5	132.1	0.000357025	0.515439
F1LRQ1	Aldehyde oxidase 1 OS=Rattus norvegicus OX=10116 GN=Aox1 PE=1 SV=3	Aox1	45.3	69.5	80.8	128.3	125.9	125.7	0.00426354	0.514872
P04904	Glutathione S-transferase alpha-3 OS=Rattus norvegicus OX=10116 GN=Gsta3 PE=1 SV=3	Gsta3	75.6	71.6	72.4	140.3	145.9	140.7	5.89039e-06	0.514406
D4A7W8	Microfibril-associated glycoprotein 4-like OS=Rattus norvegicus OX=10116 GN=LOC102553715 PE=1 SV=3	LOC102553715	75.3	78.6	74.7	147.1	150.3	148.6	1.17208e-06	0.512556
D4A164	Nebulette OS=Rattus norvegicus OX=10116 GN=Nebl PE=1 SV=2	Nebl	73.2	59.4	60.4	118.7	133	127	0.000523171	0.509638
Q8R3Z7	EH-domain-containing 4 OS=Rattus norvegicus OX=10116 GN=Ehd4 PE=1 SV=1	Ehd4	63.6	64.7	66.3	129	126.9	126.1	7.29531e-07	0.509424
A0A0G2K174	LIM domain 7 OS=Rattus norvegicus OX=10116 GN=Lmo7 PE=1 SV=1	Lmo7	58.9	56.2	58.3	113.1	115	112.4	1.00792e-06	0.509251
G3V818	Alpha-parvin OS=Rattus norvegicus OX=10116 GN=Parva PE=1 SV=1	Parva	67.9	61.3	57.7	122.4	121.8	123.2	3.71615e-05	0.50871
G3V913	Heat shock 27kDa protein 1 OS=Rattus norvegicus OX=10116 GN=Hspb1 PE=1 SV=1	Hspb1	65.7	64.6	66.2	129.5	128	129.2	6.96829e-08	0.508146
P31430	Dipeptidase 1 OS=Rattus norvegicus OX=10116 GN=Dpep1 PE=2 SV=2	Dpep1	67.4	72.4	69	136.9	136.1	138.5	2.04603e-06	0.507412
D3ZD19	Extracellular link domain-containing 1 (Predicted) OS=Rattus norvegicus OX=10116 GN=Lyve1 PE=1 SV=1	Lyve1	70.6	56.8	66.9	125.3	121.1	140.4	0.000860406	0.502327
F1LPP6	A-kinase anchor protein 5 OS=Rattus norvegicus OX=10116 GN=Akap5 PE=1 SV=1	Akap5	64.6	51.8	57.2	118.3	117	110.5	0.000203872	0.502024
A0A0G2JV79	Solute carrier organic anion transporter family member OS=Rattus norvegicus OX=10116 GN=Slco2a1 PE=1 SV=1	Slco2a1	68.4	68.9	63.5	131.6	135.2	133.5	4.99908e-06	0.501624
Q4V8C3	Echinoderm microtubule-associated protein-like 1 OS=Rattus norvegicus OX=10116 GN=Eml1 PE=1 SV=2	Eml1	63.9	65.3	67.5	132.6	130.5	130	9.77481e-07	0.500382
Q7TP58	Phosphoglycerate mutase OS=Rattus norvegicus OX=10116 GN=Bpgm PE=1 SV=1	Bpgm	74.7	76.3	75.5	156	150.7	146.5	1.10026e-05	0.499779
P40241	CD9 antigen OS=Rattus norvegicus OX=10116 GN=Cd9 PE=1 SV=2	Cd9	64.5	65.6	64	131	128.6	131.6	3.63509e-07	0.496166
P08009	Glutathione S-transferase Yb-3 OS=Rattus norvegicus OX=10116 GN=Gstm3 PE=1 SV=2	Gstm3	66.6	88.8	61.3	144.8	141.5	151.4	0.00116882	0.495088
G3V7E3	Granzyme A OS=Rattus norvegicus OX=10116 GN=Gzma PE=1 SV=1	Gzma	64.8	41.8	54.4	111.6	110.8	103.2	0.00156557	0.494472
P29975	Aquaporin-1 OS=Rattus norvegicus OX=10116 GN=Aqp1 PE=1 SV=4	Aqp1	65.9	69.4	65.2	136.5	132	138.7	8.21217e-06	0.492387
Q99MA2	Xaa-Pro aminopeptidase 2 OS=Rattus norvegicus OX=10116 GN=Xpnpep2 PE=1 SV=1	Xpnpep2	63.2	62.7	61.3	124.4	125.4	130.4	4.9425e-06	0.492372
P18614	Integrin alpha-1 OS=Rattus norvegicus OX=10116 GN=Itga1 PE=1 SV=1	Itga1	67.6	63.6	64.1	131.3	131.8	133.7	1.31807e-06	0.492187
A0A0G2K042	SH3 and multiple ankyrin repeat domains protein 3 OS=Rattus norvegicus OX=10116 GN=Shank3 PE=1 SV=1	Shank3	59.4	65.2	64.9	131.1	125.5	128.6	1.25241e-05	0.491952
P14669	Annexin A3 OS=Rattus norvegicus OX=10116 GN=Anxa3 PE=1 SV=4	Anxa3	69.8	63.7	66.5	134.5	136.4	135.7	3.0971e-06	0.491884
F1LN42	Tensin 1 OS=Rattus norvegicus OX=10116 GN=Tns1 PE=1 SV=2	Tns1	62.3	63.1	63.3	130.5	127.2	127	6.26806e-07	0.490512
D4A7U1	Zyxin OS=Rattus norvegicus OX=10116 GN=Zyx PE=1 SV=1	Zyx	59.7	56.8	58	119.4	119.3	120.5	3.05219e-07	0.485802
A0A0G2JUA5	AHNAK nucleoprotein OS=Rattus norvegicus OX=10116 GN=Ahnak PE=1 SV=1	Ahnak	62.1	61.1	60.8	125.8	127.2	127.2	4.54143e-08	0.483956
F1MA36	Spectrin beta chain OS=Rattus norvegicus OX=10116 GN=Sptbn2 PE=1 SV=2	Sptbn2	57.7	60.2	60	117.9	121.1	130.6	8.09805e-05	0.481331
Q3KRE2	Methyltransferase like 7A, isoform CRA_b OS=Rattus norvegicus OX=10116 GN=Mettl7a PE=1 SV=1	Mettl7a	66.8	69.6	65.9	144.1	136.4	139.9	8.18065e-06	0.481208
F1M7E5	Cadherin 5 OS=Rattus norvegicus OX=10116 GN=Cdh5 PE=1 SV=2	Cdh5	60.3	61.1	61.6	128.8	125.8	128.1	2.83824e-07	0.478181
Q9EPT8	Chloride intracellular channel protein 5 OS=Rattus norvegicus OX=10116 GN=Clic5 PE=1 SV=1	Clic5	63.6	64.9	64.6	136.9	135.5	132.5	8.14659e-07	0.476908
A0A0G2JZ40	RCG54895, isoform CRA_a OS=Rattus norvegicus OX=10116 GN=Reck PE=4 SV=1	Reck	52.9	71	73	159.2	134.6	120.2	0.00518375	0.475604
B5DEG1	Integrin subunit alpha 8 OS=Rattus norvegicus OX=10116 GN=Itga8 PE=1 SV=1	Itga8	62.1	65	60.7	130.9	132.2	134.3	1.676e-06	0.472572
Q9JKD6	Claudin-5 OS=Rattus norvegicus OX=10116 GN=Cldn5 PE=1 SV=2	Cldn5	72	70.3	66.2	149.5	143.4	151.9	1.35328e-05	0.46875
P47820	Angiotensin-converting enzyme OS=Rattus norvegicus OX=10116 GN=Ace PE=1 SV=1	Ace	63.7	59.4	63.3	129.2	133.9	135.6	7.30052e-06	0.467519
P08010	Glutathione S-transferase Mu 2 OS=Rattus norvegicus OX=10116 GN=Gstm2 PE=1 SV=2	Gstm2	70.4	71.3	69.7	151.5	150	153.2	1.58293e-07	0.464922
P59215	Guanine nucleotide-binding protein G(o) subunit alpha OS=Rattus norvegicus OX=10116 GN=Gnao1 PE=1 SV=2	Gnao1	70.4	53.6	59	134.2	129.4	132	0.000160679	0.462588
F1LRJ9	Methanethiol oxidase OS=Rattus norvegicus OX=10116 GN=Selenbp1 PE=1 SV=2	Selenbp1	65.4	66.4	66.4	143.3	143.2	142	1.40832e-08	0.462544
A0A096MJG7	Nebulette (Fragment) OS=Rattus norvegicus OX=10116 GN=Nebl PE=4 SV=1	Nebl	58.6	68.5	63.4	139.7	134.8	138.1	2.07295e-05	0.461706
Q9WTQ2	Podocalyxin OS=Rattus norvegicus OX=10116 GN=Podxl PE=1 SV=2	Podxl	60.3	63.2	60.4	136.2	133.8	130	3.83811e-06	0.45975
Q4V8H8	EH domain-containing protein 2 OS=Rattus norvegicus OX=10116 GN=Ehd2 PE=1 SV=1	Ehd2	63.3	61.4	63.7	135.2	137.7	138	3.30038e-07	0.458506
A0A0G2K238	Dipeptidyl peptidase 4 OS=Rattus norvegicus OX=10116 GN=Dpp4 PE=1 SV=1	Dpp4	64.2	64.9	60.1	138.7	134.9	139.1	3.15148e-06	0.458444
G3V7P2	Fibrinogen-like 2 OS=Rattus norvegicus OX=10116 GN=Fgl2 PE=1 SV=1	Fgl2	73.2	83.9	66.2	156.2	152.4	179.7	0.000895795	0.457301
A0A140UHW7	Cytochrome P450 2B1 OS=Rattus norvegicus OX=10116 GN=Cyp2b1 PE=1 SV=1	Cyp2b1	63	63.4	59.2	134.5	135.1	138.6	2.31312e-06	0.454679
B1PLB1	CD34 antigen (Predicted) OS=Rattus norvegicus OX=10116 GN=Cd34 PE=1 SV=1	Cd34	62.2	56.9	68.2	137.8	139.4	135.2	2.75564e-05	0.454171
A0A0G2K161	Erythrocyte membrane protein band 4.1 OS=Rattus norvegicus OX=10116 GN=Epb41 PE=1 SV=1	Epb41	58.9	59.4	59	133.1	129.7	128.5	8.53088e-07	0.453105
A0A0G2K0Q8	Sushi domain-containing 2 OS=Rattus norvegicus OX=10116 GN=Susd2 PE=1 SV=1	Susd2	60.6	65.3	60.3	137.7	131.9	145.1	5.17873e-05	0.448999
F1M392	LIM and calponin homology domains 1 OS=Rattus norvegicus OX=10116 GN=Limch1 PE=1 SV=2	Limch1	52	63	53.5	129.9	121.6	127.7	7.8198e-05	0.444357
B5DF57	Erythrocyte membrane protein band 4.2 OS=Rattus norvegicus OX=10116 GN=Epb42 PE=1 SV=1	Epb42	67.4	70.4	61.6	142.8	146.6	159.6	0.000128547	0.444098
O08699	15-hydroxyprostaglandin dehydrogenase [NAD(+)] OS=Rattus norvegicus OX=10116 GN=Hpgd PE=2 SV=2	Hpgd	49.6	71.2	50.3	123.9	130.7	134.2	0.000708283	0.440072
P35467	Protein S100-A1 OS=Rattus norvegicus OX=10116 GN=S100a1 PE=1 SV=3	S100a1	70.3	53.5	68.6	139.1	157.9	141.8	0.000491478	0.438469
A0A0G2JSV0	N-myc downstream regulated gene 2, isoform CRA_a OS=Rattus norvegicus OX=10116 GN=Ndrg2 PE=1 SV=1	Ndrg2	51.6	57.3	57.7	125.2	124	131.4	1.91243e-05	0.43773
O88752	Epsilon 1 globin OS=Rattus norvegicus OX=10116 GN=Hbe1 PE=1 SV=1	Hbe1	60.4	58	63.9	140.3	138.9	138.2	1.74252e-06	0.436751
D4A1K4	Hypothetical LOC304650 (Predicted), isoform CRA_b OS=Rattus norvegicus OX=10116 GN=Misp3 PE=1 SV=1	Misp3	62.2	60.7	55.7	147.6	133.8	128.4	0.000218093	0.435822
Q08290	Calponin-1 OS=Rattus norvegicus OX=10116 GN=Cnn1 PE=1 SV=1	Cnn1	59.7	58.3	60.1	135.5	135.9	137.7	9.73537e-08	0.435346
A0A140UHX6	Spectrin beta chain OS=Rattus norvegicus OX=10116 GN=Sptb PE=1 SV=1	Sptb	68	63.6	69.9	153.5	158.5	153.3	4.05545e-06	0.433054
F8WFT7	Anion exchange protein OS=Rattus norvegicus OX=10116 GN=Slc4a1 PE=1 SV=1	Slc4a1	69.4	68.8	63.3	151.8	157.4	157.1	4.91882e-06	0.432125
F1LPQ9	A-kinase anchor protein 2 OS=Rattus norvegicus OX=10116 GN=Akap2 PE=1 SV=2	Akap2	54.1	55.3	54.9	126.9	128.2	125.2	1.72266e-07	0.432027
Q5PPN5	Tubulin polymerization-promoting protein family member 3 OS=Rattus norvegicus OX=10116 GN=Tppp3 PE=2 SV=1	Tppp3	58.4	59.4	59.1	136	137.2	136.4	7.46329e-09	0.431885
Q9Z1J8	SEC14-like protein 3 OS=Rattus norvegicus OX=10116 GN=Sec14l3 PE=1 SV=1	Sec14l3	63.4	62.7	63.3	145	144.9	149.7	8.07969e-07	0.430846
P36201	Cysteine-rich protein 2 OS=Rattus norvegicus OX=10116 GN=Crip2 PE=2 SV=1	Crip2	58.6	51	55.7	124.4	132.7	127.7	2.37613e-05	0.429574
O54698	Equilibrative nucleoside transporter 1 OS=Rattus norvegicus OX=10116 GN=Slc29a1 PE=1 SV=3	Slc29a1	49.3	60.9	55.8	129.2	131.4	126.9	3.33583e-05	0.428387
P06686	Sodium/potassium-transporting ATPase subunit alpha-2 OS=Rattus norvegicus OX=10116 GN=Atp1a2 PE=1 SV=1	Atp1a2	52.7	51.9	75.5	143.6	152.5	124.6	0.00207746	0.428096
D3ZSY4	Eosinophil peroxidase OS=Rattus norvegicus OX=10116 GN=Epx PE=1 SV=1	Epx	50.2	49.9	57.3	125.2	122.4	121	1.31451e-05	0.427021
G3V7N2	Galectin OS=Rattus norvegicus OX=10116 GN=Lgals5 PE=1 SV=1	Lgals5	83.1	72.8	73.5	169.3	198.5	174.1	0.000414623	0.423325
P48032	Metalloproteinase inhibitor 3 OS=Rattus norvegicus OX=10116 GN=Timp3 PE=2 SV=1	Timp3	73.7	66.2	74.2	169.8	172.5	164.2	1.05768e-05	0.422705
P23928	Alpha-crystallin B chain OS=Rattus norvegicus OX=10116 GN=Cryab PE=1 SV=1	Cryab	45.6	41.8	46	107.2	102.2	106.4	7.67073e-06	0.422419
G3V9E3	Caldesmon 1, isoform CRA_b OS=Rattus norvegicus OX=10116 GN=Cald1 PE=1 SV=1	Cald1	64.9	31.8	62.2	124.8	129.3	123.4	0.00248131	0.420927
F1M8B7	Charged multivesicular body protein 2B OS=Rattus norvegicus OX=10116 GN=Chmp2b PE=1 SV=2	Chmp2b	92.4	89.6	96.3	236.9	203.7	221.2	0.000198056	0.42052
A0A0H2UHP1	Retinal dehydrogenase 1 OS=Rattus norvegicus OX=10116 GN=Aldh1a1 PE=1 SV=1	Aldh1a1	59.6	60.6	61	146.1	144.2	143.5	7.1954e-08	0.417704
O55158	Tetraspanin OS=Rattus norvegicus OX=10116 GN=Tspan8 PE=2 SV=2	Tspan8	59.8	62.4	59.2	149.4	146.2	143	2.12001e-06	0.413589
P36365	Dimethylaniline monooxygenase [N-oxide-forming] 1 OS=Rattus norvegicus OX=10116 GN=Fmo1 PE=1 SV=2	Fmo1	60.3	57.2	63	146.9	147.6	144.7	1.37933e-06	0.410974
Q63910	Alpha globin OS=Rattus norvegicus OX=10116 GN=Hba-a3 PE=1 SV=2	Hba-a3	56	58.9	55.6	137.6	136.3	142.2	2.44154e-06	0.409757
A9UMW3	Alpha hemoglobin-stabilizing protein OS=Rattus norvegicus OX=10116 GN=Ahsp PE=1 SV=1	Ahsp	56.4	61.6	56.9	142.8	142.6	149	5.45436e-06	0.402624
G3V8L9	Caveolae-associated protein 1 OS=Rattus norvegicus OX=10116 GN=Cavin1 PE=1 SV=1	Cavin1	50.2	52.1	49.8	125.8	126.1	128.7	3.24937e-07	0.399632
G3V8D4	Apolipoprotein C-II (Predicted) OS=Rattus norvegicus OX=10116 GN=Apoc2 PE=1 SV=1	Apoc2	61.8	56.8	62.9	149.5	155.2	150	4.06447e-06	0.399164
Q66H98	Caveolae-associated protein 2 OS=Rattus norvegicus OX=10116 GN=Cavin2 PE=1 SV=3	Cavin2	54.8	54.3	53.9	137	138.1	137.5	3.571e-09	0.395056
A0A0G2JZ75	Plasmalemma vesicle-associated protein OS=Rattus norvegicus OX=10116 GN=Plvap PE=4 SV=1	Plvap	55.2	56.6	55.3	142.7	141.6	144.6	9.74824e-08	0.389601
A0A0A0MXU8	Caveolin OS=Rattus norvegicus OX=10116 GN=Cav2 PE=1 SV=1	Cav2	40.9	46.6	43.7	116.8	111.1	111.4	9.68024e-06	0.386678
G3V8D2	Periaxin OS=Rattus norvegicus OX=10116 GN=Prx PE=1 SV=3	Prx	54	53.7	53.4	139.5	140.9	141.3	1.13181e-08	0.382025
P19939	Apolipoprotein C-I OS=Rattus norvegicus OX=10116 GN=Apoc1 PE=3 SV=1	Apoc1	63.1	66.1	60.9	170.7	163.5	167.3	2.23921e-06	0.379063
A0A0G2JSK1	RCG20603 OS=Rattus norvegicus OX=10116 GN=Serpina3c PE=3 SV=1	Serpina3c	87.9	97.7	90.9	241.1	236.8	261.2	4.39677e-05	0.374104
F1M9I6	Tetraspanin OS=Rattus norvegicus OX=10116 GN=Tspan7 PE=1 SV=3	Tspan7	51.8	51.7	47.1	137.7	134.8	140.9	3.07495e-06	0.364296
D3ZNJ5	Indolethylamine N-methyltransferase OS=Rattus norvegicus OX=10116 GN=Inmt PE=1 SV=1	Inmt	69.4	67.4	70	191.7	195.3	180.8	1.09155e-05	0.364213
B0BNN3	Carbonic anhydrase 1 OS=Rattus norvegicus OX=10116 GN=Ca1 PE=1 SV=1	Ca1	63.3	61.4	64	169.8	177.8	173.8	1.39352e-06	0.36191
M0R8B6	Tubulin beta chain OS=Rattus norvegicus OX=10116 GN=Tubb1 PE=1 SV=1	Tubb1	74.9	58	58.6	155.5	186.3	190.4	0.000771244	0.359827
A0A0H2UHB3	Carbonic anhydrase 4 OS=Rattus norvegicus OX=10116 GN=Car4 PE=1 SV=1	Car4	49.1	54.8	52.6	148.6	141.2	145.8	4.37018e-06	0.359275
P14423	Phospholipase A2, membrane associated OS=Rattus norvegicus OX=10116 GN=Pla2g2a PE=1 SV=2	Pla2g2a	68.5	58.3	60.9	167.1	182.8	173.4	3.43253e-05	0.358685
Q99ME0	CXC chemokine RTCK1 OS=Rattus norvegicus OX=10116 GN=Ppbp PE=1 SV=1	Ppbp	60	63.6	66.3	193	181.9	176	2.24078e-05	0.344709
Q63495	Advanced glycosylation end product-specific receptor OS=Rattus norvegicus OX=10116 GN=Ager PE=1 SV=1	Ager	49.8	48.8	50.4	144.5	145.2	143	3.06086e-08	0.344349
P11517	Hemoglobin subunit beta-2 OS=Rattus norvegicus OX=10116 PE=1 SV=2		57.8	55.3	56.4	169.1	173.2	171.3	1.28554e-07	0.330023
A1A5R2	G protein-coupled receptor, class C, group 5, member A OS=Rattus norvegicus OX=10116 GN=Gprc5a PE=1 SV=1	Gprc5a	47	45.5	49.9	143.6	147.8	140.3	2.8093e-06	0.329859
P41350	Caveolin-1 OS=Rattus norvegicus OX=10116 GN=Cav1 PE=1 SV=3	Cav1	41.3	33.7	36.2	119.4	117.5	114.9	6.46965e-06	0.316089
P30083	Vasoactive intestinal polypeptide receptor 1 OS=Rattus norvegicus OX=10116 GN=Vipr1 PE=2 SV=1	Vipr1	57.6	44.2	35.7	148	142.7	150.3	0.000116138	0.311791
Q62669	Globin a1 OS=Rattus norvegicus OX=10116 GN=LOC103694855 PE=1 SV=1	LOC103694855	51.4	50.6	50.1	169.5	171.4	170.1	6.13704e-09	0.297652
B2B9A9	Ephrin B2 OS=Rattus norvegicus OX=10116 GN=Efnb2 PE=2 SV=1	Efnb2	47.9	47	42.7	154.5	153.2	155	3.55852e-07	0.297385
M0RCF3	Integrin beta OS=Rattus norvegicus OX=10116 GN=Itgb3 PE=1 SV=2	Itgb3	59.2	60.6	59.6	200	205.6	203.3	1.13024e-07	0.29463
A0A0G2JSW3	Globin a4 OS=Rattus norvegicus OX=10116 GN=Hbb PE=1 SV=1	Hbb	51	49.6	49.1	170.6	172.6	170.9	1.39334e-08	0.291188
A0A0G2JW03	Lipin 1 OS=Rattus norvegicus OX=10116 GN=Lpin1 PE=1 SV=1	Lpin1	28	30.1	31.4	108	114.3	111.7	2.52961e-06	0.267964
A0A0G2JV24	Thrombospondin 1 OS=Rattus norvegicus OX=10116 GN=Thbs1 PE=1 SV=1	Thbs1	57	54	54.1	210.7	215.5	215.8	1.28347e-07	0.257165
P06765	Platelet factor 4 OS=Rattus norvegicus OX=10116 GN=Pf4 PE=1 SV=1	Pf4	48	45.1	44.1	225.9	230.9	233.8	2.3169e-07	0.198668
