# Supplementary material for: Integrative transcriptomic and proteomic analysis reveals mechanisms of silica-induced pulmonary fibrosis in rats
Source: BMC Pulm Med. 2022 Jan 7;22:13. doi: 10.1186/s12890-021-01807-w (PMC8740005; doi:10.1186/s12890-021-01807-w)
Supplement: Supplementary file 3 — Additional file 3: Table S3. The cor-DEGs-DEPs genes with the same or opposite trend. [file 12890_2021_1807_MOESM3_ESM.xlsx]

## Sheet: The cor-DEGs-DEPs genes 
Table S3 The cor-DEGs-DEPs genes with the same or opposite trend
ID	mRNA log2FoldChange	mRNA_up_down	Protein FC	protein_up_down	Type
Fgg:P02680	1.11075	Up	0.616774	Down	DEPs_DEGs
Apoc1:P19939	1.66886	Up	0.379063	Down	DEPs_DEGs
Fgb:P14480	2.33159	Up	0.603352	Down	DEPs_DEGs
Plek:Q4KM33	1.37723	Up	0.641988	Down	DEPs_DEGs
Osbpl8:A0A0G2JXN8	1.2581	Up	1.93064	Up	DEPs_DEGs
Stk10:H9KVF6	1.29092	Up	1.53465	Up	DEPs_DEGs
Col1a1:P02454	1.46594	Up	2.07611	Up	DEPs_DEGs
Bpifb1:A0A140TAH2	4.39064	Up	13.1333	Up	DEPs_DEGs
Atp6v1c1:Q5FVI6	1.08421	Up	1.89178	Up	DEPs_DEGs
Mzb1:Q561R0	1.56747	Up	3.02363	Up	DEPs_DEGs
Nckap1l:A0A0G2JUF9	1.54741	Up	2.28396	Up	DEPs_DEGs
Sod2:P07895	1.3177	Up	2.97512	Up	DEPs_DEGs
Capg:Q6AYC4	3.12045	Up	2.24339	Up	DEPs_DEGs
C2:Q6MG73	1.24719	Up	1.90729	Up	DEPs_DEGs
Aif1:P55009	1.84176	Up	2.15783	Up	DEPs_DEGs
Atp6v1a:D4A133	1.39354	Up	1.55127	Up	DEPs_DEGs
Hk2:P27881	2.43149	Up	2.25624	Up	DEPs_DEGs
Plbd1:Q5U2V4	1.79674	Up	2.35847	Up	DEPs_DEGs
Cd14:Q63691	3.23165	Up	2.05015	Up	DEPs_DEGs
Idh1:P41562	1.23322	Up	1.57859	Up	DEPs_DEGs
Hk3:A0A0G2JTY2	3.76423	Up	2.97315	Up	DEPs_DEGs
Ctsz:Q9R1T3	2.41174	Up	1.53172	Up	DEPs_DEGs
Capg:Q6AYC4	2.93989	Up	2.24339	Up	DEPs_DEGs
Npc2:F7FJQ3	1.04908	Up	2.73086	Up	DEPs_DEGs
Mmp9:A0A0G2JUD9	3.03516	Up	1.61918	Up	DEPs_DEGs
Fabp5:P55053	3.50956	Up	2.68681	Up	DEPs_DEGs
Ctsb:Q6IN22	1.85428	Up	1.67493	Up	DEPs_DEGs
Galns:Q32KJ6	1.23599	Up	1.65502	Up	DEPs_DEGs
Lipa:Q64194	1.80888	Up	2.0519	Up	DEPs_DEGs
Creld2:Q4G063	1.03949	Up	1.70419	Up	DEPs_DEGs
RGD1565410:F7EWC5	1.3324	Up	4.91506	Up	DEPs_DEGs
Itgam:G3V8L7	3.55633	Up	2.50342	Up	DEPs_DEGs
Trpv2:Q9WUD2	1.79012	Up	1.71165	Up	DEPs_DEGs
Phyhd1:Q5BJP9	1.62515	Up	1.66831	Up	DEPs_DEGs
Lgals3bp:O70513	1.32212	Up	2.02958	Up	DEPs_DEGs
Soat1:G3V6J2	1.11617	Up	2.79607	Up	DEPs_DEGs
Pkm:P11980	1.1212	Up	1.83581	Up	DEPs_DEGs
Itgam:G3V8L7	4.29525	Up	2.50342	Up	DEPs_DEGs
Ptpn6:G3V9T9	1.06305	Up	1.62357	Up	DEPs_DEGs
Trpv2:Q9WUD2	1.78495	Up	1.71165	Up	DEPs_DEGs
Cpxm1:D3ZW78	2.2771	Up	2.72821	Up	DEPs_DEGs
Pkm:P11980	1.33642	Up	1.83581	Up	DEPs_DEGs
Hck:P50545	1.73595	Up	1.54649	Up	DEPs_DEGs
Mpeg1:Q9WV57	2.05582	Up	1.94353	Up	DEPs_DEGs
C4b:Q6MG90	1.69466	Up	1.57455	Up	DEPs_DEGs
Pld3:Q5FVH2	2.12429	Up	1.75418	Up	DEPs_DEGs
C4b:Q6MG90	1.39307	Up	1.57455	Up	DEPs_DEGs
Cd68:Q4FZY1	2.87224	Up	2.51326	Up	DEPs_DEGs
Psap:P10960	1.01586	Up	2.19086	Up	DEPs_DEGs
Gapdh:P04797	1.24541	Up	1.52813	Up	DEPs_DEGs
Cygb:Q921A4	1.04237	Up	2.31623	Up	DEPs_DEGs
Vcan:Q9ERB4	2.43355	Up	1.89902	Up	DEPs_DEGs
Gapdh:P04797	1.51326	Up	1.52813	Up	DEPs_DEGs
Atp6v0c:P63081	1.42853	Up	2.1934	Up	DEPs_DEGs
Enpp3:P97675	1.40426	Up	3.07953	Up	DEPs_DEGs
Hk2:P27881	2.84908	Up	2.25624	Up	DEPs_DEGs
Hexa:Q641X3	1.05126	Up	1.74099	Up	DEPs_DEGs
Gnpda1:M0RCH5	1.87406	Up	1.89987	Up	DEPs_DEGs
Serping1:Q6P734	1.15735	Up	1.86012	Up	DEPs_DEGs
Gapdh:P04797	1.45469	Up	1.52813	Up	DEPs_DEGs
Mcm3:D3ZFP4	1.65286	Up	2.34548	Up	DEPs_DEGs
Gpnmb:Q6P7C7	4.10855	Up	3.29806	Up	DEPs_DEGs
Mnda:Q5U2R8	1.80172	Up	2.36264	Up	DEPs_DEGs
Hmox1:P06762	2.64688	Up	2.28765	Up	DEPs_DEGs
Dhx58:D3ZD46	1.06439	Up	1.63211	Up	DEPs_DEGs
Gapdh:P04797	1.502	Up	1.52813	Up	DEPs_DEGs
Pkm:P11980	1.58781	Up	1.83581	Up	DEPs_DEGs
Sqstm1:O08623	1.03908	Up	1.97536	Up	DEPs_DEGs
Lgals3:A0A0G2JXN6	3.20609	Up	2.62478	Up	DEPs_DEGs
Atp6v0c:P63081	1.65497	Up	2.1934	Up	DEPs_DEGs
Lgals3:A0A0G2JXN6	3.21006	Up	2.62478	Up	DEPs_DEGs
Fabp4:A0A0G2K586	4.98584	Up	3.56029	Up	DEPs_DEGs
Grn:G3V8V1	1.82826	Up	1.81766	Up	DEPs_DEGs
Scarb1:P97943	1.4647	Up	2.0335	Up	DEPs_DEGs
Defb4:O88514	2.19646	Up	4.34575	Up	DEPs_DEGs
Mcm4:G3V681	1.17465	Up	2.43697	Up	DEPs_DEGs
Cfb:G3V615	1.24023	Up	1.91565	Up	DEPs_DEGs
Rac2:Q5U1Y2	1.20378	Up	2.12289	Up	DEPs_DEGs
Cotl1:B0BNA5	1.91794	Up	1.73855	Up	DEPs_DEGs
Pycard:G3V8L1	1.04501	Up	1.6242	Up	DEPs_DEGs
Ctsd:P24268	1.93865	Up	2.64966	Up	DEPs_DEGs
Mcm6:A9CMB8	1.45385	Up	1.99143	Up	DEPs_DEGs
Scarb1:P97943	1.38186	Up	2.0335	Up	DEPs_DEGs
Ak2:P29410	1.2258	Up	1.58906	Up	DEPs_DEGs
Stk10:H9KVF6	1.2575	Up	1.53465	Up	DEPs_DEGs
Sqstm1:O08623	1.2315	Up	1.97536	Up	DEPs_DEGs
Slc25a10:O89035	1.24444	Up	1.77323	Up	DEPs_DEGs
Itgb2:B2RYB8	1.82602	Up	2.78074	Up	DEPs_DEGs
Gapdh:P04797	1.50224	Up	1.52813	Up	DEPs_DEGs
Lcn2:P30152	4.31513	Up	5.62008	Up	DEPs_DEGs
Pld3:Q5FVH2	2.31452	Up	1.75418	Up	DEPs_DEGs
Ctss:Q02765	1.74209	Up	2.48774	Up	DEPs_DEGs
Mcm4:G3V681	1.24314	Up	2.43697	Up	DEPs_DEGs
Psap:P10960	1.38271	Up	2.19086	Up	DEPs_DEGs
Vcan:Q9ERB4	2.55672	Up	1.89902	Up	DEPs_DEGs
Ncf4:B2RZ98	1.2268	Up	2.31279	Up	DEPs_DEGs
Nme2:P19804	1.057	Up	1.56329	Up	DEPs_DEGs
Gapdh:P04797	1.38226	Up	1.52813	Up	DEPs_DEGs
Ncf2:A7E3N2	1.21753	Up	2.52146	Up	DEPs_DEGs
Mnda:Q5U2R8	1.95163	Up	2.36264	Up	DEPs_DEGs
Serpinf1:Q80ZA3	1.58273	Up	1.62969	Up	DEPs_DEGs
Scpep1:Q920A6	1.42314	Up	1.71256	Up	DEPs_DEGs
Pgd:P85968	1.74074	Up	1.92019	Up	DEPs_DEGs
Aif1:P55009	1.89803	Up	2.15783	Up	DEPs_DEGs
Fn1:A0A096P6L8	1.33648	Up	1.88725	Up	DEPs_DEGs
Mcm3:D3ZFP4	1.19343	Up	2.34548	Up	DEPs_DEGs
Gapdh:P04797	1.40481	Up	1.52813	Up	DEPs_DEGs
Lrrc59:Q5RJR8	1.16129	Up	2.08355	Up	DEPs_DEGs
Mcm4:G3V681	1.05031	Up	2.43697	Up	DEPs_DEGs
Fdps:A0A0G2JXT3	1.00664	Up	1.67161	Up	DEPs_DEGs
Gns:Q32KJ5	1.12106	Up	2.0043	Up	DEPs_DEGs
Ak2:P29410	1.10941	Up	1.58906	Up	DEPs_DEGs
Gng2:M0RBJ0	1.07133	Up	1.61324	Up	DEPs_DEGs
Mpeg1:Q9WV57	2.12431	Up	1.94353	Up	DEPs_DEGs
Atp6v1b2:P62815	2.28485	Up	1.55403	Up	DEPs_DEGs
Pld4:G3V904	1.26266	Up	1.9282	Up	DEPs_DEGs
Ifi47:F1MAC0	1.19502	Up	1.6085	Up	DEPs_DEGs
Fen1:Q5XIP6	1.0399	Up	1.57958	Up	DEPs_DEGs
C6:Q811M5	3.29409	Up	2.02129	Up	DEPs_DEGs
Chia:A0A0G2K676	4.98409	Up	7.95547	Up	DEPs_DEGs
Cbfb:Q66HA7	1.15669	Up	1.72232	Up	DEPs_DEGs
Eif4a1:Q6P3V8	1.04259	Up	1.65903	Up	DEPs_DEGs
Cd300a:A2TGX5	1.31353	Up	2.59004	Up	DEPs_DEGs
Acsl4:O35547	1.32154	Up	1.60786	Up	DEPs_DEGs
Il1rn:P25086	3.49763	Up	3.28953	Up	DEPs_DEGs
Trpv2:Q9WUD2	1.83365	Up	1.71165	Up	DEPs_DEGs
Pkm:P11980	1.37906	Up	1.83581	Up	DEPs_DEGs
Hist1h1a:D4A3K5	1.44939	Up	1.57458	Up	DEPs_DEGs
Osbpl8:A0A0G2JXN8	1.27441	Up	1.93064	Up	DEPs_DEGs
Atp6v1c1:Q5FVI6	1.13602	Up	1.89178	Up	DEPs_DEGs
Cd63:A0A0G2K0T2	1.80804	Up	2.64558	Up	DEPs_DEGs
Uap1l1:B5DEH4	1.0296	Up	1.78126	Up	DEPs_DEGs
C4b:Q6MG90	1.53366	Up	1.57455	Up	DEPs_DEGs
C1r:B5DEH7	1.53424	Up	1.54355	Up	DEPs_DEGs
Pepd:Q5I0D7	1.65973	Up	2.28484	Up	DEPs_DEGs
Fgr:Q6P6U0	1.2826	Up	2.0749	Up	DEPs_DEGs
Gapdh:P04797	1.46574	Up	1.52813	Up	DEPs_DEGs
C6:Q811M5	3.65922	Up	2.02129	Up	DEPs_DEGs
Sgpl1:Q8CHN6	1.79313	Up	2.07753	Up	DEPs_DEGs
Col1a1:P02454	1.27376	Up	2.07611	Up	DEPs_DEGs
Apbb1ip:D3ZDZ1	1.40309	Up	1.59579	Up	DEPs_DEGs
Myo1g:A0A0G2K6E3	1.2307	Up	1.58618	Up	DEPs_DEGs
Ak2:P29410	1.0519	Up	1.58906	Up	DEPs_DEGs
Sgpl1:Q8CHN6	1.84496	Up	2.07753	Up	DEPs_DEGs
Ugt1a6:Q6T5E9	1.46466	Up	1.67092	Up	DEPs_DEGs
Tkt:G3V826	1.19303	Up	1.69783	Up	DEPs_DEGs
Ncf1:F1M707	1.5911	Up	2.40916	Up	DEPs_DEGs
Acsl4:O35547	1.12056	Up	1.60786	Up	DEPs_DEGs
Ifi30:Q499T2	2.41795	Up	2.79582	Up	DEPs_DEGs
Lgmn:Q5PPG2	2.28596	Up	3.18071	Up	DEPs_DEGs
Col1a1:P02454	1.4523	Up	2.07611	Up	DEPs_DEGs
Mcm4:G3V681	1.18363	Up	2.43697	Up	DEPs_DEGs
Arg1:P07824	2.34535	Up	2.08597	Up	DEPs_DEGs
Ldha:P04642	1.05832	Up	1.57657	Up	DEPs_DEGs
Gapdh:P04797	1.42015	Up	1.52813	Up	DEPs_DEGs
Enpp3:P97675	1.21104	Up	3.07953	Up	DEPs_DEGs
Mcm5:A0A0G2JY07	1.96549	Up	1.69991	Up	DEPs_DEGs
Snx8:D3ZUJ9	2.04106	Up	3.68786	Up	DEPs_DEGs
Dpp7:Q9EPB1	2.03434	Up	2.18303	Up	DEPs_DEGs
Glrx:Q9ESH6	1.55168	Up	2.39057	Up	DEPs_DEGs
Gm2a:Q6IN37	1.92228	Up	3.11237	Up	DEPs_DEGs
Plod2:D3ZQR7	1.1603	Up	3.09988	Up	DEPs_DEGs
Retnla:Q99P85	4.69076	Up	9.1094	Up	DEPs_DEGs
Baiap2:Q6GMN2	1.08959	Up	1.58994	Up	DEPs_DEGs
Ldha:P04642	1.12012	Up	1.57657	Up	DEPs_DEGs
Akr1b8:G3V786	3.8205	Up	2.21818	Up	DEPs_DEGs
Cd68:Q4FZY1	1.60662	Up	2.51326	Up	DEPs_DEGs
Vcan:Q9ERB4	2.30783	Up	1.89902	Up	DEPs_DEGs
Nckap1l:A0A0G2JUF9	1.7135	Up	2.28396	Up	DEPs_DEGs
Soat1:G3V6J2	1.05046	Up	2.79607	Up	DEPs_DEGs
Chi3l1:Q9WTV1	2.6733	Up	4.0361	Up	DEPs_DEGs
Sdf2l1:D4A9Y0	1.63138	Up	2.67205	Up	DEPs_DEGs
Gapdh:P04797	1.26542	Up	1.52813	Up	DEPs_DEGs
Prdx5:A0A0G2JSS8	2.26296	Up	2.61849	Up	DEPs_DEGs
Gapdh:P04797	1.46351	Up	1.52813	Up	DEPs_DEGs
Cybb:Q9ERL1	2.06855	Up	2.21135	Up	DEPs_DEGs
Naglu:D3ZZL3	1.14003	Up	1.81038	Up	DEPs_DEGs
Serpine2:G3V7Z4	2.33152	Up	1.8032	Up	DEPs_DEGs
Atp1b1:P07340	1.58337	Up	2.20315	Up	DEPs_DEGs
Fabp5:P55053	3.2685	Up	2.68681	Up	DEPs_DEGs
Gapdh:P04797	1.43155	Up	1.52813	Up	DEPs_DEGs
Ugt1a6:Q6T5E9	1.54452	Up	1.67092	Up	DEPs_DEGs
Cyba:Q62737	1.69673	Up	1.9002	Up	DEPs_DEGs
C6:Q811M5	2.91698	Up	2.02129	Up	DEPs_DEGs
Atp6v1a:D4A133	1.35881	Up	1.55127	Up	DEPs_DEGs
Mpeg1:Q9WV57	2.00092	Up	1.94353	Up	DEPs_DEGs
Mcm5:A0A0G2JY07	1.66674	Up	1.69991	Up	DEPs_DEGs
Stk10:H9KVF6	1.66095	Up	1.53465	Up	DEPs_DEGs
Thbd:O35370	-1.71141	Down	0.577416	Down	DEPs_DEGs
Cadm1:Q6AYP5	-1.55961	Down	0.557687	Down	DEPs_DEGs
Icam2:Q6AXM6	-1.14644	Down	0.594029	Down	DEPs_DEGs
Sptbn1:A0A0G2K8W9	-1.34321	Down	0.558037	Down	DEPs_DEGs
Vwf:F1M957	-1.48968	Down	0.569756	Down	DEPs_DEGs
Ppbp:Q99ME0	-1.44032	Down	0.344709	Down	DEPs_DEGs
Arhgap29:F1LPZ1	-1.41626	Down	0.568598	Down	DEPs_DEGs
Esam:Q6AYD4	-1.2515	Down	0.517426	Down	DEPs_DEGs
Pde5a:G3V7V8	-1.12296	Down	0.52958	Down	DEPs_DEGs
Sptbn1:A0A0G2K8W9	-1.42314	Down	0.558037	Down	DEPs_DEGs
Ncald:Q5PQN0	-1.27902	Down	0.59622	Down	DEPs_DEGs
Hspa12a:D3ZC55	-1.70108	Down	0.574669	Down	DEPs_DEGs
Ppl:D4A5T8	-1.41112	Down	0.532898	Down	DEPs_DEGs
Tns2:M0R671	-1.40769	Down	0.567664	Down	DEPs_DEGs
Xpnpep2:Q99MA2	-1.46403	Down	0.492372	Down	DEPs_DEGs
Arhgap29:F1LPZ1	-1.42506	Down	0.568598	Down	DEPs_DEGs
Tjp2:Q3ZB99	-1.20529	Down	0.550112	Down	DEPs_DEGs
Efnb2:B2B9A9	-1.49843	Down	0.297385	Down	DEPs_DEGs
Ndrg2:A0A0G2JSV0	-1.22394	Down	0.43773	Down	DEPs_DEGs
Mettl7a:Q3KRE2	-1.07876	Down	0.481208	Down	DEPs_DEGs
Akr1cl:D3ZF77	-1.13316	Down	0.639535	Down	DEPs_DEGs
Tns1:F1LN42	-1.40602	Down	0.490512	Down	DEPs_DEGs
Ehd2:Q4V8H8	-1.08677	Down	0.458506	Down	DEPs_DEGs
Vsnl1:P62762	-1.05809	Down	0.57346	Down	DEPs_DEGs
Hpgd:O08699	-1.50209	Down	0.440072	Down	DEPs_DEGs
Lyve1:D3ZD19	-1.32892	Down	0.502327	Down	DEPs_DEGs
Lmod1:A0A0G2K0D3	-1.09875	Down	0.595537	Down	DEPs_DEGs
Gsta4:P14942	-1.49319	Down	0.555584	Down	DEPs_DEGs
Anxa3:P14669	-1.50988	Down	0.491884	Down	DEPs_DEGs
Tspan7:F1M9I6	-1.52354	Down	0.364296	Down	DEPs_DEGs
Gnao1:P59215	-1.56393	Down	0.462588	Down	DEPs_DEGs
Sptan1:A0A0G2JZ69	-1.13028	Down	0.570397	Down	DEPs_DEGs
Clic3:D3ZY91	-1.34894	Down	0.599606	Down	DEPs_DEGs
Tjp1:A0A0G2K2P5	-1.14441	Down	0.589126	Down	DEPs_DEGs
Fmo1:P36365	-1.56211	Down	0.410974	Down	DEPs_DEGs
Reck:A0A0G2JZ40	-1.27076	Down	0.475604	Down	DEPs_DEGs
Ace:P47820	-1.53289	Down	0.467519	Down	DEPs_DEGs
Clec14a:Q642B4	-1.84328	Down	0.582576	Down	DEPs_DEGs
Akap5:F1LPP6	-1.74932	Down	0.502024	Down	DEPs_DEGs
Akap2:F1LPQ9	-1.14502	Down	0.432027	Down	DEPs_DEGs
Slco2a1:A0A0G2JV79	-1.67736	Down	0.501624	Down	DEPs_DEGs
Gnai1:P10824	-2.15703	Down	0.621472	Down	DEPs_DEGs
Nebl:D4A164	-1.02813	Down	0.509638	Down	DEPs_DEGs
Itga8:B5DEG1	-1.26492	Down	0.472572	Down	DEPs_DEGs
Itga1:P18614	-1.11752	Down	0.492187	Down	DEPs_DEGs
Susd2:A0A0G2K0Q8	-1.72046	Down	0.448999	Down	DEPs_DEGs
Slco2a1:A0A0G2JV79	-1.43555	Down	0.501624	Down	DEPs_DEGs
Vipr1:P30083	-2.07656	Down	0.311791	Down	DEPs_DEGs
Gstm2:P08010	-1.27615	Down	0.464922	Down	DEPs_DEGs
Tns1:F1LN42	-1.35375	Down	0.490512	Down	DEPs_DEGs
Tns1:F1LN42	-1.28738	Down	0.490512	Down	DEPs_DEGs
Higd1b:D3Z9L2	-1.21205	Down	0.637823	Down	DEPs_DEGs
Pgm2l1:D3Z955	-2.51687	Down	0.60262	Down	DEPs_DEGs
Ramp2:Q9JHJ1	-1.74367	Down	0.529556	Down	DEPs_DEGs
Vipr1:P30083	-2.08566	Down	0.311791	Down	DEPs_DEGs
Tagln:A0A0G2JWK7	-1.12541	Down	0.598286	Down	DEPs_DEGs
Plvap:A0A0G2JZ75	-2.10054	Down	0.389601	Down	DEPs_DEGs
Mettl7a:Q3KRE2	-1.10864	Down	0.481208	Down	DEPs_DEGs
Cd34:B1PLB1	-1.06764	Down	0.454171	Down	DEPs_DEGs
Sptb:A0A140UHX6	-1.41485	Down	0.433054	Down	DEPs_DEGs
Serpina1:A0A0G2JZ73	-1.84978	Down	0.620947	Down	DEPs_DEGs
Akap5:F1LPP6	-1.6032	Down	0.502024	Down	DEPs_DEGs
Tppp3:Q5PPN5	-1.53215	Down	0.431885	Down	DEPs_DEGs
Jup:Q6P0K8	-1.16309	Down	0.59912	Down	DEPs_DEGs
Mprip:G3V9F3	-1.05052	Down	0.647611	Down	DEPs_DEGs
Tppp:A0A0G2K2D6	-1.25411	Down	0.531421	Down	DEPs_DEGs
Slc9a3r2:G3V6D9	-1.54066	Down	0.527671	Down	DEPs_DEGs
Selenbp1:F1LRJ9	-1.73383	Down	0.462544	Down	DEPs_DEGs
Car4:A0A0H2UHB3	-1.6348	Down	0.359275	Down	DEPs_DEGs
Thbd:O35370	-1.82358	Down	0.577416	Down	DEPs_DEGs
Arhgap29:F1LPZ1	-1.28521	Down	0.568598	Down	DEPs_DEGs
Clic5:Q9EPT8	-1.57255	Down	0.476908	Down	DEPs_DEGs
Pdlim3:D3ZFR7	-1.36271	Down	0.623848	Down	DEPs_DEGs
Anxa8:Q4FZU6	-1.33637	Down	0.561543	Down	DEPs_DEGs
Podxl:Q9WTQ2	-1.13391	Down	0.45975	Down	DEPs_DEGs
Prx:G3V8D2	-1.6896	Down	0.382025	Down	DEPs_DEGs
Clic5:Q9EPT8	-1.323	Down	0.476908	Down	DEPs_DEGs
Cdh5:F1M7E5	-1.36033	Down	0.478181	Down	DEPs_DEGs
Timp3:P48032	-1.028	Down	0.422705	Down	DEPs_DEGs
Slco2a1:A0A0G2JV79	-1.70022	Down	0.501624	Down	DEPs_DEGs
Fbln5:Q9WVH8	-1.07284	Down	0.628227	Down	DEPs_DEGs
Jam2:F1M065	-1.36563	Down	0.576169	Down	DEPs_DEGs
Kank2:D3ZD05	-1.14339	Down	0.640892	Down	DEPs_DEGs
Nebl:D4A164	-1.10259	Down	0.509638	Down	DEPs_DEGs
Pde5a:G3V7V8	-1.45506	Down	0.52958	Down	DEPs_DEGs
Aox3:Q5QE80	-1.16888	Down	0.615996	Down	DEPs_DEGs
Ppm1f:Q9WVR7	-1.09822	Down	0.589512	Down	DEPs_DEGs
Fmo3:A0A0G2JSI0	-1.13484	Down	0.534296	Down	DEPs_DEGs
Tek:D3ZCD0	-1.54081	Down	0.579163	Down	DEPs_DEGs
Fermt2:A0A0G2JWC7	-1.14896	Down	0.550039	Down	DEPs_DEGs
Myo6:D4A5I9	-1.33222	Down	0.658646	Down	DEPs_DEGs
Cyp4b1:P15129	-1.24625	Down	0.540247	Down	DEPs_DEGs
Cav2:A0A0A0MXU8	-1.58347	Down	0.386678	Down	DEPs_DEGs
Efemp1:Q6AXN2	-1.41454	Down	0.608507	Down	DEPs_DEGs
Aldh1a1:A0A0H2UHP1	-1.66402	Down	0.417704	Down	DEPs_DEGs
Sec14l3:Q9Z1J8	-2.16545	Down	0.430846	Down	DEPs_DEGs
Cav1:P41350	-1.92041	Down	0.316089	Down	DEPs_DEGs
Cald1:G3V9E3	-1.08732	Down	0.420927	Down	DEPs_DEGs
Ahnak:A0A0G2JUA5	-1.11595	Down	0.483956	Down	DEPs_DEGs
Prx:G3V8D2	-1.87044	Down	0.382025	Down	DEPs_DEGs
Vwf:F1M957	-1.12669	Down	0.569756	Down	DEPs_DEGs
Shank3:A0A0G2K042	-1.33872	Down	0.491952	Down	DEPs_DEGs
Timp3:P48032	-1.2513	Down	0.422705	Down	DEPs_DEGs
Ctla2a:D3ZHI6	-1.16098	Down	0.549652	Down	DEPs_DEGs
Ehd3:Q8R491	-1.37334	Down	0.644193	Down	DEPs_DEGs
Cryab:P23928	-1.16585	Down	0.422419	Down	DEPs_DEGs
Synm:G3V9G5	-1.63784	Down	0.567634	Down	DEPs_DEGs
Vwf:F1M957	-1.46745	Down	0.569756	Down	DEPs_DEGs
Ndrg2:A0A0G2JSV0	-1.33018	Down	0.43773	Down	DEPs_DEGs
Itga1:P18614	-1.09271	Down	0.492187	Down	DEPs_DEGs
Gsta4:P14942	-1.02618	Down	0.555584	Down	DEPs_DEGs
Col4a4:A0A0G2K742	-1.84637	Down	0.57395	Down	DEPs_DEGs
Calcrl:Q63118	-1.29838	Down	0.578461	Down	DEPs_DEGs
Ace:P47820	-1.61652	Down	0.467519	Down	DEPs_DEGs
Gnao1:P59215	-1.46203	Down	0.462588	Down	DEPs_DEGs
Eng:M0RBA8	-1.46904	Down	0.536045	Down	DEPs_DEGs
Col4a3:F1LRJ1	-1.61654	Down	0.546353	Down	DEPs_DEGs
Slc29a1:O54698	-2.06601	Down	0.428387	Down	DEPs_DEGs
Epn2:Q505I9	-1.16752	Down	0.618774	Down	DEPs_DEGs
Efemp1:Q6AXN2	-1.36841	Down	0.608507	Down	DEPs_DEGs
Ramp2:Q9JHJ1	-1.83636	Down	0.529556	Down	DEPs_DEGs
Podxl:Q9WTQ2	-1.18014	Down	0.45975	Down	DEPs_DEGs
Pde5a:G3V7V8	-1.49661	Down	0.52958	Down	DEPs_DEGs
Prkcz:P09217	-1.19867	Down	0.524297	Down	DEPs_DEGs
Sptbn1:A0A0G2K8W9	-1.42862	Down	0.558037	Down	DEPs_DEGs
Cyp4b1:P15129	-1.08148	Down	0.540247	Down	DEPs_DEGs
Plvap:A0A0G2JZ75	-1.46846	Down	0.389601	Down	DEPs_DEGs
Synm:G3V9G5	-1.83342	Down	0.567634	Down	DEPs_DEGs
Prkcz:P09217	-1.02276	Down	0.524297	Down	DEPs_DEGs
Cadm1:Q6AYP5	-1.44413	Down	0.557687	Down	DEPs_DEGs
Inmt:D3ZNJ5	-1.68848	Down	0.364213	Down	DEPs_DEGs
Ncald:Q5PQN0	-1.45474	Down	0.59622	Down	DEPs_DEGs
Myl9:B0BMS8	-1.15766	Down	0.547331	Down	DEPs_DEGs
Mapk12:Q63538	-1.23228	Down	0.658642	Down	DEPs_DEGs
Limch1:F1M392	-1.61112	Down	0.444357	Down	DEPs_DEGs
Ehd3:Q8R491	-1.2744	Down	0.644193	Down	DEPs_DEGs
Magi3:F1M7S0	-1.08969	Down	0.617374	Down	DEPs_DEGs
Clec14a:Q642B4	-1.91827	Down	0.582576	Down	DEPs_DEGs
Limch1:F1M392	-1.66547	Down	0.444357	Down	DEPs_DEGs
Kank2:D3ZD05	-1.19713	Down	0.640892	Down	DEPs_DEGs
Tinagl1:Q4V8N0	-1.05721	Down	0.548038	Down	DEPs_DEGs
Lmod1:A0A0G2K0D3	-1.01767	Down	0.595537	Down	DEPs_DEGs
Shank3:A0A0G2K042	-1.22034	Down	0.491952	Down	DEPs_DEGs
Efnb1:P52796	-1.92262	Down	0.552923	Down	DEPs_DEGs
Nebl:D4A164	-1.29447	Down	0.509638	Down	DEPs_DEGs
Mylk:D3ZFU9	-1.18424	Down	0.624658	Down	DEPs_DEGs
Ace:P47820	-1.69517	Down	0.467519	Down	DEPs_DEGs
Gstm3:P08009	-1.84536	Down	0.495088	Down	DEPs_DEGs
Hspa12b:D3ZVM5	-1.2306	Down	0.55544	Down	DEPs_DEGs
Cldn5:Q9JKD6	-1.49992	Down	0.46875	Down	DEPs_DEGs
Atp1a2:P06686	-1.76974	Down	0.428096	Down	DEPs_DEGs
Pgm2l1:D3Z955	-1.08273	Down	0.60262	Down	DEPs_DEGs
Myh11:A0A0G2K6S9	-1.00898	Down	0.595911	Down	DEPs_DEGs
Ppm1f:Q9WVR7	-1.02346	Down	0.589512	Down	DEPs_DEGs
Tjp2:Q3ZB99	-1.0779	Down	0.550112	Down	DEPs_DEGs
Ppp1r14a:Q99MC0	-1.14661	Down	0.580407	Down	DEPs_DEGs
Gprc5a:A1A5R2	-1.05459	Down	0.329859	Down	DEPs_DEGs
Atp2b4:Q64542	-1.19799	Down	0.5638	Down	DEPs_DEGs
Eml1:Q4V8C3	-1.17052	Down	0.500382	Down	DEPs_DEGs
Nebl:D4A164	-1.25938	Down	0.509638	Down	DEPs_DEGs
Timp3:P48032	-1.2645	Down	0.422705	Down	DEPs_DEGs
Mylk:D3ZFU9	-1.15074	Down	0.624658	Down	DEPs_DEGs
Tppp:A0A0G2K2D6	-1.70804	Down	0.531421	Down	DEPs_DEGs
Synpo2:D4A702	-1.20715	Down	0.565708	Down	DEPs_DEGs
Tjp1:A0A0G2K2P5	-1.00495	Down	0.589126	Down	DEPs_DEGs
Crip2:P36201	-1.04953	Down	0.429574	Down	DEPs_DEGs
Dpep1:P31430	-1.00013	Down	0.507412	Down	DEPs_DEGs
Itga1:P18614	-1.01898	Down	0.492187	Down	DEPs_DEGs
Tspan8:O55158	-1.44472	Down	0.413589	Down	DEPs_DEGs
Selenbp1:F1LRJ9	-1.52212	Down	0.462544	Down	DEPs_DEGs
Limch1:F1M392	-1.57779	Down	0.444357	Down	DEPs_DEGs
Tnc:A0A0G2K1L0	-1.20996	Down	1.84518	Up	DEPs_DEGs
Tnc:A0A0G2K1L0	-1.46445	Down	1.84518	Up	DEPs_DEGs
