# Supplementary material for: Integrative transcriptomic and proteomic analysis reveals mechanisms of silica-induced pulmonary fibrosis in rats
Source: BMC Pulm Med. 2022 Jan 7;22:13. doi: 10.1186/s12890-021-01807-w (PMC8740005; doi:10.1186/s12890-021-01807-w)
Supplement: Supplementary file 4 — Additional file 4: Table S4. GO terms were highly enriched at both mRNA and protein levels. [file 12890_2021_1807_MOESM4_ESM.xlsx]

## Sheet: GO_gene_protein
Table S4 GO terms were highly enriched at both mRNA and protein levels
id	term	category	Gene_num	Gene_pval	Gene_padj	Gene	Protein_Pvalue	Protein_Pvalue_adjusted	Genes(protein)	protein_Count
GO:0007155	cell adhesion	biological_process	70	8.94e-08	7.11e-07	Atp1b1; Tnc; Efnb2; Fam65b; Ninj1; Cntn1; Cyr61; Ache; Pdpn; Azgp1; Atp4b; Fbln5; Lama2; Vwf; Folr2; Parvg; Pcdhb12; Vcan; Cldn11; Cadm1; Aoc3; Cd177; Egfl7; Gp1ba; Gp1bb; Thbs2; Thbs4; Pdzd2; Sdc3; Fn1; Opcml; Lyve1; Prkce; Hes1; Icam2; Icam5; Gpnmb; Spon2; Cd44; Cd63; Igfbp7; Glycam1; Lgals3bp; Pcdh12; Pcdh17; Pcdh18; Itga1; Itga9; Itgam; Itgb2; Wisp2; Cgref1; Tinagl1; Pcdhgb5; Pcdhgb7; Ceacam1…	5.57e-26	2.75e-22	Vcl|0.564320701212;Fn1|1.88724584104;Lamc1|0.644712430427;Ezr|0.656707842574;Lama5|0.627093740817;Calr|1.73206176203;Fgb|0.603351955307;Nid1|0.599644128114;Rdx|0.626122212569;Spta1|0.558233890215;Lmo7|0.509251101322;Itgb1|0.596683530073;Bcam|0.598495402619;Fermt2|0.550039195192;Vwf|0.569755854509;Apoa1|0.663885267275;Itgb2|2.78073654391;Fgg|0.616774193548;Map1|1.6413001912;Ilk|0.654486835035;Ager…	108
GO:0010033	response to organic substance	biological_process	34	0.00124585	0.00704644	Tnf; P2rx1; Crip1; Btk; Mmp9; Klf4; Slc6a12; Abcb1a; Kcna5; Timp1; Timp3; Il12b; Tfap2a; Brca1; Tjp2; Pla2g4a; Cyp2d4; Pkm; Tgfb1; Gk; Hp; Igf1; Igf2; Cdkn1a; Mapt; Scgb1a1; Spp1; Slc6a4; Cyp1b1; Tek; Pdgfb; Chrm4; Serpinf2; Avpr1a	9.27e-23	1.07e-19	Fasn|1.70159774436;Hspa5|1.65321507761;Eef2|1.61683041435;Hsp90b1|1.62235915493;Ezr|0.656707842574;Calr|1.73206176203;Myo1c|0.546201232033;Fgb|0.603351955307;Rdx|0.626122212569;Ehd4|0.50942408377;Ldha|1.57656903766;Itgb1|0.596683530073;Anxa3|0.491883915396;Ehd1|0.530470557984;Hspa9|1.63764404609;Aldoa|1.67630522088;Fermt2|0.550039195192;Cfb|1.91565135895;Tjp1|0.589125560538;Apoa1|0.663885267275;C…	185
GO:0006950	response to stress	biological_process	3	0.059657	0.106537	Btbd3; Kbtbd4; Kmo	2.2e-22	2.11e-19	Vcl|0.564320701212;Hspa5|1.65321507761;Fn1|1.88724584104;C4|3.02103467879;C4b|1.57454545455;Eef2|1.61683041435;Hsp90b1|1.62235915493;Ezr|0.656707842574;Mylk|0.624657534247;P4hb|1.99028654687;Calr|1.73206176203;Myo1c|0.546201232033;Fgb|0.603351955307;Ldha|1.57656903766;Anxa3|0.491883915396;Aldoa|1.67630522088;Vwf|0.569755854509;Tpm1|0.643503555268;Apoa1|0.663885267275;Ca2|0.53886602652;Prdx6|0.573…	193
GO:0016477	cell migration	biological_process	46	0.00209484	0.010501	Shroom2; Efnb2; Usp33; Rhobtb3; Bdkrb1; Sstr4; Nck2; Vtn; Il12b; Gfra1; Cxcl12; Sla; Tspan1; Nckap1l; Fgfr4; Cthrc1; Fgr; Kdr; S1pr1; Flt1; Sdc3; Syk; Mmp14; Rac2; Sh3bp1; Prkcz; Hes1; Tgfb1; Erbb4; Cd44; Hck; Cd63; Trem1; Rasgef1a; Vegfa; Pik3c2g; Eng; Emp2; Erg; Epha3; Tiam1; Depdc1b; Strip2; Bcar1; Jup; Podxl	7.2e-22	5.91e-19	Vcl|0.564320701212;Hspa5|1.65321507761;Fn1|1.88724584104;Lamc1|0.644712430427;Lcp1|1.70649803751;Mylk|0.624657534247;Lama5|0.627093740817;Calr|1.73206176203;Myo1c|0.546201232033;Rdx|0.626122212569;Tns1|0.490512087341;Itgb1|0.596683530073;Anxa3|0.491883915396;Tpm1|0.643503555268;Apoa1|0.663885267275;Itgb2|2.78073654391;Rack1|1.59933499584;Ilk|0.654486835035;Ager|0.344349433788;Jup|0.599120153973;D…	95
GO:0048870	cell motility	biological_process	6	0.0137645	0.0437395	Tgfbr1; Phactr1; Cd34; Srpx2; Eng; Pld2	4.65e-20	2.67e-17	Vcl|0.564320701212;Hspa5|1.65321507761;Fn1|1.88724584104;Lamc1|0.644712430427;Lcp1|1.70649803751;Mylk|0.624657534247;Lama5|0.627093740817;Calr|1.73206176203;Myo1c|0.546201232033;Rdx|0.626122212569;Tns1|0.490512087341;Itgb1|0.596683530073;Anxa3|0.491883915396;Tpm1|0.643503555268;Apoa1|0.663885267275;Itgb2|2.78073654391;Ptrf|0.399632159748;Rack1|1.59933499584;Ilk|0.654486835035;Ager|0.344349433788;…	96
GO:0030036	actin cytoskeleton organization	biological_process	22	0.172493	0.231261	Shroom2; Shroom4; Dlc1; Pdlim4; Rhobtb3; Tmsb10; Amot; Cap2; Diaph3; Pfn3; Ablim2; Ablim3; Tbck; Rac2; Pof1b; Gas2l3; Ran; Arhgef10; Arhgef18; Pdgfb; Bcar1; Amotl2	1.52e-19	7.31e-17	Sptbn1|0.558036945134;Myh14|0.629564709319;Lcp1|1.70649803751;Hsp90b1|1.62235915493;Ezr|0.656707842574;Mylk|0.624657534247;Calr|1.73206176203;Myo1c|0.546201232033;Ehd2|0.458505719153;Sptb|0.433053943692;Rdx|0.626122212569;Spta1|0.558233890215;Itgb1|0.596683530073;Epb41l2|0.603048959249;Tpm1|0.643503555268;Apoa1|0.663885267275;Akap2|0.432027346831;Ilk|0.654486835035;Coro1a|1.50814995925;Capg|2.243…	66
GO:0002376	immune system process	biological_process	5	0.0289267	0.0670061	Kcnn4; Chia; Hp; Olr1; Sqstm1	1.94e-19	8.58e-17	Fasn|1.70159774436;C4|3.02103467879;Lcp1|1.70649803751;C4b|1.57454545455;Eef2|1.61683041435;Ezr|0.656707842574;Calr|1.73206176203;Myo1c|0.546201232033;Fgb|0.603351955307;Spta1|0.558233890215;Itgb1|0.596683530073;Anxa3|0.491883915396;Hspa9|1.63764404609;Cfb|1.91565135895;Pigr|2.62373453318;Apoa1|0.663885267275;Ca2|0.53886602652;Itgb2|2.78073654391;Map1|1.6413001912;Tjp2|0.550111982083;Mpo|2.063561…	139
GO:0040011	locomotion	biological_process	6	0.00367844	0.0161924	Spns2; Spns3; Psen2; Shank3; Bdnf; Atp1a2	3.3e-19	1.18e-16	Vcl|0.564320701212;Hspa5|1.65321507761;Fn1|1.88724584104;Lamc1|0.644712430427;Lcp1|1.70649803751;Mylk|0.624657534247;Lama5|0.627093740817;Calr|1.73206176203;Myo1c|0.546201232033;Rdx|0.626122212569;Tns1|0.490512087341;Itgb1|0.596683530073;Anxa3|0.491883915396;Tpm1|0.643503555268;Apoa1|0.663885267275;Itgb2|2.78073654391;Ptrf|0.399632159748;Rack1|1.59933499584;Atp1a2|0.428096030425;Ilk|0.65448683503…	104
GO:0030334	regulation of cell migration	biological_process	17	0.0482517	0.0897227	Ajuba; Amot; Lama2; Cxcl12; Ldb2; Edn3; Mypn; Sdc3; Erbb4; Dock10; Ceacam1; Gna13; Kif14; Tek; Epha3; Lmna; Amotl2	9.39e-19	3e-16	Vcl|0.564320701212;Hspa5|1.65321507761;Fn1|1.88724584104;Mylk|0.624657534247;Lama5|0.627093740817;Calr|1.73206176203;Myo1c|0.546201232033;Rdx|0.626122212569;Anxa3|0.491883915396;Tpm1|0.643503555268;Rack1|1.59933499584;Ilk|0.654486835035;Ager|0.344349433788;Jup|0.599120153973;Thbs1|0.257165109034;Ace|0.467519438174;Coro1a|1.50814995925;Hspb1|0.508145849496;Pecam1|0.517684045062;Lama3|0.64681844716…	67
GO:0031589	cell-substrate adhesion	biological_process	4	0.0903521	0.142096	Vwf; Angpt1; Smad6; Myo1g	1.2e-18	3.53e-16	Fn1|1.88724584104;Lamc1|0.644712430427;Lama5|0.627093740817;Calr|1.73206176203;Fgb|0.603351955307;Nid1|0.599644128114;Itgb1|0.596683530073;Bcam|0.598495402619;Fermt2|0.550039195192;Vwf|0.569755854509;Apoa1|0.663885267275;Itgb2|2.78073654391;Fgg|0.616774193548;Ilk|0.654486835035;Lims1|0.619696580098;Jup|0.599120153973;Thbs1|0.257165109034;Coro1a|1.50814995925;Itga1|0.4921875;Rsu1|0.631217367409;Zy…	41
GO:0030155	regulation of cell adhesion	biological_process	10	0.0110388	0.0397235	Dll1; Pdpn; Gsn; Lama2; Sox9; S1pr1; Prlr; Emcn; Kif14; Ppp1cb	1.23e-18	3.53e-16	Fn1|1.88724584104;Lama5|0.627093740817;Calr|1.73206176203;Fgb|0.603351955307;Nid1|0.599644128114;Rdx|0.626122212569;Spta1|0.558233890215;Lmo7|0.509251101322;Apoa1|0.663885267275;Fgg|0.616774193548;Map1|1.6413001912;Ilk|0.654486835035;Ager|0.344349433788;Lims1|0.619696580098;Jup|0.599120153973;Dpp4|0.458444390598;Thbs1|0.257165109034;Coro1a|1.50814995925;Pde5a|0.529580401355;Ptpn6|1.62356575463;Pt…	60
GO:0071310	cellular response to organic substance	biological_process	13	0.0054327	0.0231802	Ccl20; Lepr; Psap; Trim71; Timp3; Egr2; Cd68; Iqgap3; Mapk10; Mapk12; Cyba; Plau; Slc6a4	7.27e-17	1.57e-14	Fasn|1.70159774436;Hspa5|1.65321507761;Eef2|1.61683041435;Hsp90b1|1.62235915493;Ezr|0.656707842574;Calr|1.73206176203;Myo1c|0.546201232033;Fgb|0.603351955307;Rdx|0.626122212569;Ehd4|0.50942408377;Itgb1|0.596683530073;Ehd1|0.530470557984;Hspa9|1.63764404609;Fermt2|0.550039195192;Tjp1|0.589125560538;Apoa1|0.663885267275;Ca2|0.53886602652;Fgg|0.616774193548;Rack1|1.59933499584;Rps3|1.64983022071;Atp…	133
GO:0040012	regulation of locomotion	biological_process	2	0.0512333	0.0932392	Snca; Chrm4	7.37e-17	1.57e-14	Vcl|0.564320701212;Hspa5|1.65321507761;Fn1|1.88724584104;Mylk|0.624657534247;Lama5|0.627093740817;Calr|1.73206176203;Myo1c|0.546201232033;Rdx|0.626122212569;Anxa3|0.491883915396;Tpm1|0.643503555268;Ptrf|0.399632159748;Rack1|1.59933499584;Ilk|0.654486835035;Ager|0.344349433788;Jup|0.599120153973;Thbs1|0.257165109034;Ace|0.467519438174;Coro1a|1.50814995925;Hspb1|0.508145849496;Pecam1|0.517684045062…	69
GO:0032502	developmental process	biological_process	6	0.144451	0.200444	Ppp2r2b; Comt; Rnpc3; Pnpla7; Zfp663; Cited2	8.54e-16	1.58e-13	Vcl|0.564320701212;Myh14|0.629564709319;Fasn|1.70159774436;Hspa5|1.65321507761;Fn1|1.88724584104;Lamc1|0.644712430427;Rrbp1|1.62822193097;Lcp1|1.70649803751;Eef2|1.61683041435;Ezr|0.656707842574;Mylk|0.624657534247;Lama5|0.627093740817;Aldh1a1|0.417704011065;Calr|1.73206176203;Ehd2|0.458505719153;Nid1|0.599644128114;Rdx|0.626122212569;Serpinh1|1.59017112769;Ldha|1.57656903766;Spta1|0.558233890215…	248
GO:0030198	extracellular matrix organization	biological_process	21	0.00456437	0.019954	Tnf; Cyr61; Mmp9; Adamtsl4; Fbln5; Vtn; Bcl3; Olfml2a; Sox9; Agt; Rxfp1; Thbs2; Thbs4; Foxf2; Fn1; Hpse2; Wnt3a; Lgals3; Itga8; Reck; Spock2	1.14e-15	1.98e-13	Sptbn1|0.558036945134;Lamc1|0.644712430427;Lcp1|1.70649803751;Hsp90b1|1.62235915493;Ezr|0.656707842574;Myo1c|0.546201232033;Sptb|0.433053943692;Nid1|0.599644128114;Rdx|0.626122212569;Serpinh1|1.59017112769;Itgb1|0.596683530073;Tpm1|0.643503555268;Apoa1|0.663885267275;Akap2|0.432027346831;Ilk|0.654486835035;Dpp4|0.458444390598;Coro1a|1.50814995925;Capg|2.24339430894;Tppp3|0.431884765625;Pecam1|0.5…	60
GO:0006897	endocytosis	biological_process	19	0.300258	0.354144	Lrp3; Atp6v1h; Rhobtb3; Asgr2; Chrna7; Shh; Cav3; Csnk1g1; Eqtn; Myo6; Clcn5; Rac2; Sh3bp4; Picalm; Nostrin; Epn2; Was; Snx8; Ehd2	3.7e-15	6.08e-13	Ezr|0.656707842574;Calr|1.73206176203;Ehd2|0.458505719153;Ehd4|0.50942408377;Itgb1|0.596683530073;Anxa3|0.491883915396;Ehd1|0.530470557984;Rack1|1.59933499584;Ager|0.344349433788;Thbs1|0.257165109034;Coro1a|1.50814995925;Txndc5|1.9165460685;Sftpa1|3.1012482663;Myo6|0.658645775042;Cav1|0.316088686754;Myo1g|1.58617710583;Lgals3|2.62478386167;Cd9|0.496165644172;Pycard|1.62420382166;Susd2|0.448999276…	56
GO:0098609	cell-cell adhesion	biological_process	30	0.000245942	0.00163081	Ptpru; Cdh5; Cntn3; Cyr61; Pdpn; Amigo2; Cdc42ep1; Negr1; Col13a1; Sox9; Cxcl12; Slit2; Esam; Icos; Cyfip2; Vmp1; Icam2; Icam5; Cd34; Srpx2; Cd53; Stxbp6; Lims2; Baiap2; Itgam; Itgb2; Vezt; Emcn; Tek; Jup	4.52e-15	7.2e-13	Vcl|0.564320701212;Ezr|0.656707842574;Fgb|0.603351955307;Rdx|0.626122212569;Spta1|0.558233890215;Lmo7|0.509251101322;Itgb1|0.596683530073;Apoa1|0.663885267275;Itgb2|2.78073654391;Fgg|0.616774193548;Map1|1.6413001912;Ilk|0.654486835035;Jup|0.599120153973;Dpp4|0.458444390598;Coro1a|1.50814995925;Myl9|0.547331319235;Pde5a|0.529580401355;Hspb1|0.508145849496;Ptpn6|1.62356575463;Cdh5|0.478181343089;Pt…	65
GO:0002682	regulation of immune system process	biological_process	1	0.177607	0.231261	Orm1	1.64e-14	2.43e-12	C4|3.02103467879;C4b|1.57454545455;Ezr|0.656707842574;Calr|1.73206176203;Spta1|0.558233890215;Hspa9|1.63764404609;Cfb|1.91565135895;Pigr|2.62373453318;Apoa1|0.663885267275;Ca2|0.53886602652;Itgb2|2.78073654391;Map1|1.6413001912;Tjp2|0.550111982083;Dpp4|0.458444390598;Thbs1|0.257165109034;Coro1a|1.50814995925;Pde5a|0.529580401355;Ptpn6|1.62356575463;Pecam1|0.517684045062;Nme2|1.56329373208;Ptprc|1…	78
GO:0009653	anatomical structure morphogenesis	biological_process	1	0.997377	1	Foxp2	3.52e-14	4.91e-12	Vcl|0.564320701212;Myh14|0.629564709319;Hspa5|1.65321507761;Fn1|1.88724584104;Lamc1|0.644712430427;Ezr|0.656707842574;Mylk|0.624657534247;Lama5|0.627093740817;Aldh1a1|0.417704011065;Calr|1.73206176203;Ehd2|0.458505719153;Rdx|0.626122212569;Serpinh1|1.59017112769;Spta1|0.558233890215;Itgb1|0.596683530073;Anxa3|0.491883915396;Serpina3c|0.374103639562;Ehd1|0.530470557984;Clic5|0.476907878489;Fermt2|…	130
GO:0006928	movement of cell or subcellular component	biological_process	2	0.00792547	0.0295982	Akap3; Sphkap	3.59e-14	4.91e-12	Myh11|0.571653957402;Vcl|0.564320701212;Myh14|0.629564709319;Hspa5|1.65321507761;Fn1|1.88724584104;Lamc1|0.644712430427;Lcp1|1.70649803751;Mylk|0.624657534247;Lama5|0.627093740817;Calr|1.73206176203;Myo1c|0.546201232033;Rdx|0.626122212569;Tns1|0.490512087341;Itgb1|0.596683530073;Anxa3|0.491883915396;Tpm1|0.643503555268;Apoa1|0.663885267275;Itgb2|2.78073654391;Ptrf|0.399632159748;Rack1|1.599334995…	102
GO:0007160	cell-matrix adhesion	biological_process	20	0.000900043	0.00526525	Gp5; Cntn2; Vtn; Col13a1; Agt; Fgb; Fgg; Frem1; Fn1; Fermt2; Cd34; Tecta; Cd63; Itga1; Itga8; Itgb2; Itgb8; Emp2; Tek; Tiam1	6.82e-14	8.9e-12	Fn1|1.88724584104;Fgb|0.603351955307;Nid1|0.599644128114;Itgb1|0.596683530073;Bcam|0.598495402619;Fermt2|0.550039195192;Itgb2|2.78073654391;Fgg|0.616774193548;Ilk|0.654486835035;Lims1|0.619696580098;Jup|0.599120153973;Thbs1|0.257165109034;Itga1|0.4921875;Zyx|0.485801781737;Dag1|0.662337662338;Npnt|0.604711289859;Dmd|0.639097744361;Itga8|0.472571716155;Col3a1|2.23564064801;Cd34|0.45417070805;Ppm1f…	28
GO:0033993	response to lipid	biological_process	8	0.109929	0.167551	Lepr; Ncf2; Brca1; Nr1d1; Nr1d2; Pck1; Gata2; Acvr1c	1.31e-13	1.6e-11	Eef2|1.61683041435;Calr|1.73206176203;Ldha|1.57656903766;Anxa3|0.491883915396;Aldoa|1.67630522088;Cfb|1.91565135895;Tjp1|0.589125560538;Apoa1|0.663885267275;Ca2|0.53886602652;Gstm2|0.464921926545;Atp1a2|0.428096030425;Ager|0.344349433788;Mpo|2.06356137797;Idh1|1.57858963466;Rplp0|1.63449163449;Thbs1|0.257165109034;Ace|0.467519438174;Sftpa1|3.1012482663;Nme2|1.56329373208;Hmgb2|1.52456715021;Igf2r…	82
GO:0048856	anatomical structure development	biological_process	5	0.230171	0.284458	Eya4; Tfap2a; Shh; Egfl7; Wnt9a	2.4e-13	2.76e-11	Vcl|0.564320701212;Myh14|0.629564709319;Fasn|1.70159774436;Hspa5|1.65321507761;Fn1|1.88724584104;Lamc1|0.644712430427;Lcp1|1.70649803751;Eef2|1.61683041435;Ezr|0.656707842574;Mylk|0.624657534247;Lama5|0.627093740817;Aldh1a1|0.417704011065;Calr|1.73206176203;Ehd2|0.458505719153;Nid1|0.599644128114;Rdx|0.626122212569;Serpinh1|1.59017112769;Ldha|1.57656903766;Spta1|0.558233890215;Itgb1|0.59668353007…	227
GO:2000147	positive regulation of cell motility	biological_process	2	0.346146	0.395824	Ccl19; Ptrf	3.28e-13	3.69e-11	Hspa5|1.65321507761;Fn1|1.88724584104;Mylk|0.624657534247;Calr|1.73206176203;Myo1c|0.546201232033;Rdx|0.626122212569;Anxa3|0.491883915396;Ptrf|0.399632159748;Rack1|1.59933499584;Ilk|0.654486835035;Ager|0.344349433788;Thbs1|0.257165109034;Coro1a|1.50814995925;Hspb1|0.508145849496;Pecam1|0.517684045062;Myo1f|1.55677210057;Lgals3|2.62478386167;Mcam|0.63216374269;Rras2|0.563769293258;Col1a1|2.0761088…	44
GO:0030335	positive regulation of cell migration	biological_process	57	3.49e-08	2.79e-07	Ccl11; Rufy3; Ccl24; Tgfbr1; Has2; Cyr61; Numb; Pdpn; Csf1; Sod2; Acp5; Ntrk3; Tfap2a; Synpo2; Fgf1; Lgr6; Cxcl10; Cxcl12; Mylk; Bmp2; Ptprz1; Cemip; Fgr; Kdr; S1pr1; C3ar1; Ccl3; Ccl7; Flt1; Fn1; Kit; Mmp14; Ccr1; Sema3b; Sema3e; Sema3g; Sema4a; Sema4b; Tgfb1; Gpnmb; Fermt3; Erbb4; Drd1; Aif1; Igf1; Col1a1; Vegfa; Arhgef39; Plau; Pld2; Tiam1; Pdgfb; Pdgfd; Bcar1; F2r; Cd274; Podxl	4.05e-13	4.48e-11	Hspa5|1.65321507761;Fn1|1.88724584104;Mylk|0.624657534247;Calr|1.73206176203;Myo1c|0.546201232033;Rdx|0.626122212569;Anxa3|0.491883915396;Rack1|1.59933499584;Ilk|0.654486835035;Ager|0.344349433788;Thbs1|0.257165109034;Coro1a|1.50814995925;Hspb1|0.508145849496;Pecam1|0.517684045062;Myo1f|1.55677210057;Lgals3|2.62478386167;Mcam|0.63216374269;Rras2|0.563769293258;Col1a1|2.07610887097;Gpnmb|3.2980561…	43
GO:0051272	positive regulation of cellular component movement	biological_process	4	0.0086603	0.0316903	Tgfbr1; Pdpn; Chst3; Vegfa	1.05e-12	1.12e-10	Hspa5|1.65321507761;Fn1|1.88724584104;Mylk|0.624657534247;Calr|1.73206176203;Myo1c|0.546201232033;Rdx|0.626122212569;Anxa3|0.491883915396;Ptrf|0.399632159748;Rack1|1.59933499584;Ilk|0.654486835035;Ager|0.344349433788;Thbs1|0.257165109034;Coro1a|1.50814995925;Hspb1|0.508145849496;Pecam1|0.517684045062;Myo1f|1.55677210057;Lgals3|2.62478386167;Mcam|0.63216374269;Rras2|0.563769293258;Col1a1|2.0761088…	44
GO:0007162	negative regulation of cell adhesion	biological_process	11	0.020641	0.0497062	Tnc; Fam65b; Acp5; Angpt1; Jam2; Kng1; Acvrl1; Spaca7; Kng1l1; Lpxn; Podxl	1.08e-12	1.13e-10	Rdx|0.626122212569;Apoa1|0.663885267275;Fgg|0.616774193548;Map1|1.6413001912;Ager|0.344349433788;Thbs1|0.257165109034;Pde5a|0.529580401355;Ptpn6|1.62356575463;Myo1f|1.55677210057;Col1a1|2.07610887097;Gpnmb|3.29805615551;Cd9|0.496165644172;Ass1|1.58437761069;Podxl|0.45975;RT1-Bb|2.17457114026;Dusp3|0.650964812713;Tnc|1.84518451845;Arg1|2.08597046414;Adam10|0.616261398176;Cd74|1.72976680384;Swap70|…	29
GO:0050896	response to stimulus	biological_process	2	0.0512333	0.0932392	RGD1309808; Apol2	1.2e-12	1.23e-10	Sptbn1|0.558036945134;Vcl|0.564320701212;Fasn|1.70159774436;Ppl|0.532898314301;Hspa5|1.65321507761;Fn1|1.88724584104;C4|3.02103467879;Lcp1|1.70649803751;C4b|1.57454545455;Eef2|1.61683041435;Hsp90b1|1.62235915493;Ezr|0.656707842574;Mylk|0.624657534247;Lama5|0.627093740817;Gapdh|1.52813141684;P4hb|1.99028654687;Aldh1a1|0.417704011065;Calr|1.73206176203;Myo1c|0.546201232033;Fgb|0.603351955307;Rdx|0.…	363
GO:0007010	cytoskeleton organization	biological_process	33	2.85e-05	0.000209431	Dlc1; Ccl11; Ccl12; Ccl24; Vill; Ajuba; Sptbn1; Sptbn4; Tubb2b; RGD1310951; Arhgap10; Syne3; Cap2; Tubb3; Tagln; Hmmr; Sox9; Ccl2; Ccl3; Ccl7; Svil; Pclo; Tuba1c; Pacsin1; Tnik; Mical2; Krt13; Ank2; Zmym4; Krt76; Dock2; Sptb; Strip2	1.87e-12	1.76e-10	Sptbn1|0.558036945134;Myh14|0.629564709319;Lcp1|1.70649803751;Hsp90b1|1.62235915493;Ezr|0.656707842574;Mylk|0.624657534247;Gapdh|1.52813141684;Calr|1.73206176203;Myo1c|0.546201232033;Ehd2|0.458505719153;Sptb|0.433053943692;Rdx|0.626122212569;Spta1|0.558233890215;Itgb1|0.596683530073;Epb41l2|0.603048959249;Tpm1|0.643503555268;Apoa1|0.663885267275;Akap2|0.432027346831;Ilk|0.654486835035;Coro1a|1.50…	82
GO:0006909	phagocytosis	biological_process	15	0.000234702	0.00155977	Lep; Lepr; Ncf2; Ncf4; Vav1; Irf8; Anxa3; Icam5; Hck; Slc11a1; Itgam; Myo1g; Gata2; Myo7a; Pld4	2.27e-12	2.07e-10	Calr|1.73206176203;Anxa3|0.491883915396;Rack1|1.59933499584;Ager|0.344349433788;Thbs1|0.257165109034;Coro1a|1.50814995925;Txndc5|1.9165460685;Sftpa1|3.1012482663;Myo1g|1.58617710583;Pycard|1.62420382166;Rab5a|0.631673052363;Ncf2|2.52145922747;C2|1.90729072907;LOC691828|2.39048081593;Ncf4|2.31278890601;P20767|1.78173550587;Nckap1l|2.28395669291;Aif1|2.15783410138;Hck|1.5464871687;Abr|1.62364189483…	28
GO:0009611	response to wounding	biological_process	19	0.00632709	0.026689	Tnc; Fabp5; Gpx1; Arg1; Vcan; Ocm2; Pawr; Ccl2; Fn1; Tgfb1; Map1b; Gdnf; Ctsb; A2m; Pdgfb; Serpine2; Ptpn6; Pllp; F2r	5.4e-12	4.56e-10	Vcl|0.564320701212;Fn1|1.88724584104;Mylk|0.624657534247;Fgb|0.603351955307;Vwf|0.569755854509;Apoa1|0.663885267275;Fgg|0.616774193548;Map1|1.6413001912;Ilk|0.654486835035;Ager|0.344349433788;Fabp5|2.68681318681;Thbs1|0.257165109034;Anxa8|0.561542669584;Ace|0.467519438174;Myl9|0.547331319235;Ctsb|1.67493112948;Hspb1|0.508145849496;Ptpn6|1.62356575463;Cdh5|0.478181343089;Serping1|1.86011656953;S10…	59
GO:0006955	immune response	biological_process	63	1.01e-09	8.19e-09	Pdcd1lg2; Osm; Ctla4; Crip1; Sectm1a; Tgfbr3; Irak1bp1; Oas3; Ltb; C4bpa; Sbspon; Vtn; Il7; Vav1; Ppbp; Cxcl1; Cxcl2; Cxcl3; Cxcl6; Cxcl9; Cxcl10; Cxcl11; Cxcl12; Cxcl14; Tnfrsf11a; Bmp6; Fcgr2b; Slpi; Irf8; Ccl4; Pf4; Smad6; Ccr1; Ccr4; Ccr5; Mcpt1; Mcpt2; Prg2; Prg3; Cd28; Enpp1; Enpp3; Nfil3; Cd70; Tlr2; Tlr6; Cd86; Lst1; Susd2; Was; Tnfsf15; Tinagl1; Blnk; Il1rn; Clec4e; Ctss; Lcp2; LOC100910…	6.3e-12	5.16e-10	C4|3.02103467879;Lcp1|1.70649803751;C4b|1.57454545455;Ezr|0.656707842574;Myo1c|0.546201232033;Fgb|0.603351955307;Anxa3|0.491883915396;Cfb|1.91565135895;Pigr|2.62373453318;Apoa1|0.663885267275;Itgb2|2.78073654391;Thbs1|0.257165109034;Coro1a|1.50814995925;ENSRNOG00000038248|1.9003969686;Ptpn6|1.62356575463;Pecam1|0.517684045062;Ptprc|1.98943323727;Serping1|1.86011656953;Hmgb2|1.52456715021;S100a8|2…	89
GO:0034109	homotypic cell-cell adhesion	biological_process	1	0.330487	0.380069	Ptpru	7.75e-12	6.18e-10	Vcl|0.564320701212;Fgb|0.603351955307;Rdx|0.626122212569;Spta1|0.558233890215;Fgg|0.616774193548;Map1|1.6413001912;Ilk|0.654486835035;Jup|0.599120153973;Dpp4|0.458444390598;Coro1a|1.50814995925;Myl9|0.547331319235;Pde5a|0.529580401355;Hspb1|0.508145849496;Ptpn6|1.62356575463;Ptprc|1.98943323727;S100a8|2.58813364055;Cav1|0.316088686754;Lgals3|2.62478386167;Gpnmb|3.29805615551;Cd9|0.496165644172;Ra…	39
GO:0006952	defense response	biological_process	16	0.000114513	0.000798003	Tnf; RGD1309362; Ngp; Defb41; Cxcl1; Cxcl6; Np4; Cxcl12; Ifi47; Fcgr2b; Irg1; Ccr5; Reg3g; Tlr1; Cd83; Hspa1a	9.04e-12	7.11e-10	C4|3.02103467879;C4b|1.57454545455;Myo1c|0.546201232033;Fgb|0.603351955307;Anxa3|0.491883915396;Apoa1|0.663885267275;Itgb2|2.78073654391;Fgg|0.616774193548;Map1|1.6413001912;Ager|0.344349433788;Mpo|2.06356137797;Dpp4|0.458444390598;Thbs1|0.257165109034;Ace|0.467519438174;Coro1a|1.50814995925;Ptpn6|1.62356575463;Pecam1|0.517684045062;Cdh5|0.478181343089;Ifi47|1.6085;Ptprc|1.98943323727;Serping1|1.…	81
GO:0048513	animal organ development	biological_process	4	0.21821	0.277903	Zeb1; Car4; Spry1; Tbx5	9.49e-12	7.27e-10	Myh14|0.629564709319;Fasn|1.70159774436;Hspa5|1.65321507761;Fn1|1.88724584104;Lcp1|1.70649803751;Eef2|1.61683041435;Mylk|0.624657534247;Lama5|0.627093740817;Aldh1a1|0.417704011065;Calr|1.73206176203;Nid1|0.599644128114;Serpinh1|1.59017112769;Ldha|1.57656903766;Spta1|0.558233890215;Itgb1|0.596683530073;Anxa3|0.491883915396;Hspa9|1.63764404609;Clic5|0.476907878489;Eif4a1|1.65903197926;Tpm1|0.643503…	148
GO:0006810	transport	biological_process	4	0.148373	0.204452	Slc6a12; Slc6a4; Slc6a5; Slc6a6	1.04e-11	7.85e-10	Ahnak|0.48395581273;Sptbn1|0.558036945134;Hspa5|1.65321507761;Fn1|1.88724584104;Rrbp1|1.62822193097;Lcp1|1.70649803751;Hsp90b1|1.62235915493;Ezr|0.656707842574;Mylk|0.624657534247;Calr|1.73206176203;Myo1c|0.546201232033;Fgb|0.603351955307;Ehd2|0.458505719153;Rdx|0.626122212569;Hbb|0.291188484731;Ehd4|0.50942408377;ENSRNOG00000031230|0.330023364486;Sec14l3|0.43084622384;Itgb1|0.596683530073;Anxa3|…	208
GO:0008104	protein localization	biological_process	15	0.102068	0.156185	Clic5; Ggn; Hap1; Apoe; Ccdc68; Akap2; Akap3; Cav1; Cav3; Doc2b; Als2cl; Disc1; Ank2; Kif5a; Pllp	1.23e-11	9.21e-10	Sptbn1|0.558036945134;Vcl|0.564320701212;Hspa5|1.65321507761;Fn1|1.88724584104;Rrbp1|1.62822193097;Lcp1|1.70649803751;Hsp90b1|1.62235915493;Ezr|0.656707842574;Lama5|0.627093740817;Calr|1.73206176203;Myo1c|0.546201232033;Fgb|0.603351955307;Ehd2|0.458505719153;Rdx|0.626122212569;Itgb1|0.596683530073;Ehd1|0.530470557984;Hspa9|1.63764404609;Clic5|0.476907878489;Fermt2|0.550039195192;Pigr|2.6237345331…	116
GO:0048514	blood vessel morphogenesis	biological_process	10	0.00367372	0.0161924	Efnb2; Amot; Acvrl1; Fgfr1; Flt1; Syk; Vegfa; Cyp1b1; Pdgfb; Serpinf2	1.4e-11	1.03e-09	Mylk|0.624657534247;Itgb1|0.596683530073;Anxa3|0.491883915396;Serpina3c|0.374103639562;Itgb2|2.78073654391;Anpep|1.63904314396;Jup|0.599120153973;Thbs1|0.257165109034;Ace|0.467519438174;Hspb1|0.508145849496;Cdh5|0.478181343089;Col4a2|0.630773936984;Serpinf1|1.6296875;Hk2|2.25623700624;Mcam|0.63216374269;Rras|0.585365853659;Parva|0.508709853021;Ngp|1.88659793814;Mecp2|0.646116241173;Dag1|0.6623376…	43
GO:0001525	angiogenesis	biological_process	60	1.55e-11	1.26e-10	Ptprb; Calcrl; Ccl12; Lep; Tmem100; Apln; Tgfbr1; Dll4; Ramp2; Hand2; Lepr; Dab2ip; Tspan12; Rbpj; Amot; Fgf1; Angptl4; Angpt1; Shh; Cav1; Acvrl1; Sox18; Cxcr3; Egfl7; Fgfr1; Fgfr4; Grem1; S1pr1; Rasip1; Flt1; Fn1; Syk; Mmp14; Esm1; LOC100909849; Hey1; Srpx2; Nrxn1; Wnt7a; Rapgef3; Rspo3; Hmox1; Emcn; Vegfa; Vegfb; Sat1; Epas1; Gna13; Fgf18; Ereg; Adra2b; Plau; Eng; Adgra2; Tal1; Cyp1b1; Tek; Ser…	1.86e-11	1.35e-09	Itgb1|0.596683530073;Anxa3|0.491883915396;Serpina3c|0.374103639562;Itgb2|2.78073654391;Anpep|1.63904314396;Jup|0.599120153973;Thbs1|0.257165109034;Ace|0.467519438174;Hspb1|0.508145849496;Cdh5|0.478181343089;Col4a2|0.630773936984;Serpinf1|1.6296875;Hk2|2.25623700624;Mcam|0.63216374269;Rras|0.585365853659;Parva|0.508709853021;Ngp|1.88659793814;Mecp2|0.646116241173;Dag1|0.662337662338;Eng|0.53604531…	39
GO:0045766	positive regulation of angiogenesis	biological_process	46	2.81e-10	2.27e-09	Hyal1; Uts2r; Ccl11; Ccl24; Cdh5; Ramp2; Cyr61; Chrna7; Mmp9; Nfe2l2; Camp; Fgf1; Brca1; Acvrl1; Cxcr3; Grem1; Kdr; C3ar1; Flt1; Anxa3; C3; C6; Cd34; Rapgef3; Hk2; Lgals3; Itgb2; Itgb8; Hmox1; Cybb; C5ar1; Igf2; Gata2; Gata4; Vegfa; Vegfb; Fgf18; Ereg; Notch4; Eng; Cyp1b1; Tek; Serpine1; Zc3h12a; Chi3l1; Jup	1.89e-11	1.35e-09	Itgb1|0.596683530073;Anxa3|0.491883915396;Itgb2|2.78073654391;Jup|0.599120153973;Thbs1|0.257165109034;Hspb1|0.508145849496;Cdh5|0.478181343089;Hk2|2.25623700624;Rras|0.585365853659;Eng|0.536045314109;Ctsh|2.21367061356;Camp|1.67213822894;Cybb|2.21135326913;Cma1|1.69668563776;Cd34|0.45417070805;Hmox1|2.28764897075;Aqp1|0.492387033399;Chi3l1|4.03610411419;Itgb3|0.294629660043;Lrg1|1.82055532532;Ram…	23
GO:0045765	regulation of angiogenesis	biological_process	7	0.0278665	0.0648833	Lep; Tspan12; Adora2b; Adgra2; Emp2; Tek; Serpine1	1.95e-11	1.38e-09	Itgb1|0.596683530073;Anxa3|0.491883915396;Serpina3c|0.374103639562;Itgb2|2.78073654391;Jup|0.599120153973;Thbs1|0.257165109034;Hspb1|0.508145849496;Cdh5|0.478181343089;Col4a2|0.630773936984;Serpinf1|1.6296875;Hk2|2.25623700624;Rras|0.585365853659;Ngp|1.88659793814;Mecp2|0.646116241173;Eng|0.536045314109;Ctsh|2.21367061356;Camp|1.67213822894;Pf4|0.19866782508;Cybb|2.21135326913;Cma1|1.69668563776;…	30
GO:0007275	multicellular organism development	biological_process	45	0.199277	0.254886	Tnf; Shroom2; Cdh4; Cdh5; Ripk3; Rorb; Hemgn; Wif1; Mef2a; Thra; Thrb; Dhh; Ntrk2; Ntrk3; Spata18; Hoxa2; Pax8; Nr1d1; Nr1d2; Ldb2; Gapdh; Tnfrsf11a; Fgfr1; Fgfr4; Kdr; Flt1; Kit; LOC100909849; Erbb4; Hells; Spred3; Igfbp2; Cdh22; Zmym4; Fzd8; Tef; Tek; Epha3; Epha4; Amelx; Tnfrsf4; Tnfrsf9; Pdgfd; Arvcf; Tpi1	2.37e-11	1.66e-09	Vcl|0.564320701212;Myh14|0.629564709319;Fasn|1.70159774436;Hspa5|1.65321507761;Fn1|1.88724584104;Lamc1|0.644712430427;Lcp1|1.70649803751;Eef2|1.61683041435;Mylk|0.624657534247;Lama5|0.627093740817;Aldh1a1|0.417704011065;Calr|1.73206176203;Nid1|0.599644128114;Serpinh1|1.59017112769;Ldha|1.57656903766;Spta1|0.558233890215;Itgb1|0.596683530073;Anxa3|0.491883915396;Serpina3c|0.374103639562;Ehd1|0.530…	201
GO:0042060	wound healing	biological_process	34	1.33e-05	9.95e-05	Tnc; Ccl20; P2ry1; P2ry2; Lepr; Gsn; Timp1; Optn; Cxcl2; Cav1; Adrb2; Fgfr1; Fn1; Nos2; Tgfb1; Wnt7a; Ccm2l; Ltbp1; Slc11a1; Itga9; Vangl2; Igf2; Epb41l4b; Col1a1; Vegfa; Notch3; Notch4; Plau; Eng; F13a1; Bnc1; Pdgfb; Serpine1; Alox15	3.75e-11	2.53e-09	Vcl|0.564320701212;Fn1|1.88724584104;Mylk|0.624657534247;Fgb|0.603351955307;Vwf|0.569755854509;Fgg|0.616774193548;Map1|1.6413001912;Ilk|0.654486835035;Thbs1|0.257165109034;Anxa8|0.561542669584;Myl9|0.547331319235;Hspb1|0.508145849496;Ptpn6|1.62356575463;Serping1|1.86011656953;S100a8|2.58813364055;Cav1|0.316088686754;S100a9|2.83312883436;Mcam|0.63216374269;Col1a1|2.07610887097;Cd9|0.496165644172;D…	40
GO:0045785	positive regulation of cell adhesion	biological_process	16	0.000827712	0.0048581	Tnf; Hyal1; Dusp26; Il12b; Vav1; Angpt1; Cxcl12; Ccl2; Cd63; Cyth3; Epb41l4b; Vegfa; Apbb1ip; Tfe3; Pld2; Tek	4.1e-11	2.74e-09	Fn1|1.88724584104;Calr|1.73206176203;Fgb|0.603351955307;Nid1|0.599644128114;Spta1|0.558233890215;Apoa1|0.663885267275;Fgg|0.616774193548;Ilk|0.654486835035;Lims1|0.619696580098;Jup|0.599120153973;Dpp4|0.458444390598;Coro1a|1.50814995925;Ptpn6|1.62356575463;Ptprc|1.98943323727;Rsu1|0.631217367409;Cav1|0.316088686754;Pycard|1.62420382166;Podxl|0.45975;Dag1|0.662337662338;Dab2|1.64060529634;Npnt|0.6…	34
GO:0001568	blood vessel development	biological_process	16	0.0096699	0.0352252	Tgfbr3; Tcf7l2; Cdx2; Antxr1; Sox18; Agt; Egfl7; Hey1; Tbx3; Col1a1; Vegfa; Ceacam1; Fzd4; Stra6; Cited2; Pdgfb	4.33e-11	2.86e-09	Mylk|0.624657534247;Itgb1|0.596683530073;Anxa3|0.491883915396;Serpina3c|0.374103639562;Itgb2|2.78073654391;Anpep|1.63904314396;Jup|0.599120153973;Thbs1|0.257165109034;Ace|0.467519438174;Hspb1|0.508145849496;Cdh5|0.478181343089;Col4a2|0.630773936984;Serpinf1|1.6296875;Hk2|2.25623700624;Mcam|0.63216374269;Col1a1|2.07610887097;Rras|0.585365853659;Parva|0.508709853021;Ngp|1.88659793814;Mecp2|0.646116…	46
GO:0008283	cell proliferation	biological_process	50	0.000173595	0.00118013	Uhrf1; Lrp2; Aurkb; Cdk1; Axin2; Pak1ip1; Tcf7l2; Gpx1; Ncf1; Mcm10; Numb; Pdpn; Csf1; Pim1; Sdcbp2; Bub1; Thpo; Melk; Vtn; Il12b; Fgf1; Shh; Brca2; Tspan1; Cks2; Tbck; Prdx1; Polr3g; Fbxl7; Cks1b; Picalm; Lipa; Tgfb1; Cd34; Wnt3a; Col4a3; Cd70; Gdnf; Gng2; Zfp37; Igf1; Vegfa; Fpgs; Fgf18; Ereg; Emp2; Cited2; Ptpn6; E2f8; Mki67	4.8e-11	3.13e-09	Fn1|1.88724584104;Eef2|1.61683041435;Lama5|0.627093740817;Calr|1.73206176203;Spta1|0.558233890215;Itgb1|0.596683530073;Serpina3c|0.374103639562;Tpm1|0.643503555268;Apoa1|0.663885267275;Map1|1.6413001912;Ilk|0.654486835035;Ager|0.344349433788;Jup|0.599120153973;Dpp4|0.458444390598;Thbs1|0.257165109034;Coro1a|1.50814995925;Pde5a|0.529580401355;Rps3a|1.63390126693;Ptpn6|1.62356575463;Cdh5|0.47818134…	97
GO:0001667	ameboidal-type cell migration	biological_process	2	0.074225	0.127735	Cxcl12; Sgpl1	5.56e-11	3.54e-09	Fn1|1.88724584104;Lama5|0.627093740817;Calr|1.73206176203;Tns1|0.490512087341;Itgb1|0.596683530073;Anxa3|0.491883915396;Apoa1|0.663885267275;Itgb2|2.78073654391;Ilk|0.654486835035;Ager|0.344349433788;Jup|0.599120153973;Dpp4|0.458444390598;Thbs1|0.257165109034;Hspb1|0.508145849496;Serpinf1|1.6296875;Lgmn|3.18071476736;Mecp2|0.646116241173;Ctsh|2.21367061356;Sgpl1|2.0775308642;Hmox1|2.28764897075;A…	33
GO:0016192	vesicle-mediated transport	biological_process	15	0.766645	0.78992	Ncf4; Gsn; Ahi1; Arap2; Arap3; Optn; Cacfd1; Mlc1; Syt13; Picalm; Myo5a; Myo5b; Ap1s2; Rab32; Kif5a	8.89e-11	5.49e-09	Sptbn1|0.558036945134;Ezr|0.656707842574;Calr|1.73206176203;Fgb|0.603351955307;Ehd2|0.458505719153;Rdx|0.626122212569;Ehd4|0.50942408377;Itgb1|0.596683530073;Anxa3|0.491883915396;Ehd1|0.530470557984;Pigr|2.62373453318;Itgb2|2.78073654391;Fgg|0.616774193548;Rack1|1.59933499584;Ager|0.344349433788;Thbs1|0.257165109034;Coro1a|1.50814995925;Ehd3|0.644192783777;Txndc5|1.9165460685;Sftpa1|3.1012482663;…	81
GO:0001775	cell activation	biological_process	9	5.14e-06	3.88e-05	Tnf; Timp1; Ccl3; Fn1; Tgfb1; Tlr1; Tlr2; Tlr6; Igf1	1.05e-10	6.33e-09	Vcl|0.564320701212;Lcp1|1.70649803751;Fgb|0.603351955307;Spta1|0.558233890215;Anxa3|0.491883915396;Vwf|0.569755854509;Itgb2|2.78073654391;Fgg|0.616774193548;Map1|1.6413001912;Ilk|0.654486835035;Dpp4|0.458444390598;Thbs1|0.257165109034;Coro1a|1.50814995925;Myl9|0.547331319235;Pde5a|0.529580401355;Hspb1|0.508145849496;Ptpn6|1.62356575463;Ptprc|1.98943323727;Mnda|2.36263736264;Cav1|0.316088686754;My…	58
GO:0001944	vasculature development	biological_process	9	0.00139043	0.0076272	Lrp5; Shh; Sox18; Heg1; Tcf21; Vegfa; Spi1; Notch4; Cited2	1.9e-10	1.11e-08	Mylk|0.624657534247;Itgb1|0.596683530073;Anxa3|0.491883915396;Serpina3c|0.374103639562;Itgb2|2.78073654391;Anpep|1.63904314396;Jup|0.599120153973;Thbs1|0.257165109034;Ace|0.467519438174;Hspb1|0.508145849496;Cdh5|0.478181343089;Col4a2|0.630773936984;Serpinf1|1.6296875;Hk2|2.25623700624;Mcam|0.63216374269;Col1a1|2.07610887097;Rras|0.585365853659;Parva|0.508709853021;Ngp|1.88659793814;Mecp2|0.646116…	46
GO:0010811	positive regulation of cell-substrate adhesion	biological_process	11	0.0104981	0.0379776	Ppm1f; Cyr61; Vtn; Npy; Prkce; Ptn; Agr2; Edil3; Spp1; Alox15; Spock2	2.07e-10	1.2e-08	Fn1|1.88724584104;Calr|1.73206176203;Nid1|0.599644128114;Apoa1|0.663885267275;Ilk|0.654486835035;Lims1|0.619696580098;Jup|0.599120153973;Rsu1|0.631217367409;Dag1|0.662337662338;Dab2|1.64060529634;Npnt|0.604711289859;Dmd|0.639097744361;Ppm1f|0.589512263885;Epb41l5|0.595530726257;Itgb3|0.294629660043;Cdh13|0.655297735533;Tek|0.579163008487;Prkcz|0.524296675192	18
GO:0009725	response to hormone	biological_process	17	0.093698	0.147228	Ghr; Gpx1; Vldlr; Rorb; Ghrl; Timp1; Timp3; Hcls1; Pla2g4a; Mmp14; Mmp19; Nos2; Tac1; Adra1a; Bdh1; Tacr1; Bdnf	2.13e-10	1.22e-08	Calr|1.73206176203;Myo1c|0.546201232033;Fgb|0.603351955307;Rdx|0.626122212569;Ldha|1.57656903766;Anxa3|0.491883915396;Aldoa|1.67630522088;Cfb|1.91565135895;Apoa1|0.663885267275;Ca2|0.53886602652;Gstm2|0.464921926545;Atp1a2|0.428096030425;Ager|0.344349433788;Idh1|1.57858963466;Ace|0.467519438174;Ctsb|1.67493112948;Sftpa1|3.1012482663;Nme2|1.56329373208;Ak2|1.58905852417;Parp1|1.6160596753;Kank2|0.…	75
GO:0022407	regulation of cell-cell adhesion	biological_process	2	0.233733	0.287065	Nrarp; Podxl	2.36e-10	1.34e-08	Fgb|0.603351955307;Rdx|0.626122212569;Spta1|0.558233890215;Apoa1|0.663885267275;Fgg|0.616774193548;Map1|1.6413001912;Dpp4|0.458444390598;Coro1a|1.50814995925;Pde5a|0.529580401355;Ptpn6|1.62356575463;Ptprc|1.98943323727;Cav1|0.316088686754;Lgals3|2.62478386167;Gpnmb|3.29805615551;Cd9|0.496165644172;Rac2|2.12288786482;Pycard|1.62420382166;Ass1|1.58437761069;Podxl|0.45975;RT1-Bb|2.17457114026;Dusp3|…	33
GO:0097435	supramolecular fiber organization	biological_process	2	0.16319	0.221844	Mfap4; Mapt	2.92e-10	1.63e-08	Sptbn1|0.558036945134;Lcp1|1.70649803751;Hsp90b1|1.62235915493;Ezr|0.656707842574;Myo1c|0.546201232033;Sptb|0.433053943692;Rdx|0.626122212569;Serpinh1|1.59017112769;Itgb1|0.596683530073;Tpm1|0.643503555268;Apoa1|0.663885267275;Akap2|0.432027346831;Ilk|0.654486835035;Coro1a|1.50814995925;Capg|2.24339430894;Tppp3|0.431884765625;Pecam1|0.517684045062;Sptbn2|0.481331168831;Zyx|0.485801781737;Cav1|0.3…	44
GO:0050900	leukocyte migration	biological_process	11	0.00138908	0.0076272	Tnf; Mmp9; C3ar1; Gpr33; Ccr5; Cd34; Add2; C5ar1; Fpr1; Selplg; Podxl	3.44e-10	1.9e-08	Calr|1.73206176203;Itgb1|0.596683530073;Itgb2|2.78073654391;Coro1a|1.50814995925;Pecam1|0.517684045062;Itga1|0.4921875;S100a8|2.58813364055;S100a9|2.83312883436;Epx|0.42702116115;Myo1g|1.58617710583;Lgals3|2.62478386167;Rac2|2.12288786482;Pycard|1.62420382166;Lgmn|3.18071476736;Podxl|0.45975;Pf4|0.19866782508;Cd34|0.45417070805;Nckap1l|2.28395669291;Aif1|2.15783410138;Abr|1.62364189483;Cd74|1.729…	29
GO:0043086	negative regulation of catalytic activity	biological_process	10	0.0602809	0.10744	Renbp; Timp1; Timp3; Il7; Fnip2; Angptl4; Fry; Anxa3; RGD1310507; Scgb1a1	6.72e-10	3.54e-08	C4|3.02103467879;C4b|1.57454545455;Rdx|0.626122212569;Serpina3l|0.656045965004;Serpinh1|1.59017112769;Anxa3|0.491883915396;Serpina3c|0.374103639562;Apoa1|0.663885267275;Serpina1|0.620946989192;Map1|1.6413001912;Rack1|1.59933499584;Ilk|0.654486835035;Thbs1|0.257165109034;Prdx5|2.61848739496;Serpinb6|0.66436605317;Hspb1|0.508145849496;Ptpn6|1.62356575463;Mprip|0.647610671357;Pecam1|0.517684045062;P…	52
GO:0042127	regulation of cell proliferation	biological_process	58	1.97e-06	1.53e-05	Tnf; Bid; Ptger2; Txk; Btk; Hoxd13; Mmp7; Klf4; Ghrl; Fanca; Rbpj; Tead1; Trnp1; Tfap2a; Ppbp; Cxcl1; Cxcl2; Cxcl3; Cxcl6; Cxcl9; Shh; Brca1; Brca2; Sox9; Cxcl10; Cxcl11; Sla; Tnfrsf11a; Fgfr1; Pla2g4a; Fgr; Fxyd2; Syk; Pf4; Nos2; Tgfb1; Nr3c2; Tbx3; Hck; Bmpr2; Wnt7a; Ndrg1; Apobec1; Gucy2c; Igf1; Sat1; Plau; Matk; Tal1; Mzb1; Tec; Amelx; Tnfrsf4; Tnfsf9; Tnfrsf9; Pdgfb; Serpine1; Jup	6.83e-10	3.57e-08	Fn1|1.88724584104;Lama5|0.627093740817;Calr|1.73206176203;Spta1|0.558233890215;Itgb1|0.596683530073;Serpina3c|0.374103639562;Tpm1|0.643503555268;Map1|1.6413001912;Ilk|0.654486835035;Ager|0.344349433788;Jup|0.599120153973;Dpp4|0.458444390598;Thbs1|0.257165109034;Coro1a|1.50814995925;Pde5a|0.529580401355;Rps3a|1.63390126693;Ptpn6|1.62356575463;Cdh5|0.478181343089;Nme2|1.56329373208;Ptprc|1.98943323…	83
GO:0051246	regulation of protein metabolic process	biological_process	5	0.00567058	0.0240681	Apoe; Trim71; Hpx; Ghrhr; Igf1	7.55e-10	3.84e-08	Hspa5|1.65321507761;Fn1|1.88724584104;C4|3.02103467879;C4b|1.57454545455;Eef2|1.61683041435;Hsp90b1|1.62235915493;Ezr|0.656707842574;Gapdh|1.52813141684;Calr|1.73206176203;Fgb|0.603351955307;Rdx|0.626122212569;Ehd4|0.50942408377;Serpina3l|0.656045965004;Serpinh1|1.59017112769;Serpina3c|0.374103639562;Apoa1|0.663885267275;Itgb2|2.78073654391;Serpina1|0.620946989192;Fgg|0.616774193548;Map1|1.641300…	119
GO:0032956	regulation of actin cytoskeleton organization	biological_process	10	0.365889	0.417113	Dlc1; Rhobtb3; Arhgap28; Pam; Sh3bp1; Prkcd; Baiap2; Vangl2; Epha3; Siglec15	7.77e-10	3.92e-08	Sptbn1|0.558036945134;Myo1c|0.546201232033;Sptb|0.433053943692;Rdx|0.626122212569;Apoa1|0.663885267275;Ilk|0.654486835035;Coro1a|1.50814995925;Capg|2.24339430894;Pecam1|0.517684045062;Sptbn2|0.481331168831;Myo1f|1.55677210057;Arpc1b|1.51175040519;Pycard|1.62420382166;Sorbs3|0.615791018491;Gmfg|1.78898658029;Nckap1l|2.28395669291;Plek|0.64198757764;Hck|1.5464871687;Ppm1f|0.589512263885;Swap70|1.54…	31
GO:0051707	response to other organism	biological_process	1	0.228157	0.282087	Pklr	7.85e-10	3.92e-08	Fgb|0.603351955307;Anxa3|0.491883915396;Aldoa|1.67630522088;Cfb|1.91565135895;Tjp1|0.589125560538;Mpo|2.06356137797;Eef1g|1.62920391656;Ace|0.467519438174;Hspb1|0.508145849496;Sftpa1|3.1012482663;Ptprc|1.98943323727;Hmgb2|1.52456715021;S100a8|2.58813364055;Epx|0.42702116115;Sod2|2.97511848341;Npc2|2.73086269745;Cotl1|1.73855046687;Myo1f|1.55677210057;Sftpb|1.65775656325;Fmo1|0.410974499089;Pycard…	59
GO:0019538	protein metabolic process	biological_process	2	0.074225	0.127735	Park2; Pam	9.19e-10	4.47e-08	Sptbn1|0.558036945134;Hspa5|1.65321507761;Fn1|1.88724584104;C4|3.02103467879;Rrbp1|1.62822193097;C4b|1.57454545455;Eef2|1.61683041435;Hsp90b1|1.62235915493;Ezr|0.656707842574;Mylk|0.624657534247;Gapdh|1.52813141684;P4hb|1.99028654687;Calr|1.73206176203;Pdia4|1.52734375;Fgb|0.603351955307;Rdx|0.626122212569;Ehd4|0.50942408377;Serpina3l|0.656045965004;Serpinh1|1.59017112769;Serpina3c|0.374103639562…	235
GO:0022408	negative regulation of cell-cell adhesion	biological_process	3	0.227472	0.282087	Tgfb1; Vegfa; Podxl	1.08e-09	5.18e-08	Rdx|0.626122212569;Apoa1|0.663885267275;Fgg|0.616774193548;Map1|1.6413001912;Pde5a|0.529580401355;Ptpn6|1.62356575463;Gpnmb|3.29805615551;Cd9|0.496165644172;Ass1|1.58437761069;Podxl|0.45975;RT1-Bb|2.17457114026;Dusp3|0.650964812713;Arg1|2.08597046414;Cd74|1.72976680384;Swap70|1.54280821918;Epb41l5|0.595530726257;RT1-Ba|2.10875331565;Cbfb|1.72232223222;Il1rn|3.28953488372;Serpine2|1.80320460148	20
GO:0010035	response to inorganic substance	biological_process	4	0.458274	0.502339	Pcsk1; Map1b; Serpina1; Avpr1a	1.18e-09	5.57e-08	Hspa5|1.65321507761;Eef2|1.61683041435;Calr|1.73206176203;Fgb|0.603351955307;Ldha|1.57656903766;Ca2|0.53886602652;Gstm2|0.464921926545;Fgg|0.616774193548;Rack1|1.59933499584;Ager|0.344349433788;Mpo|2.06356137797;Gdi1|0.645092838196;Rplp0|1.63449163449;Thbs1|0.257165109034;G6pdx|1.71984091913;Sftpa1|3.1012482663;Gucy1b3|0.553978033753;Dpep1|0.507411907655;Atp2b4|0.563799743261;S100a8|2.58813364055…	49
GO:0009617	response to bacterium	biological_process	16	1.72e-05	0.000127962	Nlrp3; Ncf1; Tlr11; Cav1; Fcgr1a; Fcgr2b; Irf8; Ccr4; Hmgcs2; Cd14; Tlr2; Slc11a1; Baiap2; Stat1; Pycard; Lcn2	1.21e-09	5.63e-08	Fgb|0.603351955307;Anxa3|0.491883915396;Aldoa|1.67630522088;Cfb|1.91565135895;Tjp1|0.589125560538;Mpo|2.06356137797;Ace|0.467519438174;Sftpa1|3.1012482663;Hmgb2|1.52456715021;S100a8|2.58813364055;Sod2|2.97511848341;Myo1f|1.55677210057;Sftpb|1.65775656325;Fmo1|0.410974499089;Pycard|1.62420382166;Ass1|1.58437761069;Lyz2|1.85787037037;Ncf2|2.52145922747;Camp|1.67213822894;Pf4|0.19866782508;Ncf1|2.40…	48
GO:0010810	regulation of cell-substrate adhesion	biological_process	1	0.0846737	0.1339	Rac2	1.48e-09	6.77e-08	Fn1|1.88724584104;Calr|1.73206176203;Nid1|0.599644128114;Apoa1|0.663885267275;Ilk|0.654486835035;Lims1|0.619696580098;Jup|0.599120153973;Thbs1|0.257165109034;Rsu1|0.631217367409;Col1a1|2.07610887097;Rac2|2.12288786482;Dag1|0.662337662338;Dab2|1.64060529634;Npnt|0.604711289859;Dmd|0.639097744361;Ppm1f|0.589512263885;Epb41l5|0.595530726257;Itgb3|0.294629660043;Plet1|3.49213943951;Cdh13|0.6552977355…	22
GO:0032970	regulation of actin filament-based process	biological_process	1	0.177607	0.231261	Abra	1.49e-09	6.77e-08	Sptbn1|0.558036945134;Myo1c|0.546201232033;Sptb|0.433053943692;Rdx|0.626122212569;Apoa1|0.663885267275;Atp1a2|0.428096030425;Ilk|0.654486835035;Jup|0.599120153973;Coro1a|1.50814995925;Capg|2.24339430894;Pecam1|0.517684045062;Sptbn2|0.481331168831;Myo1f|1.55677210057;Arpc1b|1.51175040519;Pycard|1.62420382166;Sorbs3|0.615791018491;Gmfg|1.78898658029;Nckap1l|2.28395669291;Plek|0.64198757764;Hck|1.54…	33
GO:0009056	catabolic process	biological_process	1	0.634888	0.665342	Aadacl2	2.13e-09	9.46e-08	Hspa5|1.65321507761;Hsp90b1|1.62235915493;Pkm|1.96197552448;Ezr|0.656707842574;Mylk|0.624657534247;Gapdh|1.52813141684;ENSRNOG00000028543|1.61178509532;RGD1565368|1.68652958456;Rdx|0.626122212569;Ces1d|0.65721455458;Itgb1|0.596683530073;Aldoa|1.67630522088;Apoa1|0.663885267275;Gstm2|0.464921926545;Prdx6|0.573525487056;Pabpc1|1.5107097858;Anpep|1.63904314396;Rack1|1.59933499584;Ctsd|2.64965986395;…	106
GO:0007159	leukocyte cell-cell adhesion	biological_process	6	0.0525805	0.0954759	Cd177; Syk; Fermt3; Itgam; Itgb2; Olr1	2.29e-09	1e-07	Ezr|0.656707842574;Spta1|0.558233890215;Itgb1|0.596683530073;Itgb2|2.78073654391;Map1|1.6413001912;Dpp4|0.458444390598;Coro1a|1.50814995925;Pde5a|0.529580401355;Ptpn6|1.62356575463;Ptprc|1.98943323727;S100a8|2.58813364055;Cav1|0.316088686754;S100a9|2.83312883436;Lgals3|2.62478386167;Gpnmb|3.29805615551;Rac2|2.12288786482;Pycard|1.62420382166;Ass1|1.58437761069;RT1-Bb|2.17457114026;Dusp3|0.6509648…	33
GO:0007596	blood coagulation	biological_process	20	7.36e-05	0.000520421	F13b; Gp5; Cpb2; Vwf; Shh; Gp1ba; Gp1bb; F2rl3; Anxa8; Tfpi2; C3; F13a1; Pdgfb; Pdgfd; F10; F11; Serpine2; Tfpi; F2r; Serping1	2.33e-09	1.02e-07	Vcl|0.564320701212;Fgb|0.603351955307;Vwf|0.569755854509;Fgg|0.616774193548;Map1|1.6413001912;Ilk|0.654486835035;Thbs1|0.257165109034;Anxa8|0.561542669584;Myl9|0.547331319235;Hspb1|0.508145849496;Ptpn6|1.62356575463;Serping1|1.86011656953;S100a9|2.83312883436;Cd9|0.496165644172;Pf4|0.19866782508;Thbd|0.577415910304;Cd34|0.45417070805;Plek|0.64198757764;Tspan8|0.41358869129;Ppbp|0.344708658559;Itg…	24
GO:0072358	cardiovascular system development	biological_process	1	0.72786	0.752661	Apoe	2.44e-09	1.04e-07	Mylk|0.624657534247;Calr|1.73206176203;Itgb1|0.596683530073;Anxa3|0.491883915396;Serpina3c|0.374103639562;Itgb2|2.78073654391;Anpep|1.63904314396;Ilk|0.654486835035;Jup|0.599120153973;Thbs1|0.257165109034;Ace|0.467519438174;Hspb1|0.508145849496;Cdh5|0.478181343089;Col4a2|0.630773936984;Gnaq|0.560319573901;Sod2|2.97511848341;Serpinf1|1.6296875;Hk2|2.25623700624;Mcam|0.63216374269;Col1a1|2.07610887…	54
GO:0065003	protein-containing complex assembly	biological_process	16	0.00451386	0.0197429	Dlg5; Gch1; Cdk1; Tgfbr3; Gmnn; Tead1; Sox9; Nckap1l; Slc2a1; Pf4; Hes1; Pard6b; Ccnb1; Capn3; Add2; Shank1	2.53e-09	1.08e-07	Ahnak|0.48395581273;Sptbn1|0.558036945134;Fn1|1.88724584104;Lamc1|0.644712430427;Lcp1|1.70649803751;Calr|1.73206176203;Myo1c|0.546201232033;Fgb|0.603351955307;Sptb|0.433053943692;Rdx|0.626122212569;Ehd4|0.50942408377;Aldoa|1.67630522088;Fermt2|0.550039195192;Vwf|0.569755854509;Apoa1|0.663885267275;Fgg|0.616774193548;Rack1|1.59933499584;Rps3|1.64983022071;Ilk|0.654486835035;Lims1|0.619696580098;Ju…	88
GO:0030100	regulation of endocytosis	biological_process	6	0.179502	0.233625	Synj2bp; Snap91; Cd177; Picalm; Pacsin1; Epn2	2.87e-09	1.2e-07	Calr|1.73206176203;Ehd4|0.50942408377;Rack1|1.59933499584;Ager|0.344349433788;Sftpa1|3.1012482663;Cav1|0.316088686754;Lgals3|2.62478386167;Pycard|1.62420382166;Hist1h1a|1.57457549335;Rab5a|0.631673052363;C2|1.90729072907;Dab2|1.64060529634;Nckap1l|2.28395669291;Hck|1.5464871687;Abr|1.62364189483;Cd47|0.629707743296;Ptpn1|1.59941151744;Fgr|2.07490458015;Apoc2|0.399164284143;Cdh13|0.655297735533;Cy…	25
GO:0007599	hemostasis	biological_process	2	0.0178975	0.0439142	Vwf; Gp1ba	2.93e-09	1.22e-07	Vcl|0.564320701212;Fgb|0.603351955307;Vwf|0.569755854509;Fgg|0.616774193548;Map1|1.6413001912;Ilk|0.654486835035;Thbs1|0.257165109034;Anxa8|0.561542669584;Myl9|0.547331319235;Hspb1|0.508145849496;Ptpn6|1.62356575463;Serping1|1.86011656953;S100a9|2.83312883436;Cd9|0.496165644172;Pf4|0.19866782508;Thbd|0.577415910304;Cd34|0.45417070805;Plek|0.64198757764;Tspan8|0.41358869129;Ppbp|0.344708658559;Itg…	24
GO:0051174	regulation of phosphorus metabolic process	biological_process	3	0	0	Fgfr1; Fgfr4; Fam20c	3.2e-09	1.32e-07	Hspa5|1.65321507761;Fn1|1.88724584104;Hsp90b1|1.62235915493;Ezr|0.656707842574;Fgb|0.603351955307;Ehd4|0.50942408377;Apoa1|0.663885267275;Itgb2|2.78073654391;Fgg|0.616774193548;Map1|1.6413001912;Rack1|1.59933499584;Ilk|0.654486835035;Ager|0.344349433788;Idh1|1.57858963466;Hspa2|0.592206502854;Thbs1|0.257165109034;Pde5a|0.529580401355;Hspb1|0.508145849496;Prkar2a|0.629562043796;Ptpn6|1.62356575463…	84
GO:0014070	response to organic cyclic compound	biological_process	66	6.64e-08	5.29e-07	Tpmt; Trh; Cdk1; Tgfbr1; Birc2; Gpx1; Pcsk1; Ncf2; Rad51; Mmp9; Srd5a1; Gucy1a3; Acp5; Lum; Abcb1a; Abcb1b; Timp3; Aldh1a1; Gnao1; Ptges; Ldha; Orm1; Plin2; Lifr; Aldh3a1; Eno2; Mmp12; Mmp14; Ppargc1a; Cyp2b2; Cyp2b3; Prkcd; Hes1; Hmgcs2; Tgfb1; Cyp2j4; Cd44; Cacna1b; Hp; Cd83; Dpyd; Igfbp7; Ran; Drd1; Gstm2; Stat1; Comt; Igf1; Igf2; G6pd; Hnf1b; Il1rn; Cdkn1a; Taf2; Acvr1c; Ednrb; Ctsb; Pld2; Cy…	3.8e-09	1.53e-07	Hspa5|1.65321507761;Eef2|1.61683041435;Hsp90b1|1.62235915493;Ezr|0.656707842574;Calr|1.73206176203;Ldha|1.57656903766;Anxa3|0.491883915396;Aldoa|1.67630522088;Apoa1|0.663885267275;Ca2|0.53886602652;Gstm2|0.464921926545;Atp1a2|0.428096030425;Ager|0.344349433788;Idh1|1.57858963466;Jup|0.599120153973;Rplp0|1.63449163449;Thbs1|0.257165109034;G6pdx|1.71984091913;Ace|0.467519438174;Ctsb|1.67493112948;P…	76
GO:0030154	cell differentiation	biological_process	80	0.00485946	0.0211194	Bmpr1b; Murc; Ggn; Eya4; Cdk1; Txk; Dlk1; Osr2; Btk; Numb; Klf4; Srd5a1; Rorb; Chrdl2; Hemgn; Zhx3; Cdx2; Rbl1; Elf5; Thra; Thrb; Ntrk2; Ntrk3; Spata18; Nell1; Tbx18; Fgf1; Tmem176b; Angptl4; Angpt1; Cav1; Cav2; Cav3; Sox9; Pmp22; Sla; Pax8; Nr1d1; Nr1d2; Sohlh2; Dcstamp; Fgfr1; Fgfr4; Rxfp1; RGD1561149; Bmp6; Fgr; Kdr; Flt1; Camk2a; Syk; Kit; Foxp2; Fkbp6; Erbb4; Hck; Ascl2; Agr2; Plagl1; Ndrg2;…	4.3e-09	1.7e-07	Vcl|0.564320701212;Fasn|1.70159774436;Hspa5|1.65321507761;Fn1|1.88724584104;Lamc1|0.644712430427;Rrbp1|1.62822193097;Eef2|1.61683041435;Ezr|0.656707842574;Lama5|0.627093740817;Calr|1.73206176203;Ehd2|0.458505719153;Rdx|0.626122212569;Serpinh1|1.59017112769;Itgb1|0.596683530073;Ehd1|0.530470557984;Hspa9|1.63764404609;Clic5|0.476907878489;Fermt2|0.550039195192;Tpm1|0.643503555268;Apoa1|0.6638852672…	153
GO:0050776	regulation of immune response	biological_process	7	0.18861	0.245157	Ptprd; Fcer1g; Fcgr1a; Fcgr2a; Syk; Tnfsf13; Vtcn1	4.68e-09	1.84e-07	C4|3.02103467879;C4b|1.57454545455;Ezr|0.656707842574;Cfb|1.91565135895;Pigr|2.62373453318;Apoa1|0.663885267275;Itgb2|2.78073654391;Ptpn6|1.62356575463;Ptprc|1.98943323727;Serping1|1.86011656953;C7|2.01380579844;Mnda|2.36263736264;Myo1g|1.58617710583;Myo1f|1.55677210057;Rac2|2.12288786482;Pycard|1.62420382166;Ctsh|2.21367061356;Dusp3|0.650964812713;C2|1.90729072907;Ctsg|1.73336330935;C6|2.0212858…	46
GO:1902533	positive regulation of intracellular signal transduction	biological_process	2	0.074225	0.127735	Fgf1; Tek	9.24e-09	3.56e-07	Calr|1.73206176203;Fgb|0.603351955307;Itgb1|0.596683530073;Apoa1|0.663885267275;Fgg|0.616774193548;Map1|1.6413001912;Rack1|1.59933499584;Ilk|0.654486835035;Lims1|0.619696580098;Thbs1|0.257165109034;Pde5a|0.529580401355;Ptpn6|1.62356575463;Ptprc|1.98943323727;Itga1|0.4921875;Lmcd1|0.612326043738;S100a8|2.58813364055;Eef1d|1.58879310345;S100a9|2.83312883436;Akap5|0.502024291498;Gpnmb|3.29805615551;…	53
GO:0050790	regulation of catalytic activity	biological_process	9	0.156764	0.215614	Trib2; Rgs12; Sod2; Sh3bp4; Capn3; Arhgef15; Ppp1r12b; Ctsb; Dnmt3l	9.4e-09	3.6e-07	Hspa5|1.65321507761;Fn1|1.88724584104;C4|3.02103467879;C4b|1.57454545455;Hsp90b1|1.62235915493;Rdx|0.626122212569;Serpina3l|0.656045965004;Serpinh1|1.59017112769;Itgb1|0.596683530073;Anxa3|0.491883915396;Serpina3c|0.374103639562;Apoa1|0.663885267275;Serpina1|0.620946989192;Map1|1.6413001912;Rack1|1.59933499584;Ilk|0.654486835035;Lims1|0.619696580098;Gdi1|0.645092838196;Hspa2|0.592206502854;Thbs1|…	106
GO:0048545	response to steroid hormone	biological_process	12	0.0372977	0.0812272	Arg1; Abcb1b; Ucp3; Car4; Igfbp2; Drd1; Igf1; Col1a1; Hsd11b2; Spp1; Cyp1b1; Idh1	9.97e-09	3.79e-07	Calr|1.73206176203;Ldha|1.57656903766;Anxa3|0.491883915396;Aldoa|1.67630522088;Apoa1|0.663885267275;Ca2|0.53886602652;Gstm2|0.464921926545;Atp1a2|0.428096030425;Ager|0.344349433788;Idh1|1.57858963466;Ace|0.467519438174;Sftpa1|3.1012482663;Parp1|1.6160596753;Kank2|0.640891579527;Cav1|0.316088686754;Serpinf1|1.6296875;Sftpb|1.65775656325;Col1a1|2.07610887097;Hsd11b1|0.586716859371;Ass1|1.5843776106…	49
GO:0043542	endothelial cell migration	biological_process	8	0.0070856	0.0291657	Tgfbr1; Fap; Grem1; Itgb2; Stat1; Vegfa; Adgra2; Cyp1b1	1.03e-08	3.86e-07	Calr|1.73206176203;Itgb1|0.596683530073;Anxa3|0.491883915396;Apoa1|0.663885267275;Itgb2|2.78073654391;Ager|0.344349433788;Jup|0.599120153973;Dpp4|0.458444390598;Thbs1|0.257165109034;Hspb1|0.508145849496;Serpinf1|1.6296875;Lgmn|3.18071476736;Mecp2|0.646116241173;Hmox1|2.28764897075;Clec14a|0.582575757576;Cdh13|0.655297735533;P2rx4|1.74109589041;Tek|0.579163008487;Scarb1|2.03350395533;Efnb2|0.29738…	20
GO:0071560	cellular response to transforming growth factor beta stimulus	biological_process	23	0.00012115	0.000836389	Hyal2; Tgfbr1; Zeb1; Arg1; Pde3a; Wnt10a; Cav1; Sox5; Sox6; Sox9; Acvrl1; Fn1; Ppargc1a; Smad7; Actr3; Tgfb1; Nox4; Enpp1; Wnt7a; Rapgef3; Col1a1; Pdgfd; Serpine1	1.05e-08	3.92e-07	Hspa5|1.65321507761;Fermt2|0.550039195192;Lims1|0.619696580098;Thbs1|0.257165109034;Pecam1|0.517684045062;Cdh5|0.478181343089;Col4a2|0.630773936984;Parp1|1.6160596753;Zyx|0.485801781737;Cav1|0.316088686754;Tgfb1i1|0.623172103487;Col1a1|2.07610887097;Eng|0.536045314109;Dab2|1.64060529634;Npnt|0.604711289859;Itga8|0.472571716155;Col3a1|2.23564064801;Arg1|2.08597046414;Cav2|0.386678455644;Epb41l5|0.…	23
GO:0070848	response to growth factor	biological_process	4	0.127545	0.182814	P2ry1; P2ry2; Lum; Anxa3	1.32e-08	4.75e-07	Hspa5|1.65321507761;Eef2|1.61683041435;Myo1c|0.546201232033;Rdx|0.626122212569;Ehd4|0.50942408377;Anxa3|0.491883915396;Ehd1|0.530470557984;Fermt2|0.550039195192;Rack1|1.59933499584;Rps3|1.64983022071;Ilk|0.654486835035;Lims1|0.619696580098;Thbs1|0.257165109034;Coro1a|1.50814995925;Hspb1|0.508145849496;Sftpa1|3.1012482663;Pecam1|0.517684045062;Cdh5|0.478181343089;Col4a2|0.630773936984;Parp1|1.6160…	47
GO:0001954	positive regulation of cell-matrix adhesion	biological_process	7	0.0182335	0.0445785	Ninj1; Csf1; Prkcz; Disc1; Utrn; Emp2; Jup	1.9e-08	6.78e-07	Ilk|0.654486835035;Lims1|0.619696580098;Jup|0.599120153973;Dag1|0.662337662338;Dmd|0.639097744361;Ppm1f|0.589512263885;Epb41l5|0.595530726257;Itgb3|0.294629660043;Cdh13|0.655297735533;Tek|0.579163008487;Prkcz|0.524296675192	11
GO:0006979	response to oxidative stress	biological_process	26	0.0222857	0.0526892	Apoe; Gpx1; Mmp9; Oxr1; Lpo; Sod2; Sod3; Duox1; Park2; Stc2; Aldh1a1; Car3; Srxn1; Slc7a11; Prdx1; Prdx5; Mmp14; Prkcd; Hmox1; Cycs; G6pd; Mt3; Cygb; Epas1; Lcn2; Idh1	1.92e-08	6.81e-07	Eef2|1.61683041435;P4hb|1.99028654687;Ldha|1.57656903766;Tpm1|0.643503555268;Prdx6|0.573525487056;Rack1|1.59933499584;Ager|0.344349433788;Mpo|2.06356137797;Idh1|1.57858963466;Prdx5|2.61848739496;G6pdx|1.71984091913;Hspb1|0.508145849496;Sftpa1|3.1012482663;Nme2|1.56329373208;Gucy1b3|0.553978033753;Dpep1|0.507411907655;Parp1|1.6160596753;Epx|0.42702116115;Sod2|2.97511848341;Sftpb|1.65775656325;Col1…	37
GO:0071559	response to transforming growth factor beta	biological_process	4	0.0268714	0.0626647	Cald1; Gdf10; Eng; Serpine1	2.28e-08	7.95e-07	Hspa5|1.65321507761;Fermt2|0.550039195192;Lims1|0.619696580098;Thbs1|0.257165109034;Pecam1|0.517684045062;Cdh5|0.478181343089;Col4a2|0.630773936984;Parp1|1.6160596753;Zyx|0.485801781737;Cav1|0.316088686754;Tgfb1i1|0.623172103487;Col1a1|2.07610887097;Eng|0.536045314109;Dab2|1.64060529634;Npnt|0.604711289859;Itga8|0.472571716155;Col3a1|2.23564064801;Arg1|2.08597046414;Cav2|0.386678455644;Epb41l5|0.…	23
GO:0031532	actin cytoskeleton reorganization	biological_process	15	0.00571589	0.0242258	Pdlim4; Phactr1; Antxr1; Parvg; S100a9; Cdc42bpg; S1pr1; Kit; Rac2; Trpv4; Gpr65; Prkcz; Sptan1; Tnik; Plek	2.37e-08	8.14e-07	Ezr|0.656707842574;S100a9|2.83312883436;Rala|0.592634242339;Parva|0.508709853021;Gmfg|1.78898658029;Plek|0.64198757764;Hck|1.5464871687;Rap2a|0.656498252304;Ptpn1|1.59941151744;F11r|0.627275353944;Baiap2|1.58993660856;Cxadr|0.66590519703;Ctsl|1.80597661325;Tek|0.579163008487;Prkcz|0.524296675192	15
GO:0034113	heterotypic cell-cell adhesion	biological_process	2	0.526219	0.564636	Izumo1; Itgb2	2.89e-08	9.71e-07	Fgb|0.603351955307;Itgb1|0.596683530073;Apoa1|0.663885267275;Itgb2|2.78073654391;Fgg|0.616774193548;Jup|0.599120153973;Ptprc|1.98943323727;Parva|0.508709853021;Cxadr|0.66590519703;Il1rn|3.28953488372	10
GO:0002683	negative regulation of immune system process	biological_process	2	0	0	Sox9; Igf1	3.37e-08	1.12e-06	Ezr|0.656707842574;Hspa9|1.63764404609;Apoa1|0.663885267275;Map1|1.6413001912;Tjp2|0.550111982083;Thbs1|0.257165109034;Pde5a|0.529580401355;Ptpn6|1.62356575463;Nme2|1.56329373208;Ptprc|1.98943323727;Serping1|1.86011656953;Mnda|2.36263736264;Gpnmb|3.29805615551;RT1-Bb|2.17457114026;Dusp3|0.650964812713;Pf4|0.19866782508;Col3a1|2.23564064801;Hmox1|2.28764897075;Abr|1.62364189483;Arg1|2.08597046414;…	30
GO:0007015	actin filament organization	biological_process	26	0.000955439	0.00554554	Shroom2; Shroom4; Ccl11; Rufy3; Pdlim3; Rhobtb3; Nck2; Tmsb10; Akap2; Cav3; Cgnl1; Lmod1; Ppargc1b; Rac2; Trpv4; Sh3bp1; Espn; Ppp1r9a; Pof1b; Pacsin1; Mybpc1; Mybpc3; Emp2; Ermn; Bcar1; Tmod2	3.47e-08	1.15e-06	Sptbn1|0.558036945134;Lcp1|1.70649803751;Hsp90b1|1.62235915493;Ezr|0.656707842574;Mylk|0.624657534247;Myo1c|0.546201232033;Sptb|0.433053943692;Rdx|0.626122212569;Apoa1|0.663885267275;Akap2|0.432027346831;Coro1a|1.50814995925;Capg|2.24339430894;Pecam1|0.517684045062;Sptbn2|0.481331168831;Zyx|0.485801781737;Arpc1b|1.51175040519;Rac2|2.12288786482;Pycard|1.62420382166;Sorbs3|0.615791018491;Gmfg|1.78…	32
GO:0050764	regulation of phagocytosis	biological_process	5	0.000283581	0.00181076	Pot1b; Fgr; Syk; Scarb1; Hck	3.92e-08	1.29e-06	Calr|1.73206176203;Rack1|1.59933499584;Ager|0.344349433788;Sftpa1|3.1012482663;Pycard|1.62420382166;C2|1.90729072907;Nckap1l|2.28395669291;Hck|1.5464871687;Abr|1.62364189483;Cd47|0.629707743296;Fgr|2.07490458015;Cyba|1.90019860973;Scarb1|2.03350395533	13
GO:0006796	phosphate-containing compound metabolic process	biological_process	5	0.00219893	0.010501	Tgfb1; Enpp1; Enpp3; G6pc; Fgf23	4.26e-08	1.39e-06	Sptbn1|0.558036945134;Hspa5|1.65321507761;Fn1|1.88724584104;Tkt|1.69782697827;Hsp90b1|1.62235915493;Pkm|1.96197552448;Ezr|0.656707842574;Mylk|0.624657534247;Gapdh|1.52813141684;ENSRNOG00000028543|1.61178509532;RGD1565368|1.68652958456;Fgb|0.603351955307;Ehd4|0.50942408377;Ldha|1.57656903766;Aldoa|1.67630522088;Apoa1|0.663885267275;Prdx6|0.573525487056;Itgb2|2.78073654391;Fgg|0.616774193548;Pgd|1.…	141
GO:0045730	respiratory burst	biological_process	7	2.85e-06	2.18e-05	Ncf1; Ncf2; Ncf4; Slc11a1; Cyba; Cybb; Pgam1	4.48e-08	1.45e-06	Mpo|2.06356137797;Rac2|2.12288786482;Ncf2|2.52145922747;Ncf1|2.40915953699;Cybb|2.21135326913;Ncf4|2.31278890601;Jchain|3.11890951276;Cyba|1.90019860973	8
GO:0006793	phosphorus metabolic process	biological_process	1	0.0168967	0.0437395	Alpi	4.53e-08	1.45e-06	Sptbn1|0.558036945134;Fasn|1.70159774436;Hspa5|1.65321507761;Fn1|1.88724584104;Tkt|1.69782697827;Hsp90b1|1.62235915493;Pkm|1.96197552448;Ezr|0.656707842574;Mylk|0.624657534247;Gapdh|1.52813141684;ENSRNOG00000028543|1.61178509532;RGD1565368|1.68652958456;Fgb|0.603351955307;Ehd4|0.50942408377;Ldha|1.57656903766;Aldoa|1.67630522088;Apoa1|0.663885267275;Prdx6|0.573525487056;Itgb2|2.78073654391;Fgg|0.…	143
GO:0048646	anatomical structure formation involved in morphogenesis	biological_process	5	0.129287	0.182814	Lhx2; Tbx18; Shh; Gata2; Gata4	4.78e-08	1.53e-06	Fn1|1.88724584104;Lama5|0.627093740817;Aldh1a1|0.417704011065;Ehd2|0.458505719153;Itgb1|0.596683530073;Anxa3|0.491883915396;Serpina3c|0.374103639562;Ehd1|0.530470557984;Tpm1|0.643503555268;Tjp1|0.589125560538;Itgb2|2.78073654391;Anpep|1.63904314396;Ilk|0.654486835035;Jup|0.599120153973;Thbs1|0.257165109034;Ace|0.467519438174;Hspb1|0.508145849496;Ptpn6|1.62356575463;Cdh5|0.478181343089;Col4a2|0.63…	61
GO:0051346	negative regulation of hydrolase activity	biological_process	2	0.0512333	0.0932392	Lepr; Prkcz	5.25e-08	1.67e-06	C4|3.02103467879;C4b|1.57454545455;Rdx|0.626122212569;Serpina3l|0.656045965004;Serpinh1|1.59017112769;Serpina3c|0.374103639562;Apoa1|0.663885267275;Serpina1|0.620946989192;Map1|1.6413001912;Thbs1|0.257165109034;Prdx5|2.61848739496;Serpinb6|0.66436605317;Mprip|0.647610671357;Pecam1|0.517684045062;Dpep1|0.507411907655;Serping1|1.86011656953;Serpinf1|1.6296875;Ngp|1.88659793814;Camp|1.67213822894;Nc…	32
GO:0032963	collagen metabolic process	biological_process	4	0.0132756	0.0437395	Tgfbr3; P3h2; Prkcd; Tns2	5.9e-08	1.82e-06	Serpinh1|1.59017112769;Itgb1|0.596683530073;Ager|0.344349433788;Ctsb|1.67493112948;Col1a1|2.07610887097;Eng|0.536045314109;Pepd|2.28484231943;Tns2|0.567664013176;Arg1|2.08597046414;Plod3|1.67387616624;Mmp9|1.61918484973;P2rx7|0.625034387895;Cygb|2.31623212784;P3h3|1.58700392499	14
GO:0007229	integrin-mediated signaling pathway	biological_process	18	0.0189579	0.0462861	Txk; Fcer1g; Nme2; Vav1; Fgr; Syk; Fermt2; Fermt3; Itga1; Itga8; Itga9; Itgam; Itgb2; Itgb8; Tyrobp; Plek; Tec; Bcar1	6.02e-08	1.85e-06	Lama5|0.627093740817;Itgb1|0.596683530073;Fermt2|0.550039195192;Apoa1|0.663885267275;Itgb2|2.78073654391;Ilk|0.654486835035;Itgam|2.50341565949;Nme2|1.56329373208;Itga1|0.4921875;Zyx|0.485801781737;Itga8|0.472571716155;Col3a1|2.23564064801;Plek|0.64198757764;Fgr|2.07490458015;Itgb3|0.294629660043;Cd63|2.64557640751	16
GO:0032269	negative regulation of cellular protein metabolic process	biological_process	2	0.0323589	0.0715404	Apoe; Ednrb	6.29e-08	1.92e-06	C4|3.02103467879;C4b|1.57454545455;Ezr|0.656707842574;Calr|1.73206176203;Serpina3l|0.656045965004;Serpinh1|1.59017112769;Serpina3c|0.374103639562;Serpina1|0.620946989192;Map1|1.6413001912;Rack1|1.59933499584;Ilk|0.654486835035;Ager|0.344349433788;Thbs1|0.257165109034;Prdx5|2.61848739496;G6pdx|1.71984091913;Serpinb6|0.66436605317;Hspb1|0.508145849496;Ptpn6|1.62356575463;Mprip|0.647610671357;Pecam1…	57
GO:0009967	positive regulation of signal transduction	biological_process	7	0.140319	0.195752	Fcrl2; She; Cav1; Sla; Sh3bp2; Vegfa; Blnk	6.74e-08	2.05e-06	Calr|1.73206176203;Myo1c|0.546201232033;Fgb|0.603351955307;Itgb1|0.596683530073;Apoa1|0.663885267275;Fgg|0.616774193548;Map1|1.6413001912;Rack1|1.59933499584;Ilk|0.654486835035;Lims1|0.619696580098;Thbs1|0.257165109034;Pde5a|0.529580401355;Ptpn6|1.62356575463;Ptprc|1.98943323727;Itga1|0.4921875;Lmcd1|0.612326043738;S100a8|2.58813364055;Parp1|1.6160596753;Eef1d|1.58879310345;Cav1|0.316088686754;S1…	68
GO:0000302	response to reactive oxygen species	biological_process	8	0.000454284	0.00281694	Ptprn; Hyal1; Hyal2; Gpx1; Sod2; Prdx1; Ppargc1a; Serpine1	8.49e-08	2.55e-06	Eef2|1.61683041435;Ldha|1.57656903766;Tpm1|0.643503555268;Rack1|1.59933499584;Ager|0.344349433788;Mpo|2.06356137797;Prdx5|2.61848739496;Sftpa1|3.1012482663;Gucy1b3|0.553978033753;Dpep1|0.507411907655;Parp1|1.6160596753;Sod2|2.97511848341;Sftpb|1.65775656325;Col1a1|2.07610887097;Fbln5|0.628227194492;Gnao1|0.462588473205;Pcna|1.86030204962;Ncf1|2.40915953699;Hmox1|2.28764897075;Arg1|2.08597046414;C…	25
GO:0008219	cell death	biological_process	7	0.0658588	0.11703	Axin2; Pmp22; Hmox1; Olr1; Emp1; Emp2; Emp3	8.79e-08	2.63e-06	Hspa5|1.65321507761;Hsp90b1|1.62235915493;Gapdh|1.52813141684;P4hb|1.99028654687;Aldh1a1|0.417704011065;Fgb|0.603351955307;Ldha|1.57656903766;Itgb1|0.596683530073;Serpina3c|0.374103639562;Fgg|0.616774193548;Rack1|1.59933499584;Rps3|1.64983022071;Ilk|0.654486835035;Ager|0.344349433788;Thbs1|0.257165109034;Prdx5|2.61848739496;G6pdx|1.71984091913;Ace|0.467519438174;Coro1a|1.50814995925;Ctsb|1.674931…	91
GO:0010243	response to organonitrogen compound	biological_process	15	0.0106158	0.0383723	Cdk1; Birc2; Cdo1; Atp4b; Shh; Gnao1; Pla2g4a; Ubd; Prkcd; Cyp2e1; Drd1; Ccng1; Il1rn; Cdkn1a; Nnmt	1.1e-07	3.22e-06	Hspa5|1.65321507761;Eef2|1.61683041435;Hsp90b1|1.62235915493;Ezr|0.656707842574;Myo1c|0.546201232033;Ldha|1.57656903766;Aldoa|1.67630522088;Ca2|0.53886602652;Atp1a2|0.428096030425;Jup|0.599120153973;Rplp0|1.63449163449;Ctsb|1.67493112948;Prkar2a|0.629562043796;Nme2|1.56329373208;Hnrnpab|1.5334179357;Atp2b4|0.563799743261;Parp1|1.6160596753;Nucb2|1.54495100128;Rplp1|1.8201536376;Col1a1|2.076108870…	65
GO:0034446	substrate adhesion-dependent cell spreading	biological_process	9	0.0456961	0.0866363	Antxr1; Parvg; Fn1; Fermt2; Fermt3; Itga8; Fzd4; Kif14; Tek	1.14e-07	3.34e-06	Fn1|1.88724584104;Lamc1|0.644712430427;Lama5|0.627093740817;Calr|1.73206176203;Fermt2|0.550039195192;Apoa1|0.663885267275;Ilk|0.654486835035;Lims1|0.619696580098;Parva|0.508709853021;Dab2|1.64060529634;Itga8|0.472571716155;Itgb3|0.294629660043;Tek|0.579163008487	13
GO:0050878	regulation of body fluid levels	biological_process	2	0.100898	0.154421	Apln; Heg1	1.17e-07	3.4e-06	Vcl|0.564320701212;Fgb|0.603351955307;Vwf|0.569755854509;Fgg|0.616774193548;Map1|1.6413001912;Ilk|0.654486835035;Rplp0|1.63449163449;Thbs1|0.257165109034;Anxa8|0.561542669584;Myl9|0.547331319235;Hspb1|0.508145849496;Ptpn6|1.62356575463;Serping1|1.86011656953;S100a9|2.83312883436;Hk2|2.25623700624;Cd9|0.496165644172;Pf4|0.19866782508;Thbd|0.577415910304;Cd34|0.45417070805;Slc29a1|0.428387096774;Pl…	30
GO:0071363	cellular response to growth factor stimulus	biological_process	12	0.264139	0.32214	Bmpr1b; Hap1; Apoe; Klf4; Srd5a1; Tgif1; Bmp2; Tgfb1; Map1b; Cited2; Pdgfb; Serpine1	1.28e-07	3.69e-06	Hspa5|1.65321507761;Eef2|1.61683041435;Myo1c|0.546201232033;Rdx|0.626122212569;Ehd4|0.50942408377;Ehd1|0.530470557984;Fermt2|0.550039195192;Rack1|1.59933499584;Rps3|1.64983022071;Ilk|0.654486835035;Lims1|0.619696580098;Thbs1|0.257165109034;Coro1a|1.50814995925;Hspb1|0.508145849496;Pecam1|0.517684045062;Cdh5|0.478181343089;Col4a2|0.630773936984;Parp1|1.6160596753;Zyx|0.485801781737;Cav1|0.31608868…	43
GO:0034599	cellular response to oxidative stress	biological_process	13	0.161912	0.221844	Nme2; Nfe2l2; Gjb2; Srxn1; Prdx5; Ppargc1a; Prkcd; Snca; G6pd; Mt3; Pycr1; Fancd2; Zc3h12a	1.36e-07	3.91e-06	P4hb|1.99028654687;Tpm1|0.643503555268;Rack1|1.59933499584;Ager|0.344349433788;Mpo|2.06356137797;Prdx5|2.61848739496;G6pdx|1.71984091913;Hspb1|0.508145849496;Sftpa1|3.1012482663;Nme2|1.56329373208;Gucy1b3|0.553978033753;Dpep1|0.507411907655;Parp1|1.6160596753;Sod2|2.97511848341;Sftpb|1.65775656325;Fbln5|0.628227194492;Pcna|1.86030204962;Ncf1|2.40915953699;Hmox1|2.28764897075;Aif1|2.15783410138;Ar…	26
GO:0006508	proteolysis	biological_process	71	0.0530195	0.0962534	Papln; Masp1; Gzmc; Ace3; Pcsk1; Mmp7; Mmp9; C1s; Klk6; Rbp3; Adamtsl4; LOC100911395; Cpa4; Cpa5; Dpep1; Cpb2; Ctla2a; Lgmn; Mcpt1l1; Espl1; Ace; Lactb; Fap; Scrn1; Adamts4; Kel; Klk1c2; Phex; Mmp12; Mmp14; Mmp17; Mmp19; Trhde; Mmp28; Pgc; Adam23; Adam32; Mcpt1; Mcpt2; Dpp7; C2; Cfb; Cfi; Hp; Capn3; Adamts17; Adamts18; LOC100910977; Pepd; Tmem27; Tinagl1; Senp17; Malt1; Cpxm1; Ctrc; Ctsa; Ctsb; C…	1.39e-07	3.94e-06	Hspa5|1.65321507761;Fn1|1.88724584104;C4|3.02103467879;C4b|1.57454545455;Hsp90b1|1.62235915493;Fgb|0.603351955307;Serpina3l|0.656045965004;Serpinh1|1.59017112769;Serpina3c|0.374103639562;Cfb|1.91565135895;Serpina1|0.620946989192;Fgg|0.616774193548;Map1|1.6413001912;Anpep|1.63904314396;Rack1|1.59933499584;Ctsd|2.64965986395;Dpp4|0.458444390598;Thbs1|0.257165109034;Prdx5|2.61848739496;Ace|0.4675194…	87
GO:0008015	blood circulation	biological_process	2	0.233733	0.287065	Acvrl1; Stat1	1.41e-07	3.96e-06	Fgb|0.603351955307;Tpm1|0.643503555268;Tjp1|0.589125560538;Fgg|0.616774193548;Map1|1.6413001912;Anpep|1.63904314396;Atp1a2|0.428096030425;Jup|0.599120153973;Ace|0.467519438174;Pde5a|0.529580401355;Itga1|0.4921875;Atp2b4|0.563799743261;Scpep1|1.71255934398;Cav1|0.316088686754;Manf|1.66651825467;Sod2|2.97511848341;Enpep|0.576306803257;Atp1b1|2.20315137873;Gnao1|0.462588473205;Mecp2|0.646116241173;E…	34
GO:0001932	regulation of protein phosphorylation	biological_process	15	0.00571589	0.0242258	Tnf; Lep; Rad51; Ccdc88c; Socs1; Gjc2; Fnip1; Fnip2; Fn1; Tlr7; Tlr8; Wnt9b; Drd1; Igf1; Ropn1l	1.46e-07	4.1e-06	Hspa5|1.65321507761;Fn1|1.88724584104;Ezr|0.656707842574;Fgb|0.603351955307;Ehd4|0.50942408377;Apoa1|0.663885267275;Itgb2|2.78073654391;Fgg|0.616774193548;Map1|1.6413001912;Rack1|1.59933499584;Ilk|0.654486835035;Ager|0.344349433788;Hspa2|0.592206502854;Thbs1|0.257165109034;Pde5a|0.529580401355;Hspb1|0.508145849496;Prkar2a|0.629562043796;Ptpn6|1.62356575463;Mprip|0.647610671357;Pecam1|0.5176840450…	66
GO:0034613	cellular protein localization	biological_process	15	0.0140748	0.0437395	Axin2; Ajuba; Sptbn4; Ahi1; Amot; Optn; Prkcz; Disc1; Wnt3a; Cd63; Ran; Lats2; Grid2; Ank2; Lmna	1.49e-07	4.14e-06	Sptbn1|0.558036945134;Vcl|0.564320701212;Hspa5|1.65321507761;Lcp1|1.70649803751;Hsp90b1|1.62235915493;Ezr|0.656707842574;Lama5|0.627093740817;Calr|1.73206176203;Myo1c|0.546201232033;Ehd2|0.458505719153;Rdx|0.626122212569;Itgb1|0.596683530073;Ehd1|0.530470557984;Hspa9|1.63764404609;Fermt2|0.550039195192;Pigr|2.62373453318;Epb41l2|0.603048959249;Itgb2|2.78073654391;Rack1|1.59933499584;Gdi1|0.645092…	77
GO:0044267	cellular protein metabolic process	biological_process	1	0.330487	0.380069	Psen2	1.49e-07	4.14e-06	Sptbn1|0.558036945134;Hspa5|1.65321507761;Fn1|1.88724584104;C4|3.02103467879;Rrbp1|1.62822193097;C4b|1.57454545455;Eef2|1.61683041435;Hsp90b1|1.62235915493;Ezr|0.656707842574;Mylk|0.624657534247;Gapdh|1.52813141684;P4hb|1.99028654687;Calr|1.73206176203;Pdia4|1.52734375;Fgb|0.603351955307;Rdx|0.626122212569;Ehd4|0.50942408377;Serpina3l|0.656045965004;Serpinh1|1.59017112769;Serpina3c|0.374103639562…	199
GO:0070670	response to interleukin-4	biological_process	3	0.00719303	0.0291657	Ccl11; Il1rn; Ctsb	1.61e-07	4.44e-06	Fasn|1.70159774436;Hspa5|1.65321507761;Rplp0|1.63449163449;Coro1a|1.50814995925;Ctsb|1.67493112948;Rps2|1.50536746491;Rpl3|1.59048027444;Arg1|2.08597046414;Il1rn|3.28953488372	9
GO:0043254	regulation of protein complex assembly	biological_process	2	0.197701	0.254063	Dab2ip; Hjurp	1.61e-07	4.44e-06	Sptbn1|0.558036945134;Lcp1|1.70649803751;Myo1c|0.546201232033;Sptb|0.433053943692;Rdx|0.626122212569;Rack1|1.59933499584;Rps3|1.64983022071;Coro1a|1.50814995925;Capg|2.24339430894;Pecam1|0.517684045062;Sptbn2|0.481331168831;Parp1|1.6160596753;Cav1|0.316088686754;Arpc1b|1.51175040519;Pycard|1.62420382166;Mecp2|0.646116241173;Gmfg|1.78898658029;Nckap1l|2.28395669291;Plek|0.64198757764;Hck|1.5464871…	30
GO:0051493	regulation of cytoskeleton organization	biological_process	1	0.72786	0.752661	Mypn	1.71e-07	4.66e-06	Sptbn1|0.558036945134;Myo1c|0.546201232033;Sptb|0.433053943692;Rdx|0.626122212569;Apoa1|0.663885267275;Ilk|0.654486835035;Coro1a|1.50814995925;Capg|2.24339430894;Pecam1|0.517684045062;Sptbn2|0.481331168831;Gnai1|0.621472053127;Cav1|0.316088686754;Myo1f|1.55677210057;Arpc1b|1.51175040519;Pycard|1.62420382166;Mecp2|0.646116241173;Sorbs3|0.615791018491;Gmfg|1.78898658029;Nckap1l|2.28395669291;Plek|0…	36
GO:0051258	protein polymerization	biological_process	3	0.059657	0.106537	Vtn; Fgb; Fgg	1.74e-07	4.75e-06	Sptbn1|0.558036945134;Myo1c|0.546201232033;Fgb|0.603351955307;Sptb|0.433053943692;Rdx|0.626122212569;Fgg|0.616774193548;Coro1a|1.50814995925;Capg|2.24339430894;Tppp3|0.431884765625;Pecam1|0.517684045062;Sptbn2|0.481331168831;Cav1|0.316088686754;Arpc1b|1.51175040519;Pycard|1.62420382166;Tubb1|0.359827132657;Mecp2|0.646116241173;Gmfg|1.78898658029;Nckap1l|2.28395669291;Aif1|2.15783410138;Tppp|0.531…	25
GO:0030168	platelet activation	biological_process	11	0.0018157	0.00959313	P2rx1; P2ry1; Vwf; Ppbp; Rap2b; Pf4; Entpd2; Wnt3a; Gna13; Adra2b; F2r	2.05e-07	5.51e-06	Vcl|0.564320701212;Fgb|0.603351955307;Vwf|0.569755854509;Fgg|0.616774193548;Ilk|0.654486835035;Myl9|0.547331319235;Hspb1|0.508145849496;Ptpn6|1.62356575463;Cd9|0.496165644172;Pf4|0.19866782508;Plek|0.64198757764;Ppbp|0.344708658559;Itgb3|0.294629660043;Prkcz|0.524296675192;Serpine2|1.80320460148	15
GO:0006518	peptide metabolic process	biological_process	4	0.0470403	0.0876719	Ace; Pam; Cpxm1; Aebp1	2.36e-07	6.31e-06	Rrbp1|1.62822193097;Eef2|1.61683041435;Gapdh|1.52813141684;Calr|1.73206176203;Clic5|0.476907878489;Eif4a1|1.65903197926;Gstm2|0.464921926545;Anpep|1.63904314396;Rack1|1.59933499584;Rps3|1.64983022071;Idh1|1.57858963466;Thbs1|0.257165109034;Eef1g|1.62920391656;G6pdx|1.71984091913;Ace|0.467519438174;Rps2|1.50536746491;Rps3a|1.63390126693;Rps4x|1.67536988686;LOC100910336|1.82754126846;Rpl10a|1.63356…	62
GO:0034614	cellular response to reactive oxygen species	biological_process	6	0.198248	0.254063	Slc8a1; Btk; Ncf1; Mmp9; Prdx5; Ppargc1b	2.89e-07	7.47e-06	Tpm1|0.643503555268;Rack1|1.59933499584;Ager|0.344349433788;Mpo|2.06356137797;Prdx5|2.61848739496;Sftpa1|3.1012482663;Gucy1b3|0.553978033753;Dpep1|0.507411907655;Parp1|1.6160596753;Sod2|2.97511848341;Sftpb|1.65775656325;Fbln5|0.628227194492;Pcna|1.86030204962;Ncf1|2.40915953699;Arg1|2.08597046414;Lcn2|5.62008281573;Aqp1|0.492387033399;Crp|0.663227877121;Glrx|2.39056893901	19
GO:0034097	response to cytokine	biological_process	22	0.00316712	0.0145766	Relb; Ghr; Osmr; Mapkapk3; Socs1; Acp5; Timp1; Timp3; Cftr; Gnao1; Tnfrsf11a; Ptges; Lifr; Serpina3n; Stat1; Aif1; Scgb1a1; Ctsb; Serpina1; Epha3; Serpine1; Cd274	2.91e-07	7.47e-06	Fasn|1.70159774436;Hspa5|1.65321507761;Myo1c|0.546201232033;Fgb|0.603351955307;Hspa9|1.63764404609;Apoa1|0.663885267275;Fgg|0.616774193548;Ilk|0.654486835035;Tjp2|0.550111982083;Lims1|0.619696580098;Rplp0|1.63449163449;Thbs1|0.257165109034;Coro1a|1.50814995925;Ctsb|1.67493112948;Rps2|1.50536746491;Sftpa1|3.1012482663;Pecam1|0.517684045062;Ifi47|1.6085;Ptprc|1.98943323727;Rpl3|1.59048027444;Zyx|0.…	49
GO:0030336	negative regulation of cell migration	biological_process	27	0.00048652	0.00300426	Ptpru; Dlc1; Kank1; Dlg5; Adora3; Klf4; Dpep1; Arap3; Shh; Acvrl1; Slit2; Osbpl8; Rap2b; Egfl7; Ccr5; Tbx5; Ptn; Igfbp5; Drd1; Il1rn; Eng; Cyp1b1; Reck; Cited2; Pdgfb; Serpine1; Adarb1	2.95e-07	7.52e-06	Calr|1.73206176203;Tpm1|0.643503555268;Ilk|0.654486835035;Ager|0.344349433788;Jup|0.599120153973;Thbs1|0.257165109034;Dpep1|0.507411907655;Serpinf1|1.6296875;Osbpl8|1.93063872255;Rras|0.585365853659;Mecp2|0.646116241173;Dag1|0.662337662338;Eng|0.536045314109;Col3a1|2.23564064801;Aif1|2.15783410138;Abr|1.62364189483;Rap2a|0.656498252304;Bst2|0.634046890928;Cygb|2.31623212784;Il1rn|3.28953488372;Re…	21
GO:0070482	response to oxygen levels	biological_process	2	0.00219519	0.010501	Kdr; Vegfa	3.18e-07	8.09e-06	Hsp90b1|1.62235915493;P4hb|1.99028654687;Ldha|1.57656903766;Aldoa|1.67630522088;Ager|0.344349433788;Atp6v1a|1.55127118644;Dpp4|0.458444390598;Ace|0.467519438174;Sftpa1|3.1012482663;Atp6v0d1|1.58775877588;Sod2|2.97511848341;Sftpb|1.65775656325;Col1a1|2.07610887097;Atp1b1|2.20315137873;Mecp2|0.646116241173;Eng|0.536045314109;Ncf2|2.52145922747;Cybb|2.21135326913;Cd34|0.45417070805;Hmox1|2.287648970…	32
GO:0071711	basement membrane organization	biological_process	1	0.380425	0.428194	Tfap2a	3.48e-07	8.76e-06	Lamc1|0.644712430427;Itgb1|0.596683530073;Dag1|0.662337662338;Cma1|1.69668563776;Ctss|2.4877353109;Plod3|1.67387616624;Ramp2|0.529555979297	7
GO:0002446	neutrophil mediated immunity	biological_process	3	0.0312743	0.0714886	Cxcl6; Ace; Cd300lb	3.49e-07	8.76e-06	Anxa3|0.491883915396;Itgb2|2.78073654391;Myo1f|1.55677210057;Ncf1|2.40915953699;Ctsg|1.73336330935;Abr|1.62364189483;Arg1|2.08597046414;Ppbp|0.344708658559	8
GO:0001935	endothelial cell proliferation	biological_process	6	0.00367844	0.0161924	Mmp14; Scarb1; Nos2; Cd34; Bmpr2; Tek	3.64e-07	9.08e-06	Serpina3c|0.374103639562;Apoa1|0.663885267275;Map1|1.6413001912;Ager|0.344349433788;Thbs1|0.257165109034;Cav1|0.316088686754;Eng|0.536045314109;Cd34|0.45417070805;Hmox1|2.28764897075;Arg1|2.08597046414;Cav2|0.386678455644;Lrg1|1.82055532532;Cdh13|0.655297735533;Cyba|1.90019860973;Scarb1|2.03350395533	15
GO:0032496	response to lipopolysaccharide	biological_process	84	3.05e-14	2.49e-13	Tnf; Fmo1; Gch1; Thbd; Ptger2; Ptger3; Bdkrb1; Hpgd; Vldlr; Pcsk1; Ncf2; Mmp9; Mapkapk3; Sod2; Socs1; Thpo; Acp5; Atp4b; Arg1; Abcb1a; Abcb1b; Gjb2; Tfap2a; S100a9; Pde5a; Ppbp; Cxcl1; Cxcl2; Cxcl3; Cxcl6; Cxcl9; Muc5ac; Ace; Cxcl10; Cxcl11; Pawr; Tnfrsf11a; Tjp1; Pla2g4a; Csf2rb; Ptges; Orm1; Slpi; Ccl2; Irg1; Pck1; Serpina3n; Pf4; Trpv4; Kmo; Ccr5; Nos2; Il18bp; Snca; Cd14; Spon2; Cfb; Tlr2; Hp…	3.71e-07	9.18e-06	Aldoa|1.67630522088;Cfb|1.91565135895;Tjp1|0.589125560538;Mpo|2.06356137797;Ace|0.467519438174;Sftpa1|3.1012482663;Hmgb2|1.52456715021;S100a8|2.58813364055;Sod2|2.97511848341;Sftpb|1.65775656325;Fmo1|0.410974499089;Pycard|1.62420382166;Ass1|1.58437761069;Ncf2|2.52145922747;Camp|1.67213822894;Pf4|0.19866782508;Ctsg|1.73336330935;Thbd|0.577415910304;Ugt1a6|1.67091948966;Abr|1.62364189483;Arg1|2.085…	30
GO:0006954	inflammatory response	biological_process	92	2.05e-16	1.68e-15	Tnf; Bmpr1b; Hyal1; Relb; Ccl11; Ccl12; Ccl17; Ccl19; Ccl20; Ccl24; Nlrp3; Ptger2; Ptger3; Ackr1; Bdkrb1; Ncf1; Pdpn; Csf1; C4a; C4b; Tril; Ntrk2; Nfe2l2; Afap1l2; Ppbp; Cxcl1; Cxcl2; Cxcl3; Cxcl6; Cxcl9; Kng1; Cxcl10; Cxcl11; Cxcr3; Il34; Cd180; Tnfrsf11a; Bmp2; Bmp6; Ndst1; S1pr3; C3ar1; Ccl1; Ccl2; Ccl3; Ccl4; Ccl7; Ccl9; Havcr2; Syk; Kit; Serpina3n; Pf4; Gpr33; Prkcz; Ccr1; Ccr4; Ccr5; Nos2; …	4.39e-07	1.08e-05	C4|3.02103467879;C4b|1.57454545455;Apoa1|0.663885267275;Itgb2|2.78073654391;Fgg|0.616774193548;Map1|1.6413001912;Ager|0.344349433788;Thbs1|0.257165109034;Ace|0.467519438174;Cdh5|0.478181343089;Serping1|1.86011656953;Hmgb2|1.52456715021;S100a8|2.58813364055;Zyx|0.485801781737;S100a9|2.83312883436;Serpinf1|1.6296875;Pycard|1.62420382166;Ass1|1.58437761069;Fabp4|3.56028880866;Pf4|0.19866782508;Ncf1|…	40
GO:0051604	protein maturation	biological_process	2	0.383686	0.429906	Psen2; Tspan10	4.46e-07	1.09e-05	Fgb|0.603351955307;Serpinh1|1.59017112769;Fgg|0.616774193548;Rack1|1.59933499584;Thbs1|0.257165109034;Serping1|1.86011656953;S100a8|2.58813364055;Parp1|1.6160596753;Enpep|0.576306803257;Pycard|1.62420382166;Mcpt1|1.70823368637;Spcs2|1.58734693878;Lgmn|3.18071476736;Ctsh|2.21367061356;Mcpt2|1.58256274769;Ctsz|1.53172475424;Cma1|1.69668563776;Gzmb|0.598988720342;P2rx7|0.625034387895;Clec3b|1.661283…	25
GO:0070527	platelet aggregation	biological_process	9	0.00191356	0.0100981	Slc7a11; Rap2b; Gp1ba; Fgb; Fgg; Fermt3; Wnt3a; Plek; Ptpn6	4.61e-07	1.13e-05	Vcl|0.564320701212;Fgb|0.603351955307;Fgg|0.616774193548;Ilk|0.654486835035;Myl9|0.547331319235;Hspb1|0.508145849496;Ptpn6|1.62356575463;Cd9|0.496165644172;Plek|0.64198757764;Itgb3|0.294629660043;Serpine2|1.80320460148	11
GO:0016485	protein processing	biological_process	12	0.339772	0.390595	Gzmc; Pthlh; Psen2; Pcsk1; Pcsk4; Rhbdf2; Rhbdl2; Mcpt1; Mcpt2; Cpxm1; Ctss; Aebp1	4.71e-07	1.14e-05	Fgb|0.603351955307;Fgg|0.616774193548;Rack1|1.59933499584;Thbs1|0.257165109034;Serping1|1.86011656953;S100a8|2.58813364055;Parp1|1.6160596753;Enpep|0.576306803257;Pycard|1.62420382166;Mcpt1|1.70823368637;Spcs2|1.58734693878;Lgmn|3.18071476736;Ctsh|2.21367061356;Mcpt2|1.58256274769;Ctsz|1.53172475424;Cma1|1.69668563776;Gzmb|0.598988720342;P2rx7|0.625034387895;Clec3b|1.66128397007;Pmpcb|1.606731620…	24
GO:0019682	glyceraldehyde-3-phosphate metabolic process	biological_process	1	0.0168967	0.0437395	Tpi1	4.83e-07	1.17e-05	Tkt|1.69782697827;Pgd|1.92018981881;Taldo1|1.52207371405;G6pdx|1.71984091913;Hsd11b1|0.586716859371;Bpgm|0.499779346867;Rpia|1.55009823183	7
GO:0052548	regulation of endopeptidase activity	biological_process	1	0.228157	0.282087	Kng1	5.41e-07	1.3e-05	C4|3.02103467879;C4b|1.57454545455;Serpina3l|0.656045965004;Serpinh1|1.59017112769;Serpina3c|0.374103639562;Serpina1|0.620946989192;Map1|1.6413001912;Rack1|1.59933499584;Thbs1|0.257165109034;Prdx5|2.61848739496;Serpinb6|0.66436605317;Dpep1|0.507411907655;Serping1|1.86011656953;S100a8|2.58813364055;S100a9|2.83312883436;Serpinf1|1.6296875;Pycard|1.62420382166;Lgmn|3.18071476736;Ngp|1.88659793814;Ct…	30
GO:0071417	cellular response to organonitrogen compound	biological_process	2	0.100898	0.154421	Akap5; Cav3	5.5e-07	1.32e-05	Hspa5|1.65321507761;Hsp90b1|1.62235915493;Ezr|0.656707842574;Myo1c|0.546201232033;Ca2|0.53886602652;Jup|0.599120153973;Rplp0|1.63449163449;Hnrnpab|1.5334179357;Atp2b4|0.563799743261;Parp1|1.6160596753;Nucb2|1.54495100128;Rplp1|1.8201536376;Col1a1|2.07610887097;Akap5|0.502024291498;Osbpl8|1.93063872255;Ass1|1.58437761069;Lgmn|3.18071476736;RT1-Bb|2.17457114026;Camp|1.67213822894;Cybb|2.21135326913…	40
GO:0042325	regulation of phosphorylation	biological_process	6	0.0103119	0.0373194	Phactr1; Prkcd; Srpx2; Bard1; Ppp1r14a; Ppp1r14b	5.6e-07	1.33e-05	Hspa5|1.65321507761;Fn1|1.88724584104;Ezr|0.656707842574;Fgb|0.603351955307;Ehd4|0.50942408377;Apoa1|0.663885267275;Itgb2|2.78073654391;Fgg|0.616774193548;Map1|1.6413001912;Rack1|1.59933499584;Ilk|0.654486835035;Ager|0.344349433788;Hspa2|0.592206502854;Thbs1|0.257165109034;Pde5a|0.529580401355;Hspb1|0.508145849496;Prkar2a|0.629562043796;Ptpn6|1.62356575463;Mprip|0.647610671357;Pecam1|0.5176840450…	68
GO:0031667	response to nutrient levels	biological_process	28	0.0124885	0.0437395	Otc; Lep; Pcsk1; Mmp7; Gss; Zeb1; Sod2; Ghrl; Thra; Abcb1a; Psph; Ace; Slit2; Fgfr1; Ppargc1a; Map1b; Slc4a1; Cyba; Igf1; Igf2; Col1a1; Fgf21; Ctsd; Il15ra; Lcn2; Bdnf; Serpine1; Tk1	5.98e-07	1.42e-05	Hspa5|1.65321507761;Eef2|1.61683041435;Mylk|0.624657534247;Ldha|1.57656903766;Clic5|0.476907878489;Cfb|1.91565135895;Apoa1|0.663885267275;Ctsd|2.64965986395;Ager|0.344349433788;Mpo|2.06356137797;G6pdx|1.71984091913;Ace|0.467519438174;Sftpa1|3.1012482663;Lmcd1|0.612326043738;Kank2|0.640891579527;Mybbp1a|1.66083617747;Cav1|0.316088686754;Nucb2|1.54495100128;Sod2|2.97511848341;Sftpb|1.65775656325;Co…	46
GO:0055114	oxidation-reduction process	biological_process	104	0.000421368	0.00262014	Sardh; Plod2; Fmo2; Fmo3; Rfesd; Steap1; Steap3; RGD1564324; Hpdl; Cdo1; Hpgd; Cyp3a9; Ncf1; Ncf2; Srd5a1; Oxr1; Lpo; Phyhd1; Sod3; Duox1; Cyp2b21; Grhpr; Fads3; Aldh1a1; P3h2; Paox; LOC100174910; Aldh1l2; Aoc1; Aoc3; Ifi30; Gapdh; Akr7a3; Iyd; Aloxe3; Ptges; Ppox; Bmp2; Akr1c14; Prdx1; Prdx5; Rtn4ip1; Hsd17b1; Pam; Aldh3a1; Cyp2a3; Pgd; LOC303448; Tbxas1; Cyp2b2; Cyp2b3; Kmo; Ptgr1; Aldh8a1; Nos…	6.11e-07	1.44e-05	Fasn|1.70159774436;Gapdh|1.52813141684;P4hb|1.99028654687;Aldh1a1|0.417704011065;RGD1565368|1.68652958456;Pdia4|1.52734375;Akr1cl|0.639534883721;Ldha|1.57656903766;Apoa1|0.663885267275;Prdx6|0.573525487056;Pgd|1.92018981881;Mpo|2.06356137797;Gdi1|0.645092838196;Idh1|1.57858963466;Prdx5|2.61848739496;G6pdx|1.71984091913;A0A0G2JWZ2|0.516112266112;Cyp2b1|0.454679078883;Cyp4b1|0.540247287409;Blvrb|0.…	69
GO:0051271	negative regulation of cellular component movement	biological_process	1	0.177607	0.231261	Tgfbr3	6.52e-07	1.53e-05	Calr|1.73206176203;Tpm1|0.643503555268;Ilk|0.654486835035;Ager|0.344349433788;Jup|0.599120153973;Thbs1|0.257165109034;Dpep1|0.507411907655;Serpinf1|1.6296875;Cd9|0.496165644172;Osbpl8|1.93063872255;Rras|0.585365853659;Mecp2|0.646116241173;Dag1|0.662337662338;Eng|0.536045314109;Col3a1|2.23564064801;Aif1|2.15783410138;Abr|1.62364189483;Rap2a|0.656498252304;Bst2|0.634046890928;Cygb|2.31623212784;Il1…	22
GO:0052547	regulation of peptidase activity	biological_process	1	0	0	Cav1	7.56e-07	1.77e-05	Fn1|1.88724584104;C4|3.02103467879;C4b|1.57454545455;Serpina3l|0.656045965004;Serpinh1|1.59017112769;Serpina3c|0.374103639562;Serpina1|0.620946989192;Map1|1.6413001912;Rack1|1.59933499584;Thbs1|0.257165109034;Prdx5|2.61848739496;Serpinb6|0.66436605317;Dpep1|0.507411907655;Serping1|1.86011656953;S100a8|2.58813364055;S100a9|2.83312883436;Serpinf1|1.6296875;Pycard|1.62420382166;Lgmn|3.18071476736;Ng…	31
GO:2000146	negative regulation of cell motility	biological_process	1	0.518747	0.55783	Was	7.72e-07	1.79e-05	Calr|1.73206176203;Tpm1|0.643503555268;Ilk|0.654486835035;Ager|0.344349433788;Jup|0.599120153973;Thbs1|0.257165109034;Dpep1|0.507411907655;Serpinf1|1.6296875;Osbpl8|1.93063872255;Rras|0.585365853659;Mecp2|0.646116241173;Dag1|0.662337662338;Eng|0.536045314109;Col3a1|2.23564064801;Aif1|2.15783410138;Abr|1.62364189483;Rap2a|0.656498252304;Bst2|0.634046890928;Cygb|2.31623212784;Il1rn|3.28953488372;Re…	21
GO:0008284	positive regulation of cell proliferation	biological_process	110	6.6e-07	5.17e-06	Tnc; Rad51b; Osm; S100b; Kif20b; Lrp5; Calcrl; Efnb2; Clec11a; Fabp4; Cntfr; Lep; Apln; Crip2; Tgfbr1; Tgfbr3; Osmr; Pthlh; Has2; Dll1; Osr2; Chrna7; Csf1; Cdx2; Ghrh; Thpo; Grk5; Thrb; Rbpj; Timp1; Ntrk2; Ntrk3; Camp; Stox1; Folr2; Hilpda; Optn; Mycn; Fgf1; Shh; Hcls1; Cav3; Adrb2; Sox9; Cxcl10; Cxcl12; Cxcr3; Npy; Adora2b; Il34; Agt; Fgfr1; Fgfr4; Pla2g4a; Edn3; Grem1; Acer2; Atf3; Kdr; S1pr1; …	7.93e-07	1.84e-05	Fn1|1.88724584104;Calr|1.73206176203;Spta1|0.558233890215;Itgb1|0.596683530073;Map1|1.6413001912;Ilk|0.654486835035;Ager|0.344349433788;Dpp4|0.458444390598;Thbs1|0.257165109034;Coro1a|1.50814995925;Rps3a|1.63390126693;Ptpn6|1.62356575463;Nme2|1.56329373208;Ptprc|1.98943323727;Rsu1|0.631217367409;Cav1|0.316088686754;Rac2|2.12288786482;Pycard|1.62420382166;Lgmn|3.18071476736;Mecp2|0.646116241173;Ra…	49
GO:0060326	cell chemotaxis	biological_process	24	3.01e-07	2.37e-06	Ccl20; Defb4; Defb5; Defb14; Ppbp; Defb41; Cxcl1; Cxcl6; Cxcl12; Cxcl14; C3ar1; Ccl4; Kit; Gpr33; Prkcd; Gpr183; Itga1; C5ar1; Vegfa; Eng; Fpr1; Pdgfb; Bcar1; Bin2	8.66e-07	2e-05	Calr|1.73206176203;Itgb2|2.78073654391;Thbs1|0.257165109034;Coro1a|1.50814995925;Hspb1|0.508145849496;Itga1|0.4921875;S100a8|2.58813364055;S100a9|2.83312883436;Lgals3|2.62478386167;Rac2|2.12288786482;Lgmn|3.18071476736;Parva|0.508709853021;Eng|0.536045314109;Pf4|0.19866782508;Nckap1l|2.28395669291;Aif1|2.15783410138;Cd74|1.72976680384;Swap70|1.54280821918;Ppbp|0.344708658559;P2rx4|1.74109589041;C…	21
GO:0042493	response to drug	biological_process	120	6.03e-11	4.89e-10	Tnf; Ptprm; Otc; Lrp2; Uts2r; Fabp4; Wfdc1; Htr2c; Ptger3; Cdk1; Birc5; Slc8a1; Vldlr; Pcsk1; Ncf2; Rad51; Mmp7; Mmp9; Ndufa10; Srd5a1; Lpl; Sod2; Socs1; Grk5; Park2; Thra; Atp4a; Arg1; Abcb1a; Abcb1b; Aldh1a1; Cpb2; Bche; Pde3a; Fosb; Car4; Slco1a6; Kcnk3; Cav1; Ace; Cftr; Aoc1; Gnao1; Tjp1; Alas2; Nckap1l; Myo6; Tgif1; Ak4; Ppox; Adcy1; Ldha; Kdr; Pam; Orm1; Plin2; Top2a; Ccl2; Ccl3; Havcr1; Fn…	8.79e-07	2.02e-05	Hspa5|1.65321507761;Eef2|1.61683041435;Aldh1a1|0.417704011065;Calr|1.73206176203;Ldha|1.57656903766;Tjp1|0.589125560538;Apoa1|0.663885267275;Ager|0.344349433788;Thbs1|0.257165109034;Ace|0.467519438174;Cyp4b1|0.540247287409;Dpep1|0.507411907655;Hmgb2|1.52456715021;Myo6|0.658645775042;Cav1|0.316088686754;Sod2|2.97511848341;Col1a1|2.07610887097;Prkar2b|0.624404446797;Gnao1|0.462588473205;Ass1|1.5843…	40
GO:0050670	regulation of lymphocyte proliferation	biological_process	1	0	0	Lst1	9.03e-07	2.07e-05	Spta1|0.558233890215;Map1|1.6413001912;Coro1a|1.50814995925;Pde5a|0.529580401355;Ptpn6|1.62356575463;Ptprc|1.98943323727;Mnda|2.36263736264;Lgals3|2.62478386167;Gpnmb|3.29805615551;Rac2|2.12288786482;Pycard|1.62420382166;RT1-Bb|2.17457114026;Nckap1l|2.28395669291;Aif1|2.15783410138;Arg1|2.08597046414;Bst1|0.561036372696;Cd74|1.72976680384;RT1-Ba|2.10875331565;Mzb1|3.02362669817	19
GO:0031960	response to corticosteroid	biological_process	3	0.0441965	0.0866363	Col1a1; Kcnma1; Eng	9.27e-07	2.11e-05	Anxa3|0.491883915396;Ace|0.467519438174;Sftpa1|3.1012482663;Parp1|1.6160596753;Cav1|0.316088686754;Serpinf1|1.6296875;Sftpb|1.65775656325;Col1a1|2.07610887097;Ass1|1.58437761069;RT1-Bb|2.17457114026;Eng|0.536045314109;Pcna|1.86030204962;Cybb|2.21135326913;Rpl32|1.63344051447;Ugt1a6|1.67091948966;RT1-Db1|1.74869109948;Aif1|2.15783410138;Arg1|2.08597046414;Aqp1|0.492387033399;RT1-Ba|2.10875331565;C…	25
GO:0012501	programmed cell death	biological_process	2	0.270783	0.327949	Pkm; Capn3	9.45e-07	2.14e-05	Hspa5|1.65321507761;Hsp90b1|1.62235915493;Gapdh|1.52813141684;P4hb|1.99028654687;Aldh1a1|0.417704011065;Fgb|0.603351955307;Ldha|1.57656903766;Itgb1|0.596683530073;Serpina3c|0.374103639562;Fgg|0.616774193548;Rack1|1.59933499584;Rps3|1.64983022071;Ilk|0.654486835035;Ager|0.344349433788;Thbs1|0.257165109034;Prdx5|2.61848739496;G6pdx|1.71984091913;Ace|0.467519438174;Coro1a|1.50814995925;Rps3a|1.63390…	82
GO:0002237	response to molecule of bacterial origin	biological_process	3	0.0441965	0.0866363	Cxcl2; Cd14; Malt1	9.53e-07	2.15e-05	Aldoa|1.67630522088;Cfb|1.91565135895;Tjp1|0.589125560538;Mpo|2.06356137797;Ace|0.467519438174;Sftpa1|3.1012482663;Hmgb2|1.52456715021;S100a8|2.58813364055;Sod2|2.97511848341;Sftpb|1.65775656325;Fmo1|0.410974499089;Pycard|1.62420382166;Ass1|1.58437761069;Ncf2|2.52145922747;Camp|1.67213822894;Pf4|0.19866782508;Ctsg|1.73336330935;Thbd|0.577415910304;Ugt1a6|1.67091948966;Abr|1.62364189483;Arg1|2.085…	30
GO:0070371	ERK1 and ERK2 cascade	biological_process	8	0.0217539	0.0516518	Ccl11; Sox9; Agt; Kdr; Eno1; Iqgap3; Igf1; Mt3	9.69e-07	2.17e-05	Fn1|1.88724584104;Ezr|0.656707842574;Fgb|0.603351955307;Fgg|0.616774193548;Ptpn6|1.62356575463;Cav1|0.316088686754;Gpnmb|3.29805615551;Pycard|1.62420382166;Rras|0.585365853659;Ctsh|2.21367061356;Dusp3|0.650964812713;Dab2|1.64060529634;Npnt|0.604711289859;Dmd|0.639097744361;Chi3l1|4.03610411419;Ptpn1|1.59941151744;Cd74|1.72976680384;Ndrg2|0.437729900158;Prkcdbp|0.643356643357;Itgb3|0.294629660043;…	23
GO:0033344	cholesterol efflux	biological_process	7	0.0182335	0.0445785	Npc2; Apoe; Cav1; Scarb1; Abca5; Abcg8; Soat1	9.72e-07	2.17e-05	Apoa1|0.663885267275;Cav1|0.316088686754;Npc2|2.73086269745;Soat1|2.79607346422;Pon1|0.524076671342;Npc1|1.5821656051;Apoc2|0.399164284143;Apoa2|0.533185294843;Scarb1|2.03350395533	9
GO:0030866	cortical actin cytoskeleton organization	biological_process	4	0.24344	0.298369	Tnf; Nckap1l; Ehd2; Plek	9.72e-07	2.17e-05	Ezr|0.656707842574;Calr|1.73206176203;Ehd2|0.458505719153;Epb41l2|0.603048959249;Fmnl1|1.52014652015;Nckap1l|2.28395669291;Plek|0.64198757764;Epb41|0.4531050345;Prkcdbp|0.643356643357	9
GO:0034111	negative regulation of homotypic cell-cell adhesion	biological_process	1	0.0846737	0.1339	Ccm2l	1.01e-06	2.24e-05	Rdx|0.626122212569;Fgg|0.616774193548;Map1|1.6413001912;Pde5a|0.529580401355;Ptpn6|1.62356575463;Gpnmb|3.29805615551;Cd9|0.496165644172;RT1-Bb|2.17457114026;Dusp3|0.650964812713;Arg1|2.08597046414;Cd74|1.72976680384;RT1-Ba|2.10875331565;Cbfb|1.72232223222;Serpine2|1.80320460148	14
GO:1902531	regulation of intracellular signal transduction	biological_process	2	0.00792547	0.0295982	Ankrd54; Abra	1.05e-06	2.31e-05	Fn1|1.88724584104;Ezr|0.656707842574;P4hb|1.99028654687;Calr|1.73206176203;Fgb|0.603351955307;Itgb1|0.596683530073;Apoa1|0.663885267275;Fgg|0.616774193548;Map1|1.6413001912;Rack1|1.59933499584;Ilk|0.654486835035;Lims1|0.619696580098;Thbs1|0.257165109034;Pde5a|0.529580401355;Hspb1|0.508145849496;Ptpn6|1.62356575463;Ptprc|1.98943323727;Itga1|0.4921875;Lmcd1|0.612326043738;Atp2b4|0.563799743261;S100…	74
GO:0010951	negative regulation of endopeptidase activity	biological_process	47	5.95e-11	4.83e-10	Papln; Itih1; Itih3; Lrp2; Crim1; Wfdc1; Serpinb10; Serpinb1a; C4a; C4b; Renbp; LOC299282; Wfikkn1; Timp1; Timp3; Vtn; Cstb; Ngp; Pttg1; Kng1; Stfa2l1; Gapdh; Agt; Slpi; Serpina3n; Tfpi2; C3; Stfa3; Fetub; Wfdc6a; Pzp; Spint3; Kng1l1; Eppin; Mug1; Serpina1; Serpinb8; A2m; Serpinc1; Reck; Serpine1; Serpine2; Serpinf1; Serpinf2; Tfpi; Serping1; Spock3	1.07e-06	2.35e-05	C4|3.02103467879;C4b|1.57454545455;Serpina3l|0.656045965004;Serpinh1|1.59017112769;Serpina3c|0.374103639562;Serpina1|0.620946989192;Map1|1.6413001912;Thbs1|0.257165109034;Prdx5|2.61848739496;Serpinb6|0.66436605317;Dpep1|0.507411907655;Serping1|1.86011656953;Serpinf1|1.6296875;Ngp|1.88659793814;Camp|1.67213822894;Cryab|0.422419252692;Aqp1|0.492387033399;Lxn|0.55840684309;Dnajb6|0.663522012579;Bst2…	23
GO:0001952	regulation of cell-matrix adhesion	biological_process	1	0.474899	0.515856	Emp2	1.09e-06	2.37e-05	Ilk|0.654486835035;Lims1|0.619696580098;Jup|0.599120153973;Thbs1|0.257165109034;Dag1|0.662337662338;Dmd|0.639097744361;Ppm1f|0.589512263885;Epb41l5|0.595530726257;Itgb3|0.294629660043;Plet1|3.49213943951;Cdh13|0.655297735533;Tek|0.579163008487;Prkcz|0.524296675192	13
GO:0008285	negative regulation of cell proliferation	biological_process	75	0.000124187	0.000854702	Tnf; Ptpru; Osm; Dlc1; Kank2; Cbfa2t3; Cdh5; Axin2; Dll1; Dll4; Sstr1; Sstr4; Adora3; Klf4; Pdpn; Ripply3; Zeb1; Sod2; Dab2ip; Rbpj; Bche; P3h2; Tfap2a; Optn; Pttg1; Cav1; Cav2; Sox7; Sox9; Pmp22; Acvrl1; Ptpn14; Slit2; Adora2b; Rarres1; Agt; Tgif1; Ptges; Zbtb16; Bmp2; Ptprz1; Zbtb7c; Slfn2; Slfn3; Spry1; Trpv2; Sh3bp4; Smad6; Tgfb1; Nox4; Erbb4; Enpp7; Tbx5; Tlr2; Wnt9a; Cth; Itga1; Ndrg1; Wisp…	1.15e-06	2.51e-05	Serpina3c|0.374103639562;Tpm1|0.643503555268;Map1|1.6413001912;Ilk|0.654486835035;Ager|0.344349433788;Thbs1|0.257165109034;Pde5a|0.529580401355;Ptpn6|1.62356575463;Cdh5|0.478181343089;Itga1|0.4921875;Cnn1|0.435345881203;Kank2|0.640891579527;Mnda|2.36263736264;Cav1|0.316088686754;Sod2|2.97511848341;Serpinf1|1.6296875;Gpnmb|3.29805615551;Cd9|0.496165644172;RT1-Bb|2.17457114026;Eng|0.536045314109;Da…	38
GO:0070372	regulation of ERK1 and ERK2 cascade	biological_process	8	0.0262702	0.0616507	Tgfbr3; Cyr61; Stox1; Fn1; Syk; Ceacam1; Tiam1; Ptpn6	1.32e-06	2.82e-05	Fn1|1.88724584104;Ezr|0.656707842574;Fgb|0.603351955307;Fgg|0.616774193548;Ptpn6|1.62356575463;Cav1|0.316088686754;Gpnmb|3.29805615551;Pycard|1.62420382166;Rras|0.585365853659;Dusp3|0.650964812713;Dab2|1.64060529634;Npnt|0.604711289859;Dmd|0.639097744361;Chi3l1|4.03610411419;Ptpn1|1.59941151744;Cd74|1.72976680384;Ndrg2|0.437729900158;Prkcdbp|0.643356643357;Itgb3|0.294629660043;Pla2g2a|0.358685266…	22
GO:0030193	regulation of blood coagulation	biological_process	3	0.0208786	0.0497062	Cav1; F11; F2r	1.32e-06	2.82e-05	Fgb|0.603351955307;Fgg|0.616774193548;Map1|1.6413001912;Thbs1|0.257165109034;Serping1|1.86011656953;S100a9|2.83312883436;Cd9|0.496165644172;Thbd|0.577415910304;Cd34|0.45417070805;Plek|0.64198757764;Tspan8|0.41358869129;Enpp4|0.551557982653;Serpine2|1.80320460148	13
GO:0019637	organophosphate metabolic process	biological_process	1	0	0	Phex	1.34e-06	2.84e-05	Tkt|1.69782697827;Pkm|1.96197552448;Gapdh|1.52813141684;ENSRNOG00000028543|1.61178509532;RGD1565368|1.68652958456;Ldha|1.57656903766;Aldoa|1.67630522088;Apoa1|0.663885267275;Prdx6|0.573525487056;Pgd|1.92018981881;Taldo1|1.52207371405;Rack1|1.59933499584;Atp1a2|0.428096030425;Atp6v1a|1.55127118644;Idh1|1.57858963466;Fabp5|2.68681318681;Thbs1|0.257165109034;G6pdx|1.71984091913;Pde5a|0.529580401355;…	64
GO:0031100	animal organ regeneration	biological_process	29	4.09e-07	3.21e-06	Ptpru; Lrp2; Htr2c; Cdk1; Tgfbr1; Tgfbr3; Socs1; Nr4a3; Cxcl6; Slco1a5; Slco1a6; Angpt1; Cav1; Ace; Cxcl12; Orm1; Lifr; Ccl2; Anxa3; Pkm; Tgfb1; Hp; Ccna2; C5ar1; Fpgs; Cdkn1a; Pfkfb1; Nnmt; Mki67	1.41e-06	2.96e-05	Lcp1|1.70649803751;Anxa3|0.491883915396;Eif4a1|1.65903197926;Apoa1|0.663885267275;Ace|0.467519438174;Hmgb2|1.52456715021;Igf2r|1.75984077842;Cav1|0.316088686754;Rps16|1.68678414097;Pcna|1.86030204962;Rpl32|1.63344051447;Hmox1|2.28764897075;Rps15|1.69835466179;Apoa2|0.533185294843;Ppat|1.51183673469;Tek|0.579163008487;Lpin1|0.267964071856	17
GO:0007009	plasma membrane organization	biological_process	6	0.00243467	0.0115032	Mtss1l; Sptbn1; Cav3; Baiap2; Sptb; Mpp5	1.41e-06	2.96e-05	Sptbn1|0.558036945134;Ezr|0.656707842574;Lama5|0.627093740817;Ehd2|0.458505719153;Rdx|0.626122212569;Spta1|0.558233890215;Itgb1|0.596683530073;Rack1|1.59933499584;Jup|0.599120153973;Sdpr|0.395055744062;Ank1|0.515625;Cav1|0.316088686754;S100a9|2.83312883436;Atp1b1|2.20315137873;Numb|0.592405063291;Cav2|0.386678455644;Rap2a|0.656498252304;F11r|0.627275353944;P2rx7|0.625034387895;Baiap2|1.5899366085…	25
GO:0030195	negative regulation of blood coagulation	biological_process	8	1.13e-05	8.45e-05	Thbd; Apoe; Kng1; Tspan8; Cd34; Kng1l1; Serpine2; Tfpi	1.48e-06	3.07e-05	Fgb|0.603351955307;Fgg|0.616774193548;Map1|1.6413001912;Thbs1|0.257165109034;Serping1|1.86011656953;Cd9|0.496165644172;Thbd|0.577415910304;Cd34|0.45417070805;Tspan8|0.41358869129;Serpine2|1.80320460148	10
GO:0050832	defense response to fungus	biological_process	6	0.0103119	0.0373194	Defa5; Ncf1; Cotl1; Np4; Gapdh; Spon2	1.53e-06	3.18e-05	Mpo|2.06356137797;Cotl1|1.73855046687;Ncf1|2.40915953699;Ctsg|1.73336330935;Arg1|2.08597046414;Np4|1.6681724846;Defa|2.35580912863	7
GO:0007166	cell surface receptor signaling pathway	biological_process	44	2.93e-06	2.24e-05	Pdcd1lg2; Calcrl; Sctr; Gcgr; Vldlr; Fcer1g; Calcr; Mapkapk3; Tspan10; Tspan11; Tspan12; Tspan13; Il12b; Cxcr3; Tspan1; Tspan7; Tspan8; Agt; Edn3; Fcgr1a; Fcgr2a; Fcgr2b; Syk; Prkcz; Upk1b; Sema6a; Cd53; Col4a3; Cd63; Cd86; Cd8a; Glp1r; Ghrhr; Rtn4rl1; Rtn4rl2; Adgra2; Adgrd1; Adgrf5; Tacr1; Adgrl2; Adgrl3; Cd274; Vipr1; Vipr2	1.63e-06	3.37e-05	Sptbn1|0.558036945134;Hspa5|1.65321507761;Ezr|0.656707842574;Lama5|0.627093740817;Myo1c|0.546201232033;Fgb|0.603351955307;Itgb1|0.596683530073;Fermt2|0.550039195192;Pigr|2.62373453318;Apoa1|0.663885267275;Itgb2|2.78073654391;Akap2|0.432027346831;Fgg|0.616774193548;Rack1|1.59933499584;Ilk|0.654486835035;Tjp2|0.550111982083;Lims1|0.619696580098;Thbs1|0.257165109034;Coro1a|1.50814995925;Hspb1|0.5081…	101
GO:0008064	regulation of actin polymerization or depolymerization	biological_process	2	0.130737	0.182814	Cit; Was	1.68e-06	3.44e-05	Sptbn1|0.558036945134;Myo1c|0.546201232033;Sptb|0.433053943692;Rdx|0.626122212569;Coro1a|1.50814995925;Capg|2.24339430894;Pecam1|0.517684045062;Sptbn2|0.481331168831;Arpc1b|1.51175040519;Pycard|1.62420382166;Gmfg|1.78898658029;Nckap1l|2.28395669291;Plek|0.64198757764;Swap70|1.54280821918;Baiap2|1.58993660856;Tmsb4x|0.574638233054;Add2|0.534487496565;Lmod1|0.595536959554	18
GO:0033554	cellular response to stress	biological_process	2	0.526219	0.564636	Relb; Aqp5	1.88e-06	3.79e-05	Hspa5|1.65321507761;Eef2|1.61683041435;Hsp90b1|1.62235915493;Ezr|0.656707842574;Mylk|0.624657534247;P4hb|1.99028654687;Calr|1.73206176203;Tpm1|0.643503555268;Apoa1|0.663885267275;Ca2|0.53886602652;Rack1|1.59933499584;Rps3|1.64983022071;Ager|0.344349433788;Mpo|2.06356137797;Prdx5|2.61848739496;G6pdx|1.71984091913;Hspb1|0.508145849496;Txndc5|1.9165460685;Sftpa1|3.1012482663;Nme2|1.56329373208;Gucy1…	81
GO:0000165	MAPK cascade	biological_process	15	0.260571	0.31805	Tnf; Mapkapk3; Mef2a; Plvap; Ccl2; Ccl3; Ccr5; Tgfb1; Mapk10; Mapk12; Tnik; Fgf23; Adra2b; Shank3; Dok5	1.94e-06	3.9e-05	Fn1|1.88724584104;Ezr|0.656707842574;Fgb|0.603351955307;Fgg|0.616774193548;Map1|1.6413001912;Ilk|0.654486835035;Thbs1|0.257165109034;Pde5a|0.529580401355;Ptpn6|1.62356575463;Ptprc|1.98943323727;Itga1|0.4921875;Cav1|0.316088686754;Gpnmb|3.29805615551;Pycard|1.62420382166;Rras|0.585365853659;Dag1|0.662337662338;Ctsh|2.21367061356;Dusp3|0.650964812713;Ncf1|2.40915953699;Dab2|1.64060529634;Npnt|0.604…	42
GO:0072593	reactive oxygen species metabolic process	biological_process	8	0.043694	0.0866363	Cyr61; Duox1; Vav1; Nox4; Ndufaf2; Cyba; Pmaip1; Pdgfb	2.09e-06	4.16e-05	Prdx6|0.573525487056;Itgb2|2.78073654391;Ager|0.344349433788;Mpo|2.06356137797;Thbs1|0.257165109034;G6pdx|1.71984091913;Atp2b4|0.563799743261;Sod2|2.97511848341;Hk2|2.25623700624;Fbln5|0.628227194492;Ass1|1.58437761069;Ncf2|2.52145922747;Ncf1|2.40915953699;Cybb|2.21135326913;Cd34|0.45417070805;Aif1|2.15783410138;Cryab|0.422419252692;Crp|0.663227877121;P2rx7|0.625034387895;Cyba|1.90019860973;P2rx4…	21
GO:0009888	tissue development	biological_process	5	0.129287	0.182814	Edar; Gata2; Gata4; Wt1; Gaa	2.09e-06	4.16e-05	Vcl|0.564320701212;Myh14|0.629564709319;Fasn|1.70159774436;Fn1|1.88724584104;Eef2|1.61683041435;Ezr|0.656707842574;Mylk|0.624657534247;Lama5|0.627093740817;Aldh1a1|0.417704011065;Calr|1.73206176203;Rdx|0.626122212569;Serpinh1|1.59017112769;Itgb1|0.596683530073;Clic5|0.476907878489;Tpm1|0.643503555268;Ca2|0.53886602652;Itgb2|2.78073654391;Tagln|0.598286159439;Ilk|0.654486835035;Ager|0.344349433788…	77
GO:0030865	cortical cytoskeleton organization	biological_process	3	0.059657	0.106537	Rhobtb3; Rtkn2; Anln	2.24e-06	4.41e-05	Ezr|0.656707842574;Calr|1.73206176203;Ehd2|0.458505719153;Epb41l2|0.603048959249;Fmnl1|1.52014652015;Nckap1l|2.28395669291;Plek|0.64198757764;Epb41|0.4531050345;Prkcdbp|0.643356643357	9
GO:0072657	protein localization to membrane	biological_process	5	0.0221713	0.0524328	Fermt2; Capn3; Pacsin1; Rab32; Tiam1	2.52e-06	4.93e-05	Sptbn1|0.558036945134;Ezr|0.656707842574;Lama5|0.627093740817;Myo1c|0.546201232033;Ehd2|0.458505719153;Rdx|0.626122212569;Itgb1|0.596683530073;Fermt2|0.550039195192;Pigr|2.62373453318;Itgb2|2.78073654391;Rack1|1.59933499584;Gdi1|0.645092838196;Jup|0.599120153973;Ank1|0.515625;Osbpl8|1.93063872255;Atp1b1|2.20315137873;Ncf1|2.40915953699;Srpra|2.12962962963;Numb|0.592405063291;Rap2a|0.656498252304;…	29
GO:0051247	positive regulation of protein metabolic process	biological_process	3	0.0312743	0.0714886	Chrna7; Klf2; Klf4	2.72e-06	5.3e-05	Hspa5|1.65321507761;Fn1|1.88724584104;Eef2|1.61683041435;Ezr|0.656707842574;Fgb|0.603351955307;Rdx|0.626122212569;Ehd4|0.50942408377;Fgg|0.616774193548;Map1|1.6413001912;Rack1|1.59933499584;Ilk|0.654486835035;Ager|0.344349433788;Hspa2|0.592206502854;Thbs1|0.257165109034;Pde5a|0.529580401355;Rps3a|1.63390126693;Hspb1|0.508145849496;Mprip|0.647610671357;Ptprc|1.98943323727;Itga1|0.4921875;Atp2b4|0.…	67
GO:0010466	negative regulation of peptidase activity	biological_process	4	0.21821	0.277903	Cstb; Eppin; Serpine2; Slpil3	2.86e-06	5.55e-05	C4|3.02103467879;C4b|1.57454545455;Serpina3l|0.656045965004;Serpinh1|1.59017112769;Serpina3c|0.374103639562;Serpina1|0.620946989192;Map1|1.6413001912;Thbs1|0.257165109034;Prdx5|2.61848739496;Serpinb6|0.66436605317;Dpep1|0.507411907655;Serping1|1.86011656953;Serpinf1|1.6296875;Ngp|1.88659793814;Camp|1.67213822894;Cryab|0.422419252692;Aqp1|0.492387033399;Lxn|0.55840684309;Dnajb6|0.663522012579;Bst2…	23
GO:0010941	regulation of cell death	biological_process	3	0.120351	0.18129	Ocm2; Cryab; Hspa1a	2.98e-06	5.74e-05	Hspa5|1.65321507761;Hsp90b1|1.62235915493;P4hb|1.99028654687;Aldh1a1|0.417704011065;Fgb|0.603351955307;Ldha|1.57656903766;Itgb1|0.596683530073;Serpina3c|0.374103639562;Fgg|0.616774193548;Rack1|1.59933499584;Rps3|1.64983022071;Ilk|0.654486835035;Ager|0.344349433788;Thbs1|0.257165109034;Prdx5|2.61848739496;G6pdx|1.71984091913;Ace|0.467519438174;Coro1a|1.50814995925;Ctsb|1.67493112948;Rps3a|1.633901…	74
GO:0030593	neutrophil chemotaxis	biological_process	32	5.96e-15	4.88e-14	Ccl11; Ccl12; Ccl17; Ccl19; Ccl20; Ccl24; Fcer1g; Vav1; S100a9; Cxcl1; Cxcl2; Cxcl3; Cxcl6; Nckap1l; Edn3; Fcgr2a; Ccl1; Ccl2; Ccl3; Ccl4; Ccl7; Ccl9; Syk; Lgals3; Itga1; Itga9; Itgam; Itgb2; Trem1; Trem3; C5ar1; Spp1	3.37e-06	6.43e-05	Itgb2|2.78073654391;Itga1|0.4921875;S100a8|2.58813364055;S100a9|2.83312883436;Lgals3|2.62478386167;Rac2|2.12288786482;Pf4|0.19866782508;Nckap1l|2.28395669291;Cd74|1.72976680384;Ppbp|0.344708658559;Cxadr|0.66590519703	11
GO:0042110	T cell activation	biological_process	7	0.0565438	0.102463	Chrna7; Vav1; Tgfb1; Cd28; Cd8a; Was; Dock2	3.44e-06	6.54e-05	Lcp1|1.70649803751;Spta1|0.558233890215;Map1|1.6413001912;Dpp4|0.458444390598;Coro1a|1.50814995925;Pde5a|0.529580401355;Ptpn6|1.62356575463;Ptprc|1.98943323727;Cav1|0.316088686754;Lgals3|2.62478386167;Gpnmb|3.29805615551;Rac2|2.12288786482;Pycard|1.62420382166;RT1-Bb|2.17457114026;Dusp3|0.650964812713;Cd48|0.642937535172;Nckap1l|2.28395669291;Aif1|2.15783410138;Arg1|2.08597046414;Apbb1ip|1.595788…	27
GO:0050766	positive regulation of phagocytosis	biological_process	13	0.00123078	0.00700777	Tnf; Fcer1g; Mex3b; Fcgr1a; Fcgr2a; Fcgr2b; Camk1d; C3; Slc11a1; Cyba; Pycard; Gata2; Dock2	3.55e-06	6.73e-05	Calr|1.73206176203;Ager|0.344349433788;Sftpa1|3.1012482663;Pycard|1.62420382166;C2|1.90729072907;Nckap1l|2.28395669291;Abr|1.62364189483;Cd47|0.629707743296;Cyba|1.90019860973	9
GO:0002687	positive regulation of leukocyte migration	biological_process	9	0.000197175	0.00132917	Ccl12; Bdkrb1; Adora3; Mmp9; Aoc3; Ccl2; Tlr2; Kitlg; Tacr1	3.63e-06	6.8e-05	Calr|1.73206176203;Pecam1|0.517684045062;Lgals3|2.62478386167;Rac2|2.12288786482;Pycard|1.62420382166;Lgmn|3.18071476736;Pf4|0.19866782508;Nckap1l|2.28395669291;Aif1|2.15783410138;Cd74|1.72976680384;Swap70|1.54280821918;Ppbp|0.344708658559;Itgb3|0.294629660043;P2rx4|1.74109589041	14
GO:0007179	transforming growth factor beta receptor signaling pathway	biological_process	17	0.00255092	0.0120397	Cdh5; Tgfbr1; Tgfbr3; LOC103690035; Cldn5; Hpgd; Acvrl1; Ccl2; Smad6; Smad7; Tgfb1; Fermt2; Fshb; Ltbp4; Amhr2; Eng; Cited2	3.64e-06	6.8e-05	Hspa5|1.65321507761;Fermt2|0.550039195192;Thbs1|0.257165109034;Cdh5|0.478181343089;Parp1|1.6160596753;Zyx|0.485801781737;Cav1|0.316088686754;Tgfb1i1|0.623172103487;Eng|0.536045314109;Npnt|0.604711289859;Itga8|0.472571716155;Col3a1|2.23564064801;Cav2|0.386678455644;Lrg1|1.82055532532;Hpgd|0.440072016461	15
GO:0015671	oxygen transport	biological_process	6	0.000925559	0.00537913	LOC689064; Hba1; Hba2; Hbe2; Hbb; Cygb	3.75e-06	6.97e-05	Hbb|0.291188484731;ENSRNOG00000031230|0.330023364486;LOC103694855|0.297651663405;Hba-a3|0.409757269887;Hbe1|0.436751317681;Cygb|2.31623212784	6
GO:0045184	establishment of protein localization	biological_process	7	0.242828	0.298071	Fam65b; Zdhhc15; Pdzd7; Nrxn1; Itga8; Kif14; Plk1	3.75e-06	6.97e-05	Sptbn1|0.558036945134;Hspa5|1.65321507761;Fn1|1.88724584104;Rrbp1|1.62822193097;Lcp1|1.70649803751;Hsp90b1|1.62235915493;Ezr|0.656707842574;Lama5|0.627093740817;Calr|1.73206176203;Myo1c|0.546201232033;Fgb|0.603351955307;Rdx|0.626122212569;Itgb1|0.596683530073;Ehd1|0.530470557984;Hspa9|1.63764404609;Apoa1|0.663885267275;Fgg|0.616774193548;Rack1|1.59933499584;Lims1|0.619696580098;Gdi1|0.64509283819…	80
GO:0031638	zymogen activation	biological_process	4	0.0903521	0.142096	C1r; Klk1c2; Mmp14; Prss12	4.09e-06	7.58e-05	Fgb|0.603351955307;Fgg|0.616774193548;Rack1|1.59933499584;Thbs1|0.257165109034;S100a8|2.58813364055;Pycard|1.62420382166;Lgmn|3.18071476736;Ctsh|2.21367061356;Ctsz|1.53172475424;Clec3b|1.66128397007;C1r|1.54355400697;Serpine2|1.80320460148	12
GO:0051017	actin filament bundle assembly	biological_process	9	0.107184	0.163816	Shroom2; Pls3; Cald1; Pawr; Espn; Add2; Baiap2; Aif1; Gas7	4.52e-06	8.29e-05	Lcp1|1.70649803751;Hsp90b1|1.62235915493;Ezr|0.656707842574;Rdx|0.626122212569;Apoa1|0.663885267275;Zyx|0.485801781737;Sorbs3|0.615791018491;Aif1|2.15783410138;Plek|0.64198757764;Ppm1f|0.589512263885;Swap70|1.54280821918;Shank3|0.491952232606;Baiap2|1.58993660856;Synpo2|0.56570783982;Add2|0.534487496565	15
GO:0046903	secretion	biological_process	1	0.228157	0.282087	Fbln5	4.55e-06	8.31e-05	Sptbn1|0.558036945134;Fn1|1.88724584104;Ezr|0.656707842574;Fgb|0.603351955307;Anxa3|0.491883915396;Apoa1|0.663885267275;Ca2|0.53886602652;Itgb2|2.78073654391;Fgg|0.616774193548;Anpep|1.63904314396;Rplp0|1.63449163449;Ace|0.467519438174;Coro1a|1.50814995925;S100a8|2.58813364055;Myo6|0.658645775042;S100a9|2.83312883436;Nucb2|1.54495100128;Llgl2|0.608926080893;Myo1g|1.58617710583;Myo1f|1.55677210057…	58
GO:0008217	regulation of blood pressure	biological_process	30	2.2e-12	1.79e-11	Lrp5; Corin; P2rx1; Gch1; Lep; Dll1; Ramp2; Npr3; Sod2; Gucy1a3; Myh6; Ace; Acvrl1; Npy; Aoc3; Agt; C3ar1; Trhde; Trpv4; Nos2; Cd34; Cacna1b; Hmox1; Cyba; Pomc; Tac1; Ednrb; Sult1a1; Tacr1; Atp1a2	4.74e-06	8.61e-05	Tpm1|0.643503555268;Anpep|1.63904314396;Atp1a2|0.428096030425;Ace|0.467519438174;Scpep1|1.71255934398;Manf|1.66651825467;Sod2|2.97511848341;Enpep|0.576306803257;Mecp2|0.646116241173;Eng|0.536045314109;Ncf2|2.52145922747;Cd34|0.45417070805;Hmox1|2.28764897075;Ncald|0.596219931271;F11r|0.627275353944;Cyba|1.90019860973;P2rx4|1.74109589041;Ramp2|0.529555979297	18
GO:0008154	actin polymerization or depolymerization	biological_process	4	0.0132756	0.0437395	Gsn; Ghrl; Cap2; Was	4.97e-06	8.98e-05	Sptbn1|0.558036945134;Myo1c|0.546201232033;Sptb|0.433053943692;Rdx|0.626122212569;Coro1a|1.50814995925;Capg|2.24339430894;Pecam1|0.517684045062;Sptbn2|0.481331168831;Arpc1b|1.51175040519;Pycard|1.62420382166;Gmfg|1.78898658029;Nckap1l|2.28395669291;Aif1|2.15783410138;Plek|0.64198757764;Swap70|1.54280821918;Baiap2|1.58993660856;Tmsb4x|0.574638233054;Add2|0.534487496565;Lmod1|0.595536959554	19
GO:0061024	membrane organization	biological_process	4	0.0903521	0.142096	Mtss1l; Sgca; Snca; Pmp2	5.09e-06	9.16e-05	Sptbn1|0.558036945134;Ezr|0.656707842574;Lama5|0.627093740817;Myo1c|0.546201232033;Ehd2|0.458505719153;Rdx|0.626122212569;Spta1|0.558233890215;Itgb1|0.596683530073;Fermt2|0.550039195192;Pigr|2.62373453318;Itgb2|2.78073654391;Rack1|1.59933499584;Ager|0.344349433788;Gdi1|0.645092838196;Jup|0.599120153973;Coro1a|1.50814995925;Sdpr|0.395055744062;Ank1|0.515625;Cav1|0.316088686754;S100a9|2.83312883436…	48
GO:0043408	regulation of MAPK cascade	biological_process	13	0.0471437	0.0878461	Bmp15; Bmp8a; Psap; Pik3ap1; Ntrk2; Gdf10; Gdf15; Inhbe; Bmp2; Bmp6; Mylk2; Tgfb1; Atp6ap2	5.16e-06	9.26e-05	Fn1|1.88724584104;Ezr|0.656707842574;Fgb|0.603351955307;Fgg|0.616774193548;Map1|1.6413001912;Ilk|0.654486835035;Thbs1|0.257165109034;Pde5a|0.529580401355;Ptpn6|1.62356575463;Ptprc|1.98943323727;Itga1|0.4921875;Cav1|0.316088686754;Gpnmb|3.29805615551;Pycard|1.62420382166;Rras|0.585365853659;Dag1|0.662337662338;Dusp3|0.650964812713;Ncf1|2.40915953699;Dab2|1.64060529634;Npnt|0.604711289859;Dmd|0.639…	38
GO:0034329	cell junction assembly	biological_process	2	0.074225	0.127735	Sh3bp1; Vmp1	5.19e-06	9.27e-05	Vcl|0.564320701212;Fn1|1.88724584104;Lamc1|0.644712430427;Myo1c|0.546201232033;Tns1|0.490512087341;Fermt2|0.550039195192;Lims1|0.619696580098;Jup|0.599120153973;Cdh5|0.478181343089;Lama3|0.646818447169;Cd9|0.496165644172;Cgn|0.642938173568;Ppm1f|0.589512263885;Epb41l5|0.595530726257;Itgb3|0.294629660043;Ramp2|0.529555979297;Tek|0.579163008487	17
GO:0046651	lymphocyte proliferation	biological_process	1	0.129191	0.182814	Hells	5.58e-06	9.81e-05	Spta1|0.558233890215;Map1|1.6413001912;Coro1a|1.50814995925;Pde5a|0.529580401355;Ptpn6|1.62356575463;Ptprc|1.98943323727;Mnda|2.36263736264;Lgals3|2.62478386167;Gpnmb|3.29805615551;Rac2|2.12288786482;Pycard|1.62420382166;RT1-Bb|2.17457114026;Nckap1l|2.28395669291;Aif1|2.15783410138;Arg1|2.08597046414;Bst1|0.561036372696;Cd74|1.72976680384;RT1-Ba|2.10875331565;P2rx7|0.625034387895;Mzb1|3.023626698…	20
GO:0061572	actin filament bundle organization	biological_process	1	0.0168967	0.0437395	Fam101a	5.59e-06	9.81e-05	Lcp1|1.70649803751;Hsp90b1|1.62235915493;Ezr|0.656707842574;Rdx|0.626122212569;Apoa1|0.663885267275;Zyx|0.485801781737;Sorbs3|0.615791018491;Aif1|2.15783410138;Plek|0.64198757764;Ppm1f|0.589512263885;Swap70|1.54280821918;Shank3|0.491952232606;Baiap2|1.58993660856;Synpo2|0.56570783982;Add2|0.534487496565	15
GO:0009612	response to mechanical stimulus	biological_process	32	8.78e-07	6.86e-06	Tnc; Tnf; P2ry1; Piezo2; Bdkrb1; Mmp9; Asic2; Kcna5; Timp3; Psph; Fosb; Kcnk2; Cav1; Cxcl12; Bmp2; Ccl2; Mmp14; Prkcd; Nos2; Ppl; Enpp1; Map1b; Igfbp2; Ccnb1; Stat1; Igf1; Col1a1; Gata4; Ctsb; Cited2; Lmna; Chi3l1	5.77e-06	0.000101	Ppl|0.532898314301;Atp1a2|0.428096030425;Mpo|2.06356137797;Jup|0.599120153973;Thbs1|0.257165109034;Ctsb|1.67493112948;Sftpa1|3.1012482663;Cav1|0.316088686754;Sftpb|1.65775656325;Col1a1|2.07610887097;Dag1|0.662337662338;Eng|0.536045314109;Dmd|0.639097744361;Col3a1|2.23564064801;Tnc|1.84518451845;Aqp1|0.492387033399;Chi3l1|4.03610411419;P2rx7|0.625034387895;Itgb3|0.294629660043;Cyba|1.90019860973;T…	22
GO:0030833	regulation of actin filament polymerization	biological_process	5	0.0964185	0.151129	Arhgap28; Pfn3; Eps8l2; Hcls1; Ppp1r9a	5.86e-06	0.000102	Sptbn1|0.558036945134;Myo1c|0.546201232033;Sptb|0.433053943692;Rdx|0.626122212569;Coro1a|1.50814995925;Capg|2.24339430894;Pecam1|0.517684045062;Sptbn2|0.481331168831;Arpc1b|1.51175040519;Pycard|1.62420382166;Gmfg|1.78898658029;Nckap1l|2.28395669291;Baiap2|1.58993660856;Tmsb4x|0.574638233054;Add2|0.534487496565;Lmod1|0.595536959554	16
GO:0048468	cell development	biological_process	15	0.0106158	0.0383723	Bmp15; Bmp8a; Vav1; Gdf10; Gdf15; Shh; Inhbe; Bmp2; Bmp6; Ferd3l; Tgfb1; Maf; Igf1; Gata2; Gata4	5.86e-06	0.000102	Vcl|0.564320701212;Fasn|1.70159774436;Hspa5|1.65321507761;Fn1|1.88724584104;Lamc1|0.644712430427;Ezr|0.656707842574;Lama5|0.627093740817;Calr|1.73206176203;Rdx|0.626122212569;Serpinh1|1.59017112769;Itgb1|0.596683530073;Ehd1|0.530470557984;Clic5|0.476907878489;Fermt2|0.550039195192;Tpm1|0.643503555268;Apoa1|0.663885267275;Fgg|0.616774193548;Ilk|0.654486835035;Ager|0.344349433788;Tjp2|0.55011198208…	92
GO:0030041	actin filament polymerization	biological_process	7	0.00861338	0.0316903	Gsn; Arpc4; Hcls1; Cobl; Was; Aif1; Gas7	6.22e-06	0.000107	Sptbn1|0.558036945134;Myo1c|0.546201232033;Sptb|0.433053943692;Rdx|0.626122212569;Coro1a|1.50814995925;Capg|2.24339430894;Pecam1|0.517684045062;Sptbn2|0.481331168831;Arpc1b|1.51175040519;Pycard|1.62420382166;Gmfg|1.78898658029;Nckap1l|2.28395669291;Aif1|2.15783410138;Baiap2|1.58993660856;Tmsb4x|0.574638233054;Add2|0.534487496565;Lmod1|0.595536959554	17
GO:0042554	superoxide anion generation	biological_process	8	4.5e-07	3.53e-06	Ncf1; Ncf2; Sod2; Prg3; Nox3; Nox4; Cyba; Cybb	6.24e-06	0.000107	Itgb2|2.78073654391;Sod2|2.97511848341;Ncf2|2.52145922747;Ncf1|2.40915953699;Cybb|2.21135326913;Crp|0.663227877121;Cyba|1.90019860973	7
GO:0051156	glucose 6-phosphate metabolic process	biological_process	4	0.00295794	0.0136776	Hk2; Hk3; G6pc; G6pd	6.24e-06	0.000107	Pgd|1.92018981881;Taldo1|1.52207371405;G6pdx|1.71984091913;Hk2|2.25623700624;Hsd11b1|0.586716859371;Bpgm|0.499779346867;Rpia|1.55009823183	7
GO:0015991	ATP hydrolysis coupled proton transport	biological_process	11	0.000202889	0.00136055	Atp6v0c; Atp6v1a; Atp6v1h; Atp6v0a4; Atp6v0d2; Atp4a; Tcirg1; Atp6v1b2; Atp6v1c1; Atp1a2; Atp1a3	6.27e-06	0.000107	Atp1a2|0.428096030425;Atp6v1a|1.55127118644;Atp6v1b2|1.55403087479;Atp6v1c1|1.89177693762;Atp6v0d1|1.58775877588;Atp6v1e1|1.88790697674;Atp6v1f|1.53306702175;Atp6v1h|1.51256077796;Atp6v0c|2.19339622642	9
GO:0001885	endothelial cell development	biological_process	2	0.0178975	0.0439142	Gpx1; Heg1	6.27e-06	0.000107	Fasn|1.70159774436;Ezr|0.656707842574;Rdx|0.626122212569;Tjp2|0.550111982083;Cdh5|0.478181343089;Eng|0.536045314109;Dmd|0.639097744361;Plod3|1.67387616624;F11r|0.627275353944	9
GO:0040013	negative regulation of locomotion	biological_process	2	0.00792547	0.0295982	Htr2c; Ghrl	6.64e-06	0.000112	Calr|1.73206176203;Tpm1|0.643503555268;Ilk|0.654486835035;Ager|0.344349433788;Jup|0.599120153973;Thbs1|0.257165109034;Dpep1|0.507411907655;Serpinf1|1.6296875;Osbpl8|1.93063872255;Rras|0.585365853659;Mecp2|0.646116241173;Dag1|0.662337662338;Eng|0.536045314109;Col3a1|2.23564064801;Aif1|2.15783410138;Abr|1.62364189483;Rap2a|0.656498252304;Bst2|0.634046890928;Cygb|2.31623212784;Il1rn|3.28953488372;Re…	21
GO:0030595	leukocyte chemotaxis	biological_process	8	2.5e-05	0.000184056	S100a9; Cxcl2; S1pr1; Ccl3; Ccl4; Pf4; Ccr1; Gpr183	6.67e-06	0.000113	Calr|1.73206176203;Itgb2|2.78073654391;Coro1a|1.50814995925;Itga1|0.4921875;S100a8|2.58813364055;S100a9|2.83312883436;Lgals3|2.62478386167;Rac2|2.12288786482;Lgmn|3.18071476736;Pf4|0.19866782508;Nckap1l|2.28395669291;Aif1|2.15783410138;Cd74|1.72976680384;Swap70|1.54280821918;Ppbp|0.344708658559;Cxadr|0.66590519703	16
GO:0006098	pentose-phosphate shunt	biological_process	4	0.0086603	0.0316903	Pgd; G6pd; Tkt; Tpi1	6.72e-06	0.000113	Pgd|1.92018981881;Taldo1|1.52207371405;G6pdx|1.71984091913;Hsd11b1|0.586716859371;Bpgm|0.499779346867;Rpia|1.55009823183	6
GO:0023014	signal transduction by protein phosphorylation	biological_process	15	0.0413616	0.0866363	Bmpr1b; Tgfbr1; LOC103690035; Stk10; Acvrl1; Nek6; Flt1; Kit; Erbb4; Bmpr2; Tnik; Amhr2; Clec1b; Acvr1c; Tek	6.85e-06	0.000115	Fn1|1.88724584104;Ezr|0.656707842574;Fgb|0.603351955307;Fgg|0.616774193548;Map1|1.6413001912;Ilk|0.654486835035;Thbs1|0.257165109034;Pde5a|0.529580401355;Ptpn6|1.62356575463;Ptprc|1.98943323727;Itga1|0.4921875;Cav1|0.316088686754;Gpnmb|3.29805615551;Pycard|1.62420382166;Rras|0.585365853659;Dag1|0.662337662338;Ctsh|2.21367061356;Dusp3|0.650964812713;Ncf1|2.40915953699;Dab2|1.64060529634;Npnt|0.604…	42
GO:0001666	response to hypoxia	biological_process	74	4.43e-11	3.6e-10	Atp1b1; Tnf; Plod2; Cbfa2t3; Trh; Lep; Tgfbr1; Tgfbr3; Birc2; Ajuba; Ramp2; Slc8a1; Vldlr; Psen2; Lepr; Chrna7; Mmp9; Sod2; Sod3; Ghrh; Abcb1a; Abcb1b; Kcna5; Ucp3; Pde5a; Angptl4; Angpt1; Shh; Cav1; Adrb2; Ace; Pklr; Acvrl1; Cxcl12; Alas2; Bmp2; Ldha; Kdr; Pam; Ccl2; Flt1; Aldh3a1; Mmp12; Mmp14; Ppargc1a; Prkcd; Nos2; Pkm; Tgfb1; Nox4; Tlr2; Hp; Gpr182; Ascl2; Cryab; Hmox1; Cyba; Igf1; Mt3; Vegf…	6.87e-06	0.000115	Hsp90b1|1.62235915493;P4hb|1.99028654687;Ldha|1.57656903766;Aldoa|1.67630522088;Dpp4|0.458444390598;Ace|0.467519438174;Sftpa1|3.1012482663;Sod2|2.97511848341;Sftpb|1.65775656325;Atp1b1|2.20315137873;Mecp2|0.646116241173;Eng|0.536045314109;Cybb|2.21135326913;Cd34|0.45417070805;Hmox1|2.28764897075;Plod2|3.09988317757;Slc29a1|0.428387096774;Cryab|0.422419252692;Aqp1|0.492387033399;Muc1|1.90203632361…	27
GO:0042129	regulation of T cell proliferation	biological_process	2	0.100898	0.154421	Rac2; Lgals3	6.87e-06	0.000115	Spta1|0.558233890215;Map1|1.6413001912;Coro1a|1.50814995925;Pde5a|0.529580401355;Ptpn6|1.62356575463;Ptprc|1.98943323727;Lgals3|2.62478386167;Gpnmb|3.29805615551;Rac2|2.12288786482;Pycard|1.62420382166;RT1-Bb|2.17457114026;Nckap1l|2.28395669291;Aif1|2.15783410138;Arg1|2.08597046414;RT1-Ba|2.10875331565	15
GO:0032870	cellular response to hormone stimulus	biological_process	15	0.00786495	0.0295982	Plod2; Ghr; Ramp2; Ncf2; Ucp3; Fosb; Slit2; Cftr; Hmgcs2; Robo2; Igfbp2; Igfbp7; Aif1; Ugt1a6; Avpr1a	6.99e-06	0.000116	Calr|1.73206176203;Myo1c|0.546201232033;Fgb|0.603351955307;Rdx|0.626122212569;Ca2|0.53886602652;Atp1a2|0.428096030425;Ace|0.467519438174;Ctsb|1.67493112948;Parp1|1.6160596753;Kank2|0.640891579527;Nucb2|1.54495100128;Serpinf1|1.6296875;Hsd11b1|0.586716859371;Osbpl8|1.93063872255;Ass1|1.58437761069;RT1-Bb|2.17457114026;Ctsh|2.21367061356;Ncf2|2.52145922747;Rpl32|1.63344051447;Ugt1a6|1.67091948966;P…	44
GO:0002685	regulation of leukocyte migration	biological_process	1	0.0462996	0.0866363	Cxcr3	7.1e-06	0.000118	Calr|1.73206176203;Pecam1|0.517684045062;Lgals3|2.62478386167;Rac2|2.12288786482;Pycard|1.62420382166;Lgmn|3.18071476736;Pf4|0.19866782508;Nckap1l|2.28395669291;Aif1|2.15783410138;Abr|1.62364189483;Cd74|1.72976680384;Swap70|1.54280821918;Ppbp|0.344708658559;Itgb3|0.294629660043;Stk10|1.53464930701;P2rx4|1.74109589041	16
GO:0010038	response to metal ion	biological_process	7	0.0278665	0.0648833	Nedd4l; RGD1564854; Pklr; Cyp2b2; Hmgcs2; Gstm2; Slc18a2	7.15e-06	0.000118	Hspa5|1.65321507761;Calr|1.73206176203;Fgb|0.603351955307;Ca2|0.53886602652;Gstm2|0.464921926545;Fgg|0.616774193548;Gdi1|0.645092838196;Thbs1|0.257165109034;G6pdx|1.71984091913;Dpep1|0.507411907655;S100a8|2.58813364055;Parp1|1.6160596753;Sod2|2.97511848341;Serpinf1|1.6296875;Slc25a13|1.58650519031;Ass1|1.58437761069;Lgmn|3.18071476736;Fabp4|3.56028880866;Pcna|1.86030204962;Gsta4|0.555584281282;Nc…	30
GO:0001816	cytokine production	biological_process	10	0.000638737	0.00380674	Fabp4; Txk; Batf; Cxcl6; S1pr3; Lipa; Maf; Ptafr; G6pd; Cd226	7.16e-06	0.000118	Sptbn1|0.558036945134;Fn1|1.88724584104;Ezr|0.656707842574;Apoa1|0.663885267275;Thbs1|0.257165109034;G6pdx|1.71984091913;Hspb1|0.508145849496;Epx|0.42702116115;Gpnmb|3.29805615551;Pycard|1.62420382166;Fabp4|3.56028880866;Cybb|2.21135326913;Cma1|1.69668563776;Cd34|0.45417070805;Hmox1|2.28764897075;Nckap1l|2.28395669291;Arg1|2.08597046414;Cadm1|0.557687037545;Dhx58|1.63210870659;Chi3l1|4.0361041141…	35
GO:0032943	mononuclear cell proliferation	biological_process	1	0	0	Tgfb1	7.18e-06	0.000118	Spta1|0.558233890215;Map1|1.6413001912;Coro1a|1.50814995925;Pde5a|0.529580401355;Ptpn6|1.62356575463;Ptprc|1.98943323727;Mnda|2.36263736264;Lgals3|2.62478386167;Gpnmb|3.29805615551;Rac2|2.12288786482;Pycard|1.62420382166;RT1-Bb|2.17457114026;Nckap1l|2.28395669291;Aif1|2.15783410138;Arg1|2.08597046414;Bst1|0.561036372696;Cd74|1.72976680384;RT1-Ba|2.10875331565;P2rx7|0.625034387895;Mzb1|3.023626698…	20
GO:0043312	neutrophil degranulation	biological_process	1	0.279467	0.331735	Anxa3	7.34e-06	0.00012	Anxa3|0.491883915396;Itgb2|2.78073654391;Myo1f|1.55677210057;Abr|1.62364189483;Ppbp|0.344708658559	5
GO:0045087	innate immune response	biological_process	64	2.2e-07	1.74e-06	Relb; Defa5; Nlrp3; Txk; Trim10; Trim13; Btk; Tmem173; Fcer1g; C1qa; Csf1; Trim59; C4a; Oas3; Oasl; Tril; C4bpa; C4bpb; Arg1; Ear11; Traf3; Camp; Defb22; Defb26; S100a9; Np4; Sla; Il34; Ikbke; Fgb; Fgr; Slpi; Havcr2; Syk; Rsad2; Cd14; C6; Spon2; Cfi; Hck; Tlr2; Tlr5; Tlr6; Tlr7; Tlr8; Padi4; Lgals3; Cyba; Cybb; Pycard; Mr1; Malt1; Card9; Mx2; Clec4a; Clec4d; Clec4e; Clec5a; Ppp1r14b; Lcn2; Matk; …	7.53e-06	0.000122	C4|3.02103467879;Myo1c|0.546201232033;Fgb|0.603351955307;Coro1a|1.50814995925;Ptpn6|1.62356575463;Pecam1|0.517684045062;Serping1|1.86011656953;Hmgb2|1.52456715021;S100a8|2.58813364055;Zyx|0.485801781737;S100a9|2.83312883436;Myo1f|1.55677210057;Pycard|1.62420382166;Ass1|1.58437761069;Camp|1.67213822894;Cybb|2.21135326913;C6|2.0212858384;Shmt2|2.048441247;LOC691828|2.39048081593;P20767|1.7817355058…	37
GO:0071353	cellular response to interleukin-4	biological_process	4	0.269384	0.327949	Mcm2; Arg1; Dcstamp; Nfil3	7.66e-06	0.000124	Fasn|1.70159774436;Hspa5|1.65321507761;Rplp0|1.63449163449;Coro1a|1.50814995925;Rps2|1.50536746491;Rpl3|1.59048027444;Arg1|2.08597046414	7
GO:0050921	positive regulation of chemotaxis	biological_process	6	0.000925559	0.00537913	Ppm1f; Ccl19; Cxcr3; Fn1; Tgfb1; Pdgfb	7.78e-06	0.000126	Calr|1.73206176203;Thbs1|0.257165109034;Hspb1|0.508145849496;Rac2|2.12288786482;Lgmn|3.18071476736;Pf4|0.19866782508;Nckap1l|2.28395669291;Aif1|2.15783410138;Ppm1f|0.589512263885;Cd74|1.72976680384;Swap70|1.54280821918;Ppbp|0.344708658559;Cdh13|0.655297735533;P2rx4|1.74109589041	14
GO:0007167	enzyme linked receptor protein signaling pathway	biological_process	1	0.279467	0.331735	Syk	8.06e-06	0.00013	Sptbn1|0.558036945134;Hspa5|1.65321507761;Myo1c|0.546201232033;Fermt2|0.550039195192;Pigr|2.62373453318;Akap2|0.432027346831;Ilk|0.654486835035;Thbs1|0.257165109034;Hspb1|0.508145849496;Cdh5|0.478181343089;Itga1|0.4921875;Col4a2|0.630773936984;Igf2r|1.75984077842;Parp1|1.6160596753;Zyx|0.485801781737;Cav1|0.316088686754;Nucb2|1.54495100128;Tgfb1i1|0.623172103487;Col1a1|2.07610887097;Osbpl8|1.9306…	46
GO:0006959	humoral immune response	biological_process	5	0.187045	0.243229	Tnf; Rbpj; Cd83; Gpr183; Tfe3	8.35e-06	0.000134	C4|3.02103467879;C4b|1.57454545455;Fgb|0.603351955307;Cfb|1.91565135895;Ptpn6|1.62356575463;Ptprc|1.98943323727;Serping1|1.86011656953;C7|2.01380579844;C2|1.90729072907;Ctsg|1.73336330935;C6|2.0212858384;LOC691828|2.39048081593;P20767|1.78173550587;Jchain|3.11890951276;Crp|0.663227877121;ENSRNOG00000046401|1.61936385879;C1r|1.54355400697	17
GO:0035556	intracellular signal transduction	biological_process	73	0.00603121	0.0254651	Mastl; Nlrp3; Dgkb; Lep; Tgfbr1; Tgfbr3; LOC103690035; Psen2; Ripk3; Ccdc68; Mapkapk3; Gucy1a2; Gucy1a3; Melk; Nrbp2; Rps6ka4; Arhgap29; Rgs6; Vav1; Sgk1; Cdc42bpg; Adcy1; Dclk1; Dclk3; Pdzd2; Camk1d; RGD1561667; Flt1; Camk2a; Syk; Kit; Prkcd; Prkce; Smad7; Prkcz; Asb11; Unc13a; Unc13b; Chn1; Nos2; Erbb4; Dapk2; Gpr155; Rasa4; Cit; Gpr182; Igfbp5; Lats2; Plcb4; Lat2; Hmox1; Mapk10; Mapk12; Gucy2c…	8.5e-06	0.000136	Fn1|1.88724584104;Lcp1|1.70649803751;Ezr|0.656707842574;P4hb|1.99028654687;Calr|1.73206176203;Fgb|0.603351955307;Tns1|0.490512087341;Itgb1|0.596683530073;Apoa1|0.663885267275;Fgg|0.616774193548;Map1|1.6413001912;Rack1|1.59933499584;Atp1a2|0.428096030425;Ilk|0.654486835035;Ager|0.344349433788;Lims1|0.619696580098;Gdi1|0.645092838196;Thbs1|0.257165109034;Pde5a|0.529580401355;Hspb1|0.508145849496;Pt…	106
GO:0061045	negative regulation of wound healing	biological_process	1	0.518747	0.55783	Wfdc1	8.57e-06	0.000137	Fgb|0.603351955307;Fgg|0.616774193548;Map1|1.6413001912;Thbs1|0.257165109034;Serping1|1.86011656953;Cd9|0.496165644172;Thbd|0.577415910304;Cd34|0.45417070805;Tspan8|0.41358869129;Serpine2|1.80320460148	10
GO:0032270	positive regulation of cellular protein metabolic process	biological_process	6	0.00367844	0.0161924	Uhrf1; Klf4; Csf1; Agt; Tgfb1; Wnt7a	9.1e-06	0.000145	Hspa5|1.65321507761;Fn1|1.88724584104;Eef2|1.61683041435;Ezr|0.656707842574;Fgb|0.603351955307;Rdx|0.626122212569;Ehd4|0.50942408377;Fgg|0.616774193548;Map1|1.6413001912;Rack1|1.59933499584;Ilk|0.654486835035;Ager|0.344349433788;Hspa2|0.592206502854;Thbs1|0.257165109034;Pde5a|0.529580401355;Rps3a|1.63390126693;Mprip|0.647610671357;Ptprc|1.98943323727;Itga1|0.4921875;Atp2b4|0.563799743261;Rpl12|1.…	62
GO:0015988	energy coupled proton transmembrane transport, against electrochemical gradient	biological_process	1	0.0168967	0.0437395	Atp1a2	9.34e-06	0.000148	Atp1a2|0.428096030425;Atp6v1a|1.55127118644;Atp6v1b2|1.55403087479;Atp6v1c1|1.89177693762;Atp6v0d1|1.58775877588;Atp6v1e1|1.88790697674;Atp6v1f|1.53306702175;Atp6v1h|1.51256077796;Atp6v0c|2.19339622642	9
GO:0046947	hydroxylysine biosynthetic process	biological_process	1	0.0462996	0.0866363	Plod2	9.6e-06	0.000151	Plod2|3.09988317757;Plod3|1.67387616624;Plod1|1.60059549128	3
GO:0045861	negative regulation of proteolysis	biological_process	6	0.0735765	0.127735	Serpinb10; Timp3; Cstb; Kng1; Serpine1; Serpine2	9.76e-06	0.000153	C4|3.02103467879;C4b|1.57454545455;Serpina3l|0.656045965004;Serpinh1|1.59017112769;Serpina3c|0.374103639562;Serpina1|0.620946989192;Map1|1.6413001912;Thbs1|0.257165109034;Prdx5|2.61848739496;Serpinb6|0.66436605317;Dpep1|0.507411907655;Serping1|1.86011656953;Serpinf1|1.6296875;Ngp|1.88659793814;Camp|1.67213822894;Rpl11|1.60337892196;Ctsz|1.53172475424;Cryab|0.422419252692;Aqp1|0.492387033399;Lxn|0…	26
GO:0042098	T cell proliferation	biological_process	5	0.0964185	0.151129	Ebi3; Cxcl12; Malt1; Dock2; Tnfrsf4	1.03e-05	0.000161	Spta1|0.558233890215;Map1|1.6413001912;Coro1a|1.50814995925;Pde5a|0.529580401355;Ptpn6|1.62356575463;Ptprc|1.98943323727;Lgals3|2.62478386167;Gpnmb|3.29805615551;Rac2|2.12288786482;Pycard|1.62420382166;RT1-Bb|2.17457114026;Nckap1l|2.28395669291;Aif1|2.15783410138;Arg1|2.08597046414;RT1-Ba|2.10875331565;P2rx7|0.625034387895	16
GO:0006915	apoptotic process	biological_process	54	0.0652415	0.116095	Tnf; Dlc1; Mcm2; P2rx1; Chek2; Steap3; Cdk1; Tgfbr1; Birc2; Birc3; Birc5; Slc5a11; Gpx1; Ncf1; Tmem173; Gsn; Pim1; Gulp1; Grk5; Mef2a; Adamtsl4; Melk; Dpep1; S100a9; Sgk1; Pawr; Nek6; Gapdh; Unc5a; Unc5b; Unc5d; Grem1; Bcl2a1; Prdx5; Chia; Cyfip2; Trpv2; Prkcd; Snca; Plagl1; Lgals1; Tnfsf15; Pycard; Cycs; C5ar1; Mt3; Mapt; Wt1; Sqstm1; Pmaip1; Tiam1; Gsdma; Zc3h12a; Chi3l1	1.07e-05	0.000166	Hspa5|1.65321507761;Hsp90b1|1.62235915493;Gapdh|1.52813141684;P4hb|1.99028654687;Aldh1a1|0.417704011065;Fgb|0.603351955307;Ldha|1.57656903766;Itgb1|0.596683530073;Serpina3c|0.374103639562;Fgg|0.616774193548;Rack1|1.59933499584;Rps3|1.64983022071;Ilk|0.654486835035;Ager|0.344349433788;Thbs1|0.257165109034;Prdx5|2.61848739496;G6pdx|1.71984091913;Ace|0.467519438174;Coro1a|1.50814995925;Rps3a|1.63390…	77
GO:0050778	positive regulation of immune response	biological_process	1	0.330487	0.380069	Fcer1g	1.07e-05	0.000166	C4|3.02103467879;C4b|1.57454545455;Ezr|0.656707842574;Cfb|1.91565135895;Itgb2|2.78073654391;Ptpn6|1.62356575463;Ptprc|1.98943323727;Serping1|1.86011656953;C7|2.01380579844;Mnda|2.36263736264;Myo1g|1.58617710583;Pycard|1.62420382166;Dusp3|0.650964812713;C2|1.90729072907;Ctsg|1.73336330935;C6|2.0212858384;LOC691828|2.39048081593;P20767|1.78173550587;Nckap1l|2.28395669291;Cadm1|0.557687037545;Dhx58|…	33
GO:0045859	regulation of protein kinase activity	biological_process	10	0.00284871	0.0133531	LOC499886; Ankrd54; Fgr; Rac2; Nos2; Spdye4; Ccne2; Plce1; Ect2; Tnfrsf4	1.09e-05	0.000167	Hspa5|1.65321507761;Map1|1.6413001912;Rack1|1.59933499584;Ilk|0.654486835035;Hspa2|0.592206502854;Thbs1|0.257165109034;Pde5a|0.529580401355;Hspb1|0.508145849496;Prkar2a|0.629562043796;Ptpn6|1.62356575463;Ptprc|1.98943323727;Itga1|0.4921875;Atp2b4|0.563799743261;Gnaq|0.560319573901;Rplp1|1.8201536376;Rac2|2.12288786482;Pycard|1.62420382166;Prkar2b|0.624404446797;Osbpl8|1.93063872255;Dag1|0.6623376…	38
GO:0071732	cellular response to nitric oxide	biological_process	5	0.0567315	0.102532	Gucy1b3; Dpep1; Ccna2; Mt3; Bcar1	1.14e-05	0.000174	Sftpa1|3.1012482663;Gucy1b3|0.553978033753;Dpep1|0.507411907655;Sftpb|1.65775656325;Aqp1|0.492387033399;Crp|0.663227877121	6
GO:0001936	regulation of endothelial cell proliferation	biological_process	3	0.00343615	0.0153154	Lep; Angpt1; Fgf18	1.2e-05	0.000182	Serpina3c|0.374103639562;Map1|1.6413001912;Ager|0.344349433788;Thbs1|0.257165109034;Cav1|0.316088686754;Eng|0.536045314109;Hmox1|2.28764897075;Arg1|2.08597046414;Cav2|0.386678455644;Lrg1|1.82055532532;Cdh13|0.655297735533;Cyba|1.90019860973	12
GO:0044089	positive regulation of cellular component biogenesis	biological_process	1	0	0	Ldb2	1.2e-05	0.000182	Lcp1|1.70649803751;Myo1c|0.546201232033;Apoa1|0.663885267275;Rack1|1.59933499584;Rps3|1.64983022071;Lims1|0.619696580098;Coro1a|1.50814995925;Cav1|0.316088686754;Arpc1b|1.51175040519;Rac2|2.12288786482;Pycard|1.62420382166;Rala|0.592634242339;Mecp2|0.646116241173;Dag1|0.662337662338;Sorbs3|0.615791018491;Gmfg|1.78898658029;Nckap1l|2.28395669291;Plek|0.64198757764;Jchain|3.11890951276;Aqp1|0.49238…	29
GO:0031099	regeneration	biological_process	1	0.0168967	0.0437395	Bdnf	1.23e-05	0.000185	Lcp1|1.70649803751;Anxa3|0.491883915396;Eif4a1|1.65903197926;Apoa1|0.663885267275;Ace|0.467519438174;Hmgb2|1.52456715021;Igf2r|1.75984077842;Cav1|0.316088686754;Rps16|1.68678414097;Dag1|0.662337662338;Pcna|1.86030204962;Dmd|0.639097744361;Rpl32|1.63344051447;Hmox1|2.28764897075;Tnc|1.84518451845;Rps15|1.69835466179;Apoa2|0.533185294843;Vcan|1.89901823282;Ppat|1.51183673469;Tek|0.579163008487;Timp…	22
GO:0001818	negative regulation of cytokine production	biological_process	5	0.003637	0.0161057	Btk; Gpnmb; Slc11a1; Ndrg2; Ceacam1	1.24e-05	0.000186	Fn1|1.88724584104;Ezr|0.656707842574;Apoa1|0.663885267275;Thbs1|0.257165109034;Epx|0.42702116115;Gpnmb|3.29805615551;Pycard|1.62420382166;Cd34|0.45417070805;Hmox1|2.28764897075;Nckap1l|2.28395669291;Arg1|2.08597046414;Dhx58|1.63210870659;Ndrg2|0.437729900158;Prg2|0.65636731158;Bst2|0.634046890928;Apoa2|0.533185294843;Erbin|0.565180586907	17
GO:0006801	superoxide metabolic process	biological_process	7	0.000392945	0.00245198	Ncf1; Sod2; Nos2; Nox4; Cyba; Cybb; Nrros	1.36e-05	0.000203	Itgb2|2.78073654391;Mpo|2.06356137797;Sod2|2.97511848341;Fbln5|0.628227194492;Ncf2|2.52145922747;Ncf1|2.40915953699;Cybb|2.21135326913;Crp|0.663227877121;Cyba|1.90019860973	9
GO:0001934	positive regulation of protein phosphorylation	biological_process	42	0.000490758	0.00302833	Tnf; Prom2; P2ry1; Chek2; Lrrn3; Ptger3; Axin2; Cyr61; Chrna7; Mmp9; Fndc1; Thpo; Akap5; Akap6; Camp; Fnip1; Fgf1; Pde8a; Sox9; Il34; Bmp2; Kdr; LOC100909849; Tgfb1; Gpnmb; C3; Wnt3a; Mprip; Rapgef3; Plaur; Drd1; Iqgap3; Aif1; Tnik; Igf2; Gata4; Mt3; Vegfa; Ednrb; Eng; Sqstm1; Tek	1.42e-05	0.000211	Hspa5|1.65321507761;Fgb|0.603351955307;Ehd4|0.50942408377;Fgg|0.616774193548;Map1|1.6413001912;Rack1|1.59933499584;Ilk|0.654486835035;Ager|0.344349433788;Hspa2|0.592206502854;Thbs1|0.257165109034;Pde5a|0.529580401355;Mprip|0.647610671357;Ptprc|1.98943323727;Itga1|0.4921875;Atp2b4|0.563799743261;Rplp1|1.8201536376;Akap5|0.502024291498;Gpnmb|3.29805615551;Pycard|1.62420382166;Osbpl8|1.93063872255;D…	45
GO:0030834	regulation of actin filament depolymerization	biological_process	1	0.0168967	0.0437395	Sh3bp1	1.54e-05	0.000228	Sptbn1|0.558036945134;Sptb|0.433053943692;Rdx|0.626122212569;Capg|2.24339430894;Sptbn2|0.481331168831;Plek|0.64198757764;Swap70|1.54280821918;Add2|0.534487496565;Lmod1|0.595536959554	9
GO:0045807	positive regulation of endocytosis	biological_process	10	0.00164376	0.00870538	Ccl19; Apoe; Dll1; Amph; Cav1; Tspan1; Snca; Cd14; Cd63; Tfr2	1.57e-05	0.000232	Calr|1.73206176203;Ager|0.344349433788;Sftpa1|3.1012482663;Cav1|0.316088686754;Pycard|1.62420382166;Hist1h1a|1.57457549335;C2|1.90729072907;Dab2|1.64060529634;Nckap1l|2.28395669291;Abr|1.62364189483;Cd47|0.629707743296;Cyba|1.90019860973;Cd14|2.0501489573;Cd63|2.64557640751	14
GO:1990266	neutrophil migration	biological_process	4	0.00147218	0.00793855	Cd177; Dapk2; Mcoln2; Itgb2	1.66e-05	0.000242	Itgb2|2.78073654391;Itga1|0.4921875;S100a8|2.58813364055;S100a9|2.83312883436;Lgals3|2.62478386167;Rac2|2.12288786482;Pf4|0.19866782508;Nckap1l|2.28395669291;Cd74|1.72976680384;Ppbp|0.344708658559;Cxadr|0.66590519703	11
GO:0002040	sprouting angiogenesis	biological_process	13	4.33e-06	3.3e-05	Cdh5; Ramp2; Angpt1; Flt1; Esm1; Sema3e; Nrarp; Rspo3; Vegfa; Eng; Adgra2; Tek; E2f8	1.66e-05	0.000242	Itgb1|0.596683530073;Thbs1|0.257165109034;Parva|0.508709853021;Hmox1|2.28764897075;Clec14a|0.582575757576;Cdh13|0.655297735533;Ramp2|0.529555979297;S100a1|0.438468550593;Tek|0.579163008487;Epn2|0.618774445893;Efnb2|0.297384914632	11
GO:0044255	cellular lipid metabolic process	biological_process	2	0.383686	0.429906	Abhd15; Fam135b	1.71e-05	0.000249	Fasn|1.70159774436;Aldh1a1|0.417704011065;Ces1d|0.65721455458;Apoa1|0.663885267275;Prdx6|0.573525487056;Idh1|1.57858963466;Fabp5|2.68681318681;Psap|2.19086021505;Scpep1|1.71255934398;Fdps|1.67161410019;Nucb2|1.54495100128;Cotl1|1.73855046687;Sftpb|1.65775656325;Prkar2b|0.624404446797;Lpcat1|1.82425488181;Gm2a|3.11236660389;Mecp2|0.646116241173;Cryl1|0.645849596669;Akr1b8|2.21818181818;Sgpl1|2.077…	49
GO:0006468	protein phosphorylation	biological_process	64	0.457716	0.502285	Bmpr1b; Ccl12; Chek2; Aurkb; Cdk1; Tgfbr1; Cdkl5; Birc5; Txk; Trib2; Btk; Pim1; Bub1; Trio; Stk10; Melk; Nrbp2; Rps6ka4; Fnip2; Pask; Csnk1g1; Acvrl1; Sgk1; Nek2; Nek6; Ikbke; Cdc42bpg; Mylk; Bmp2; Tbck; Mylk2; Pbk; Dclk1; Ccl3; RGD1561667; Flt1; Camk2a; Syk; Kit; Ksr2; Prkcd; Prkce; Prkcz; Dyrk3; Tgfb1; Fam20c; Dapk2; Bmpr2; Pkmyt1; Cit; Ccnb1; Lats2; Mmd; Mapk10; Mapk12; Gucy2c; Tnik; Bub1b; Ac…	1.75e-05	0.000253	Sptbn1|0.558036945134;Hspa5|1.65321507761;Fn1|1.88724584104;Ezr|0.656707842574;Mylk|0.624657534247;Fgb|0.603351955307;Ehd4|0.50942408377;Apoa1|0.663885267275;Itgb2|2.78073654391;Fgg|0.616774193548;Map1|1.6413001912;Rack1|1.59933499584;Ilk|0.654486835035;Ager|0.344349433788;Hspa2|0.592206502854;Thbs1|0.257165109034;Pde5a|0.529580401355;Hspb1|0.508145849496;Prkar2a|0.629562043796;Ptpn6|1.6235657546…	81
GO:0009620	response to fungus	biological_process	2	0.0323589	0.0715404	Malt1; Card9	1.77e-05	0.000256	Mpo|2.06356137797;Cotl1|1.73855046687;RT1-Bb|2.17457114026;Ncf1|2.40915953699;Ctsg|1.73336330935;Arg1|2.08597046414;Np4|1.6681724846;Defa|2.35580912863	8
GO:0001655	urogenital system development	biological_process	5	0.0120166	0.0427234	Srd5a1; Pax8; Foxb1; Hells; Gata2	1.83e-05	0.000263	Lama5|0.627093740817;Nid1|0.599644128114;Ca2|0.53886602652;Ilk|0.654486835035;Ace|0.467519438174;Psap|2.19086021505;Basp1|1.61402753873;Serpinf1|1.6296875;Ass1|1.58437761069;Podxl|0.45975;Sgpl1|2.0775308642;Npnt|0.604711289859;Itga8|0.472571716155;Tns2|0.567664013176;Cd34|0.45417070805;Tnc|1.84518451845;Ctss|2.4877353109;Aqp1|0.492387033399;Smarcc1|1.75834508698;Itgb3|0.294629660043;Ppat|1.511836…	24
GO:0010043	response to zinc ion	biological_process	14	0.0019592	0.0103206	Otc; Crip1; Apoe; Cyp3a9; Vim; Sod2; Acp5; Arg1; Atp7b; S100a9; Pln; Gsta4; Apobec1; Slc18a2	1.94e-05	0.000278	Ca2|0.53886602652;S100a8|2.58813364055;Parp1|1.6160596753;Sod2|2.97511848341;Ass1|1.58437761069;Gsta4|0.555584281282;Arg1|2.08597046414;P2rx7|0.625034387895;P2rx4|1.74109589041	9
GO:0006081	cellular aldehyde metabolic process	biological_process	1	0.0846737	0.1339	Aldh3a1	1.99e-05	0.000283	Tkt|1.69782697827;Pgd|1.92018981881;Taldo1|1.52207371405;Idh1|1.57858963466;G6pdx|1.71984091913;Hsd11b1|0.586716859371;Akr1b8|2.21818181818;Bpgm|0.499779346867;Dab2|1.64060529634;Rpia|1.55009823183	10
GO:0042327	positive regulation of phosphorylation	biological_process	5	0.348062	0.397759	Apln; Nckap1l; Ppargc1b; Vegfa; Ereg	2.05e-05	0.000289	Hspa5|1.65321507761;Fgb|0.603351955307;Ehd4|0.50942408377;Fgg|0.616774193548;Map1|1.6413001912;Rack1|1.59933499584;Ilk|0.654486835035;Ager|0.344349433788;Hspa2|0.592206502854;Thbs1|0.257165109034;Pde5a|0.529580401355;Mprip|0.647610671357;Ptprc|1.98943323727;Itga1|0.4921875;Atp2b4|0.563799743261;Rplp1|1.8201536376;Akap5|0.502024291498;Gpnmb|3.29805615551;Pycard|1.62420382166;Osbpl8|1.93063872255;D…	46
GO:0002250	adaptive immune response	biological_process	14	0.0829336	0.1339	Txk; Arg1; Tnfrsf11a; Fgb; Havcr2; Syk; Cd8b; Gpr183; Lat2; Vtcn1; Clec4a; Clec4d; Ctss; Tec	2.12e-05	0.000299	C4|3.02103467879;Fgb|0.603351955307;Ptpn6|1.62356575463;Ptprc|1.98943323727;Serping1|1.86011656953;Myo1g|1.58617710583;Pycard|1.62420382166;Ctsh|2.21367061356;C2|1.90729072907;C6|2.0212858384;Cd48|0.642937535172;LOC691828|2.39048081593;P20767|1.78173550587;Arg1|2.08597046414;Jchain|3.11890951276;Cd74|1.72976680384;Swap70|1.54280821918;Crp|0.663227877121;ENSRNOG00000046401|1.61936385879;P2rx7|0.62…	24
GO:0006869	lipid transport	biological_process	16	0.00382215	0.0167918	RGD1309808; Spns2; Spns3; Apoe; Vldlr; Gulp1; Nme4; Cav1; Cav2; Cav3; Osbpl6; Apol2; Scarb1; Gm2a; Mfsd2b; Abca5	2.14e-05	0.0003	Apoa1|0.663885267275;Thbs1|0.257165109034;Psap|2.19086021505;Abca8a|0.634196891192;Cav1|0.316088686754;Nucb2|1.54495100128;Npc2|2.73086269745;Osbpl8|1.93063872255;Gm2a|3.11236660389;Dab2|1.64060529634;Slco2a1|0.501623782163;Soat1|2.79607346422;Pon1|0.524076671342;Acsl4|1.60786065208;Apoc1|0.379062811565;P2rx7|0.625034387895;Npc1|1.5821656051;Apoc2|0.399164284143;Pla2g2a|0.358685266577;Apoa2|0.533…	23
GO:0043534	blood vessel endothelial cell migration	biological_process	5	0.000630736	0.00376157	Gpx1; Amot; Sox18; Scarb1; Emp2	2.16e-05	0.000302	Itgb1|0.596683530073;Apoa1|0.663885267275;Jup|0.599120153973;Thbs1|0.257165109034;Hspb1|0.508145849496;Mecp2|0.646116241173;Hmox1|2.28764897075;Clec14a|0.582575757576;P2rx4|1.74109589041;Scarb1|2.03350395533;Efnb2|0.297384914632	11
GO:0001822	kidney development	biological_process	30	0.00561402	0.0239309	Hyal2; Tgfbr1; Has2; Cenpf; Hpgd; Mmp9; Thra; Schip1; Aldh1a1; Tfap2a; Shh; Gfra1; Ace; Pax8; Agt; Bmp6; Mmp17; Tcf21; Hmgcs2; Wnt9b; Cyp4a3; Itga8; Sgpl1; Vegfa; Hnf1b; Tns2; Wt1; Stra6; Cited2; Serpinf1	2.23e-05	0.00031	Lama5|0.627093740817;Nid1|0.599644128114;Ca2|0.53886602652;Ilk|0.654486835035;Ace|0.467519438174;Basp1|1.61402753873;Serpinf1|1.6296875;Ass1|1.58437761069;Podxl|0.45975;Sgpl1|2.0775308642;Npnt|0.604711289859;Itga8|0.472571716155;Tns2|0.567664013176;Cd34|0.45417070805;Ctss|2.4877353109;Aqp1|0.492387033399;Itgb3|0.294629660043;Ppat|1.51183673469;Tek|0.579163008487;Hpgd|0.440072016461;Efnb2|0.297384…	21
GO:0061028	establishment of endothelial barrier	biological_process	3	0.144787	0.200444	Sox18; Rapgef3; Ppp1r16b	2.29e-05	0.000316	Fasn|1.70159774436;Ezr|0.656707842574;Rdx|0.626122212569;Tjp2|0.550111982083;Cdh5|0.478181343089;Eng|0.536045314109;F11r|0.627275353944	7
GO:0003094	glomerular filtration	biological_process	2	0.16319	0.221844	Cd34; Podxl	2.29e-05	0.000316	Mcam|0.63216374269;Podxl|0.45975;Cd34|0.45417070805;Jchain|3.11890951276;Aqp1|0.492387033399;Cyba|1.90019860973	6
GO:0031639	plasminogen activation	biological_process	5	0.0120166	0.0427234	Fgb; Fgg; Plau; Pgk1; F11	2.29e-05	0.000316	Fgb|0.603351955307;Fgg|0.616774193548;Thbs1|0.257165109034;Ctsz|1.53172475424;Clec3b|1.66128397007;Serpine2|1.80320460148	6
GO:0072697	protein localization to cell cortex	biological_process	1	0.0462996	0.0866363	Mex3b	2.35e-05	0.000321	Ezr|0.656707842574;Epb41l2|0.603048959249;Gnai1|0.621472053127;Epb41|0.4531050345	4
GO:0034332	adherens junction organization	biological_process	4	0.295883	0.349447	Cdh4; Cdh5; Numb; Cdh22	2.36e-05	0.000321	Vcl|0.564320701212;Rdx|0.626122212569;Fermt2|0.550039195192;Lims1|0.619696580098;Jup|0.599120153973;Afdn|0.630047505938;Numb|0.592405063291;Ppm1f|0.589512263885;Epb41l5|0.595530726257;Ramp2|0.529555979297;Tek|0.579163008487	11
GO:0030837	negative regulation of actin filament polymerization	biological_process	6	0.0137645	0.0437395	Kank1; Kank2; Kank3; Slit2; Prkcd; Tlr2	2.44e-05	0.000332	Sptbn1|0.558036945134;Sptb|0.433053943692;Rdx|0.626122212569;Capg|2.24339430894;Pecam1|0.517684045062;Sptbn2|0.481331168831;Tmsb4x|0.574638233054;Add2|0.534487496565;Lmod1|0.595536959554	9
GO:0006457	protein folding	biological_process	6	0.983947	0.990127	Rpap3; Dnajb13; Ahsp; Dnlz; Fkbp6; Cryab	2.5e-05	0.000338	Hsp90b1|1.62235915493;P4hb|1.99028654687;Calr|1.73206176203;Pdia4|1.52734375;Hspa9|1.63764404609;Hspa2|0.592206502854;Ppib|1.53056027165;Hspb1|0.508145849496;Txndc5|1.9165460685;Ppic|1.81943825234;Cryab|0.422419252692;Cd74|1.72976680384;Dnajb6|0.663522012579;Fkbp10|1.56687062937;Ahsp|0.402624309392;Fkbp7|1.74419568823;Apoa2|0.533185294843	17
GO:0071621	granulocyte chemotaxis	biological_process	1	0.0846737	0.1339	Ccl3	2.57e-05	0.000347	Itgb2|2.78073654391;Itga1|0.4921875;S100a8|2.58813364055;S100a9|2.83312883436;Lgals3|2.62478386167;Rac2|2.12288786482;Pf4|0.19866782508;Nckap1l|2.28395669291;Cd74|1.72976680384;Ppbp|0.344708658559;Cxadr|0.66590519703	11
GO:0030835	negative regulation of actin filament depolymerization	biological_process	2	0.0323589	0.0715404	Shroom2; Plekhh2	2.65e-05	0.000357	Sptbn1|0.558036945134;Sptb|0.433053943692;Rdx|0.626122212569;Capg|2.24339430894;Sptbn2|0.481331168831;Swap70|1.54280821918;Add2|0.534487496565;Lmod1|0.595536959554	8
GO:0001817	regulation of cytokine production	biological_process	6	0.412455	0.460458	Ankrd2; Nlrp3; Traf3; Cd83; Vtcn1; Litaf	2.67e-05	0.000357	Sptbn1|0.558036945134;Fn1|1.88724584104;Ezr|0.656707842574;Apoa1|0.663885267275;Thbs1|0.257165109034;Hspb1|0.508145849496;Epx|0.42702116115;Gpnmb|3.29805615551;Pycard|1.62420382166;Cybb|2.21135326913;Cd34|0.45417070805;Hmox1|2.28764897075;Nckap1l|2.28395669291;Arg1|2.08597046414;Cadm1|0.557687037545;Dhx58|1.63210870659;Cd74|1.72976680384;Crp|0.663227877121;Ndrg2|0.437729900158;F11r|0.627275353944…	31
GO:0009966	regulation of signal transduction	biological_process	5	0.469797	0.514589	Birc2; Birc3; Birc5; Vip; Xiap	2.75e-05	0.000366	Sptbn1|0.558036945134;Hspa5|1.65321507761;Fn1|1.88724584104;Ezr|0.656707842574;P4hb|1.99028654687;Calr|1.73206176203;Myo1c|0.546201232033;Fgb|0.603351955307;Itgb1|0.596683530073;Apoa1|0.663885267275;Fgg|0.616774193548;Map1|1.6413001912;Rack1|1.59933499584;Ilk|0.654486835035;Lims1|0.619696580098;Thbs1|0.257165109034;Pde5a|0.529580401355;Hspb1|0.508145849496;Ptpn6|1.62356575463;Ptprc|1.98943323727;…	100
GO:0001933	negative regulation of protein phosphorylation	biological_process	15	0.0800112	0.1339	Bdkrb1; Psen2; Chrna7; Park2; Dab2ip; Ntrk3; Angpt1; Slit2; Pbk; Ppargc1a; Ctdspl; Tgfb1; Snca; Ccnb1; Zc3h12a	2.77e-05	0.000368	Ezr|0.656707842574;Map1|1.6413001912;Rack1|1.59933499584;Ilk|0.654486835035;Ager|0.344349433788;Hspb1|0.508145849496;Ptpn6|1.62356575463;Pecam1|0.517684045062;Ptprc|1.98943323727;Gnaq|0.560319573901;Cav1|0.316088686754;Pycard|1.62420382166;Prkar2b|0.624404446797;Dag1|0.662337662338;Eng|0.536045314109;Dusp3|0.650964812713;Dnajc3|1.58044444444;Fabp4|3.56028880866;Dab2|1.64060529634;Dmd|0.6390977443…	25
GO:0006082	organic acid metabolic process	biological_process	15	7.22e-05	0.000510997	Fmo1; Fmo2; Cyp2b21; Cyp2a3; Cyp2b2; Cyp2b3; Cyp2d4; Cyp2d5; Cyp2e1; Cyp2f4; Cyp2j4; Cyp2u1; Cyp2c13; Cyp2c23; Cyp2c24	2.9e-05	0.00038	Fasn|1.70159774436;Pkm|1.96197552448;Gapdh|1.52813141684;ENSRNOG00000028543|1.61178509532;P4hb|1.99028654687;Aldh1a1|0.417704011065;RGD1565368|1.68652958456;Ldha|1.57656903766;Aldoa|1.67630522088;Apoa1|0.663885267275;Pgd|1.92018981881;Mpo|2.06356137797;Idh1|1.57858963466;Dpep1|0.507411907655;Atp2b4|0.563799743261;Scpep1|1.71255934398;Hk3|2.97315436242;Nucb2|1.54495100128;Cotl1|1.73855046687;Hk2|2…	55
GO:0043549	regulation of kinase activity	biological_process	3	0.00343615	0.0153154	Slamf8; Ldb2; Emp2	2.9e-05	0.00038	Hspa5|1.65321507761;Map1|1.6413001912;Rack1|1.59933499584;Ilk|0.654486835035;Hspa2|0.592206502854;Thbs1|0.257165109034;Pde5a|0.529580401355;Hspb1|0.508145849496;Prkar2a|0.629562043796;Ptpn6|1.62356575463;Ptprc|1.98943323727;Itga1|0.4921875;Atp2b4|0.563799743261;Gnaq|0.560319573901;Rplp1|1.8201536376;Rac2|2.12288786482;Pycard|1.62420382166;Prkar2b|0.624404446797;Osbpl8|1.93063872255;Dag1|0.6623376…	39
GO:0009749	response to glucose	biological_process	20	0.0405817	0.0866363	Ptprn; Trh; Tcf7l2; Gpx1; Slc8a1; Pcsk1; Ncf2; Ucn3; Pklr; Ldha; Prkcd; Tgfb1; Col4a3; Glp1r; Nnat; Igf1; Igf2; Hnf1b; Acvr1c; Ctsb	3.01e-05	0.000393	Ldha|1.57656903766;Tjp1|0.589125560538;Rack1|1.59933499584;Ager|0.344349433788;Thbs1|0.257165109034;Ace|0.467519438174;Ctsb|1.67493112948;Nme2|1.56329373208;Nucb2|1.54495100128;Serpinf1|1.6296875;Sftpb|1.65775656325;Ncf2|2.52145922747;Vsnl1|0.57345971564;Cma1|1.69668563776;Slc29a1|0.428387096774;Glrx|2.39056893901;Cyba|1.90019860973;Apoa2|0.533185294843;Col4a3|0.546352804417;Ctsl|1.80597661325	20
GO:0060341	regulation of cellular localization	biological_process	1	0.177607	0.231261	Pard6b	3.31e-05	0.000429	Sptbn1|0.558036945134;Fn1|1.88724584104;Lcp1|1.70649803751;Ezr|0.656707842574;Myo1c|0.546201232033;Fgb|0.603351955307;Ehd2|0.458505719153;Rdx|0.626122212569;Itgb1|0.596683530073;Ehd1|0.530470557984;Epb41l2|0.603048959249;Apoa1|0.663885267275;Itgb2|2.78073654391;Fgg|0.616774193548;Rack1|1.59933499584;Gdi1|0.645092838196;Jup|0.599120153973;Coro1a|1.50814995925;Ptpn6|1.62356575463;Hnrnpab|1.53341793…	61
GO:0030042	actin filament depolymerization	biological_process	1	0.474899	0.515856	Mical2	3.38e-05	0.000438	Sptbn1|0.558036945134;Sptb|0.433053943692;Rdx|0.626122212569;Capg|2.24339430894;Sptbn2|0.481331168831;Plek|0.64198757764;Swap70|1.54280821918;Add2|0.534487496565;Lmod1|0.595536959554	9
GO:0034284	response to monosaccharide	biological_process	1	0.0462996	0.0866363	Hmgcs2	3.52e-05	0.000453	Ldha|1.57656903766;Tjp1|0.589125560538;Rack1|1.59933499584;Ager|0.344349433788;Thbs1|0.257165109034;Ace|0.467519438174;Ctsb|1.67493112948;Nme2|1.56329373208;Nucb2|1.54495100128;Sod2|2.97511848341;Serpinf1|1.6296875;Sftpb|1.65775656325;Ncf2|2.52145922747;Vsnl1|0.57345971564;Cma1|1.69668563776;Slc29a1|0.428387096774;Glrx|2.39056893901;Cyba|1.90019860973;Apoa2|0.533185294843;Col4a3|0.546352804417;Ct…	21
GO:0009117	nucleotide metabolic process	biological_process	1	0.330487	0.380069	Dnph1	3.52e-05	0.000453	Pkm|1.96197552448;Gapdh|1.52813141684;ENSRNOG00000028543|1.61178509532;RGD1565368|1.68652958456;Ldha|1.57656903766;Aldoa|1.67630522088;Pgd|1.92018981881;Taldo1|1.52207371405;Rack1|1.59933499584;Atp1a2|0.428096030425;Atp6v1a|1.55127118644;Thbs1|0.257165109034;G6pdx|1.71984091913;Pde5a|0.529580401355;Nme2|1.56329373208;Gucy1b3|0.553978033753;Atp6v1b2|1.55403087479;Ak2|1.58905852417;Parp1|1.61605967…	44
GO:0035821	modification of morphology or physiology of other organism	biological_process	2	0.00219519	0.010501	S100a9; Slpi	3.58e-05	0.000458	Ppib|1.53056027165;S100a9|2.83312883436;Dag1|0.662337662338;Camp|1.67213822894;Ncf1|2.40915953699;Ctsg|1.73336330935;Arg1|2.08597046414;Cav2|0.386678455644;Aqp1|0.492387033399;Np4|1.6681724846;Defa|2.35580912863	11
GO:0002283	neutrophil activation involved in immune response	biological_process	3	0.00127743	0.00704644	Fcer1g; Syk; Tyrobp	3.9e-05	0.000492	Anxa3|0.491883915396;Itgb2|2.78073654391;Myo1f|1.55677210057;Abr|1.62364189483;Ppbp|0.344708658559	5
GO:0016310	phosphorylation	biological_process	19	0.288426	0.341094	Sgms2; Fn3k; Nck2; Pik3ap1; Akap3; Akap6; Mob3a; Pkib; Cks2; Tjp1; Fam20c; Pgm2l1; Gk; Ckb; Tnik; Cdkn1a; Plau; Pgk1; Tk1	3.97e-05	0.000498	Sptbn1|0.558036945134;Hspa5|1.65321507761;Fn1|1.88724584104;Pkm|1.96197552448;Ezr|0.656707842574;Mylk|0.624657534247;Gapdh|1.52813141684;ENSRNOG00000028543|1.61178509532;RGD1565368|1.68652958456;Fgb|0.603351955307;Ehd4|0.50942408377;Aldoa|1.67630522088;Apoa1|0.663885267275;Itgb2|2.78073654391;Fgg|0.616774193548;Map1|1.6413001912;Rack1|1.59933499584;Ilk|0.654486835035;Ager|0.344349433788;Hspa2|0.5…	97
GO:0060429	epithelium development	biological_process	1	0.474899	0.515856	Hnf1b	4e-05	0.000501	Vcl|0.564320701212;Fasn|1.70159774436;Ezr|0.656707842574;Lama5|0.627093740817;Aldh1a1|0.417704011065;Rdx|0.626122212569;Clic5|0.476907878489;Ca2|0.53886602652;Tagln|0.598286159439;Ilk|0.654486835035;Tjp2|0.550111982083;Ctsb|1.67493112948;Cdh5|0.478181343089;Nme2|1.56329373208;Psap|2.19086021505;Myo6|0.658645775042;Gnaq|0.560319573901;Basp1|1.61402753873;Tgfb1i1|0.623172103487;Lgals3|2.62478386167…	47
GO:1903054	negative regulation of extracellular matrix organization	biological_process	1	0	0	Fap	4.13e-05	0.000515	Sptbn1|0.558036945134;Sptb|0.433053943692;Rdx|0.626122212569;Dpp4|0.458444390598;Capg|2.24339430894;Pecam1|0.517684045062;Sptbn2|0.481331168831;Swap70|1.54280821918;Shank3|0.491952232606;Tmsb4x|0.574638233054;Add2|0.534487496565;Lmod1|0.595536959554	12
GO:0007568	aging	biological_process	72	1.22e-06	9.51e-06	Lrp2; P2ry1; P2ry2; Aurkb; Tgfbr1; Apoe; Gpx1; Lepr; Ncf2; Mmp7; Mmp9; Gsn; Gss; Vim; Sod2; Ifi27l2b; Arg1; Atp8a2; Timp1; Timp3; Ntrk2; Nfe2l2; Gjb2; Ucp3; Gfra1; Adrb2; Myh6; Ace; Npy; Cftr; Gnao1; Aoc3; Agt; Pla2g4a; Bcl2a1; Kdr; Top2a; Ccl2; Flt1; Pck1; Aldh3a1; Ppargc1a; Cyp2b2; Prkcd; Ccr5; Nos2; Ppp1r9a; Tgfb1; Snca; Nox4; Cacna1d; Glrx; Hp; Cd86; Dpyd; Igfbp2; Igfbp5; Kl; Cryab; Gstm2; It…	4.24e-05	0.000527	Eef2|1.61683041435;Calr|1.73206176203;Gstm2|0.464921926545;Itgb2|2.78073654391;Ilk|0.654486835035;Mpo|2.06356137797;Ace|0.467519438174;Serping1|1.86011656953;Col4a2|0.630773936984;Cav1|0.316088686754;Sod2|2.97511848341;Serpinf1|1.6296875;Gnao1|0.462588473205;Ass1|1.58437761069;Gsta3|0.514406184118;Dag1|0.662337662338;Eng|0.536045314109;Ncf2|2.52145922747;Dmd|0.639097744361;Col3a1|2.23564064801;Ar…	27
GO:0043627	response to estrogen	biological_process	30	1.2e-05	9e-05	Ptprn; Tgfbr1; Cyp3a9; Lepr; Srd5a1; Ghrl; Dhh; Timp3; Angpt1; Brca1; Cav1; Adrb2; Cftr; Ldha; Mmp14; Smad6; Esr1; C3; Wnt7a; Igfbp2; Gstm3; Ghrhr; Hmox1; Comt; Gata4; Kcnma1; Tek; Cited2; Pdgfb; Serpine1	4.28e-05	0.00053	Calr|1.73206176203;Ldha|1.57656903766;Aldoa|1.67630522088;Apoa1|0.663885267275;Ca2|0.53886602652;Gstm2|0.464921926545;Ager|0.344349433788;Col1a1|2.07610887097;Arpc1b|1.51175040519;Hsd11b1|0.586716859371;Ass1|1.58437761069;Hmox1|2.28764897075;Arsb|1.63172804533;Grn|1.81765749778;Cryab|0.422419252692;Aqp1|0.492387033399;Crp|0.663227877121;Glrx|2.39056893901;Apoa2|0.533185294843;Ramp2|0.529555979297…	22
GO:0042742	defense response to bacterium	biological_process	38	1.1e-07	8.72e-07	Hist1h2bl; Tnf; Slamf8; Defa5; Defb4; Defb5; Ncf1; Mmp7; Fcer1g; Lpo; Isg15; Rbpj; Camp; Defb14; Defb22; Defb26; Bcl3; Defb41; Np4; Adamts4; Fcgr1a; Irf8; Syk; Prkcd; Ccr5; Nos2; Anxa3; Prg2; Spon2; Tlr5; Tlr6; Hp; Defa10; Slc11a1; Clec4d; Clec4e; Eppin; Gsdma	4.58e-05	0.000566	Fgb|0.603351955307;Anxa3|0.491883915396;Mpo|2.06356137797;Hmgb2|1.52456715021;Myo1f|1.55677210057;Pycard|1.62420382166;Lyz2|1.85787037037;Camp|1.67213822894;Ncf1|2.40915953699;Ctsg|1.73336330935;LOC691828|2.39048081593;P20767|1.78173550587;Jchain|3.11890951276;ENSRNOG00000046401|1.61936385879;P2rx7|0.625034387895;Fgr|2.07490458015;Np4|1.6681724846;Cyba|1.90019860973;Defb4|4.34575389948;Defa|2.355…	20
GO:0072001	renal system development	biological_process	2	0.675309	0.703308	Tbx18; Shh	4.64e-05	0.000572	Lama5|0.627093740817;Nid1|0.599644128114;Ca2|0.53886602652;Ilk|0.654486835035;Ace|0.467519438174;Basp1|1.61402753873;Serpinf1|1.6296875;Ass1|1.58437761069;Podxl|0.45975;Sgpl1|2.0775308642;Npnt|0.604711289859;Itga8|0.472571716155;Tns2|0.567664013176;Cd34|0.45417070805;Ctss|2.4877353109;Aqp1|0.492387033399;Itgb3|0.294629660043;Ppat|1.51183673469;Tek|0.579163008487;Hpgd|0.440072016461;Efnb2|0.297384…	21
GO:0071345	cellular response to cytokine stimulus	biological_process	7	0.242828	0.298071	Mmp9; Socs1; Akap6; Hcls1; Nos2; Cd86; Stat1	4.68e-05	0.000575	Fasn|1.70159774436;Hspa5|1.65321507761;Myo1c|0.546201232033;Fgb|0.603351955307;Hspa9|1.63764404609;Apoa1|0.663885267275;Fgg|0.616774193548;Ilk|0.654486835035;Tjp2|0.550111982083;Lims1|0.619696580098;Rplp0|1.63449163449;Thbs1|0.257165109034;Coro1a|1.50814995925;Rps2|1.50536746491;Pecam1|0.517684045062;Ifi47|1.6085;Ptprc|1.98943323727;Rpl3|1.59048027444;Zyx|0.485801781737;Hk2|2.25623700624;Col1a1|2…	38
GO:0006629	lipid metabolic process	biological_process	11	0.618844	0.652914	Fabp5; Lep; Apoe; Gpx1; Plcxd2; Pnliprp1; Pck1; Ch25h; Slc16a1; Il1rn; Acsl4	4.72e-05	0.000579	Fasn|1.70159774436;Aldh1a1|0.417704011065;Ces1d|0.65721455458;Apoa1|0.663885267275;Prdx6|0.573525487056;Idh1|1.57858963466;Fabp5|2.68681318681;G6pdx|1.71984091913;Psap|2.19086021505;Scpep1|1.71255934398;Fdps|1.67161410019;Akr1c9|0.519067215364;Cyb5r3|0.579101849134;Nucb2|1.54495100128;Cotl1|1.73855046687;Sftpb|1.65775656325;Hsd11b1|0.586716859371;Prkar2b|0.624404446797;Lpcat1|1.82425488181;Gm2a|3…	59
GO:0032880	regulation of protein localization	biological_process	9	0.389808	0.436421	Vip; Rabgap1l; Sgk1; Picalm; Mmd; Nnat; Myo5b; Notch4; Slc26a4	4.8e-05	0.000588	Sptbn1|0.558036945134;Hspa5|1.65321507761;Fn1|1.88724584104;Lcp1|1.70649803751;Ezr|0.656707842574;Myo1c|0.546201232033;Fgb|0.603351955307;Rdx|0.626122212569;Itgb1|0.596683530073;Epb41l2|0.603048959249;Apoa1|0.663885267275;Fgg|0.616774193548;Rack1|1.59933499584;Gdi1|0.645092838196;Jup|0.599120153973;Gnai1|0.621472053127;Parp1|1.6160596753;Gnaq|0.560319573901;Llgl2|0.608926080893;Akap5|0.5020242914…	47
GO:0048660	regulation of smooth muscle cell proliferation	biological_process	4	0.00528514	0.0227141	Tcf7l2; Nr4a3; Pde1a; Tacr1	4.84e-05	0.000592	Tpm1|0.643503555268;Ilk|0.654486835035;Ager|0.344349433788;Thbs1|0.257165109034;Cnn1|0.435345881203;Cav1|0.316088686754;Rab5a|0.631673052363;Hmox1|2.28764897075;Aif1|2.15783410138;Ndrg2|0.437729900158;Itgb3|0.294629660043;Calcrl|0.578460701659;Cdh13|0.655297735533;Cyba|1.90019860973;Hpgd|0.440072016461	15
GO:0001909	leukocyte mediated cytotoxicity	biological_process	1	0.0168967	0.0437395	Ncf1	4.91e-05	0.000598	Coro1a|1.50814995925;Ptpn6|1.62356575463;Ptprc|1.98943323727;Ctsh|2.21367061356;Ncf1|2.40915953699;Ctsg|1.73336330935;Arg1|2.08597046414;Cadm1|0.557687037545;Gzmb|0.598988720342;P2rx7|0.625034387895;Gzmm|0.635668400122	11
GO:0034612	response to tumor necrosis factor	biological_process	12	0.000367915	0.00230387	Gch1; Apoe; Mmp9; Gss; Tnfrsf11a; Ccl2; Ubd; Nos2; Cd14; Aff3; Bdnf; Chi3l1	5e-05	0.000607	Apoa1|0.663885267275;Ilk|0.654486835035;Tjp2|0.550111982083;Lims1|0.619696580098;Thbs1|0.257165109034;Col1a1|2.07610887097;Pycard|1.62420382166;Ass1|1.58437761069;Camp|1.67213822894;Fabp4|3.56028880866;Npnt|0.604711289859;Lcn2|5.62008281573;Chi3l1|4.03610411419;Cyba|1.90019860973;Erbin|0.565180586907;Cd14|2.0501489573;Cldn18|0.611788617886	17
GO:0071356	cellular response to tumor necrosis factor	biological_process	44	4.28e-08	3.42e-07	Hyal1; Hyal2; Ccl11; Ccl12; Ccl17; Ccl19; Fabp4; Ccl20; Ccl24; Birc2; Birc3; Has2; Klf2; Mmp9; Dab2ip; Abcb1b; Ntrk2; Nfe2l2; Camp; Optn; Brca1; Dcstamp; Ccl1; Ccl2; Ccl3; Ccl4; Ccl7; Ccl9; Irg1; Pck1; Ppargc1a; Hes1; Nos2; Entpd2; Actr3; Il18bp; Cyba; Pycard; Col1a1; Lcn2; Cyp1b1; Bdnf; Zc3h12a; Chi3l1	5.41e-05	0.000651	Apoa1|0.663885267275;Ilk|0.654486835035;Tjp2|0.550111982083;Lims1|0.619696580098;Thbs1|0.257165109034;Col1a1|2.07610887097;Pycard|1.62420382166;Ass1|1.58437761069;Camp|1.67213822894;Fabp4|3.56028880866;Npnt|0.604711289859;Lcn2|5.62008281573;Chi3l1|4.03610411419;Cyba|1.90019860973;Erbin|0.565180586907;Cldn18|0.611788617886	16
GO:0050707	regulation of cytokine secretion	biological_process	2	0.0178975	0.0439142	Socs1; Tlr5	5.47e-05	0.000657	Sptbn1|0.558036945134;Fn1|1.88724584104;Ezr|0.656707842574;Apoa1|0.663885267275;Pycard|1.62420382166;Cd34|0.45417070805;Cadm1|0.557687037545;Crp|0.663227877121;P2rx7|0.625034387895;Fgr|2.07490458015;Apoa2|0.533185294843;Tek|0.579163008487;Cd14|2.0501489573;Prkcz|0.524296675192	14
GO:0007044	cell-substrate junction assembly	biological_process	2	0.0178975	0.0439142	Fn1; Tns1	5.5e-05	0.00066	Fn1|1.88724584104;Lamc1|0.644712430427;Tns1|0.490512087341;Fermt2|0.550039195192;Lims1|0.619696580098;Lama3|0.646818447169;Ppm1f|0.589512263885;Epb41l5|0.595530726257;Itgb3|0.294629660043;Tek|0.579163008487	10
GO:0007610	behavior	biological_process	6	0.0137645	0.0437395	Adrb2; Adra1a; Adra1d; Adra2b; Shank1; Shank3	5.59e-05	0.000669	Myh14|0.629564709319;Calr|1.73206176203;Itgb1|0.596683530073;Atp1a2|0.428096030425;Dpp4|0.458444390598;Ace|0.467519438174;Hspb1|0.508145849496;Sptbn2|0.481331168831;Parp1|1.6160596753;Myo6|0.658645775042;Gnaq|0.560319573901;Sod2|2.97511848341;Serpinf1|1.6296875;Rac2|2.12288786482;Prkar2b|0.624404446797;Gnao1|0.462588473205;Gm2a|3.11236660389;Lgmn|3.18071476736;Mecp2|0.646116241173;Pf4|0.198667825…	39
GO:0070664	negative regulation of leukocyte proliferation	biological_process	1	0.0168967	0.0437395	Ccl12	5.64e-05	0.000673	Map1|1.6413001912;Pde5a|0.529580401355;Ptpn6|1.62356575463;Mnda|2.36263736264;Gpnmb|3.29805615551;RT1-Bb|2.17457114026;Arg1|2.08597046414;RT1-Ba|2.10875331565;Enpp3|3.07952622673	9
GO:0072659	protein localization to plasma membrane	biological_process	25	0.0271532	0.0633052	Atp1b1; Tnf; P2ry1; Ramp2; Fcer1g; Calcr; Cacnb2; Sptbn1; Sptbn4; Kcnb1; Kcnb2; Cav3; Kcnip4; S100a10; Prkcz; Gpr158; Pacsin1; Ehd2; Ehd3; Tnik; Myo5a; Ank2; Emp2; Mpp5; Jup	5.68e-05	0.000676	Sptbn1|0.558036945134;Ezr|0.656707842574;Lama5|0.627093740817;Ehd2|0.458505719153;Rdx|0.626122212569;Itgb1|0.596683530073;Rack1|1.59933499584;Jup|0.599120153973;Ank1|0.515625;Atp1b1|2.20315137873;Numb|0.592405063291;Rap2a|0.656498252304;F11r|0.627275353944;Sqstm1|1.97536295645;Lin7c|0.646901709402;Ramp2|0.529555979297;Prkcz|0.524296675192;Efnb2|0.297384914632	18
GO:0045216	cell-cell junction organization	biological_process	4	0.170522	0.230779	Heg1; Tgfb1; Lims2; Ceacam1	5.69e-05	0.000676	Vcl|0.564320701212;Myo1c|0.546201232033;Rdx|0.626122212569;Fermt2|0.550039195192;Lims1|0.619696580098;Jup|0.599120153973;Cdh5|0.478181343089;Afdn|0.630047505938;Cd9|0.496165644172;Cgn|0.642938173568;Numb|0.592405063291;Ppm1f|0.589512263885;Epb41l5|0.595530726257;Ramp2|0.529555979297;Cxadr|0.66590519703;Tek|0.579163008487	16
GO:0006739	NADP metabolic process	biological_process	3	0.0312743	0.0714886	Fmo2; Pgd; G6pd	5.74e-05	0.00068	Pgd|1.92018981881;Taldo1|1.52207371405;G6pdx|1.71984091913;Fmo1|0.410974499089;Hsd11b1|0.586716859371;Bpgm|0.499779346867;Rpia|1.55009823183	7
GO:0006935	chemotaxis	biological_process	26	3.19e-08	2.55e-07	Ccl20; Ccl24; Fam65b; Defb4; Defb5; Ackr4; Cyr61; Amot; Defb14; Defb41; Cxcl9; Cxcl10; Cxcl11; Cxcr3; Nckap1l; S1pr1; C3ar1; Ccl1; Ccl3; Rac2; Ccr4; Ccr5; C3; Ptafr; Dock2; Pik3c2g	5.85e-05	0.00069	Calr|1.73206176203;Apoa1|0.663885267275;Itgb2|2.78073654391;Thbs1|0.257165109034;Coro1a|1.50814995925;Hspb1|0.508145849496;Itga1|0.4921875;Hmgb2|1.52456715021;S100a8|2.58813364055;S100a9|2.83312883436;Lgals3|2.62478386167;Rac2|2.12288786482;Lgmn|3.18071476736;Parva|0.508709853021;Dag1|0.662337662338;Eng|0.536045314109;Pf4|0.19866782508;Nckap1l|2.28395669291;Aif1|2.15783410138;Ppm1f|0.589512263885…	29
GO:1904044	response to aldosterone	biological_process	2	0.00792547	0.0295982	Cyba; Cybb	5.95e-05	0.000698	Ace|0.467519438174;Parp1|1.6160596753;Cybb|2.21135326913;Cyba|1.90019860973	4
GO:0070831	basement membrane assembly	biological_process	1	0.0462996	0.0866363	Ramp2	5.95e-05	0.000698	Lamc1|0.644712430427;Dag1|0.662337662338;Plod3|1.67387616624;Ramp2|0.529555979297	4
GO:0050663	cytokine secretion	biological_process	3	0.00719303	0.0291657	Optn; Agt; Lcp2	6.01e-05	0.000702	Sptbn1|0.558036945134;Fn1|1.88724584104;Ezr|0.656707842574;Apoa1|0.663885267275;Pycard|1.62420382166;Cd34|0.45417070805;Cadm1|0.557687037545;Chi3l1|4.03610411419;Crp|0.663227877121;P2rx7|0.625034387895;Fgr|2.07490458015;Apoa2|0.533185294843;Tek|0.579163008487;Cd14|2.0501489573;Prkcz|0.524296675192	15
GO:0071731	response to nitric oxide	biological_process	1	0.129191	0.182814	Ccl19	6.16e-05	0.000717	Sftpa1|3.1012482663;Gucy1b3|0.553978033753;Dpep1|0.507411907655;Sftpb|1.65775656325;Aqp1|0.492387033399;Crp|0.663227877121	6
GO:0019752	carboxylic acid metabolic process	biological_process	1	0.279467	0.331735	Il1rn	6.22e-05	0.000722	Fasn|1.70159774436;Pkm|1.96197552448;Gapdh|1.52813141684;ENSRNOG00000028543|1.61178509532;P4hb|1.99028654687;Aldh1a1|0.417704011065;RGD1565368|1.68652958456;Ldha|1.57656903766;Aldoa|1.67630522088;Apoa1|0.663885267275;Pgd|1.92018981881;Idh1|1.57858963466;Dpep1|0.507411907655;Atp2b4|0.563799743261;Scpep1|1.71255934398;Hk3|2.97315436242;Nucb2|1.54495100128;Cotl1|1.73855046687;Hk2|2.25623700624;Hsd11…	51
GO:0097006	regulation of plasma lipoprotein particle levels	biological_process	1	0.129191	0.182814	Apoe	6.24e-05	0.000722	Ehd1|0.530470557984;Apoa1|0.663885267275;Mpo|2.06356137797;Soat1|2.79607346422;Crp|0.663227877121;Apoc2|0.399164284143;Apoa2|0.533185294843;Scarb1|2.03350395533	8
GO:0010634	positive regulation of epithelial cell migration	biological_process	8	0.043694	0.0866363	Ppm1f; Hyal1; Glipr2; Sox9; Prkce; Bmpr2; Tac1; Tacr1	6.27e-05	0.000723	Calr|1.73206176203;Anxa3|0.491883915396;Thbs1|0.257165109034;Hspb1|0.508145849496;Lgmn|3.18071476736;Ctsh|2.21367061356;Hmox1|2.28764897075;Aqp1|0.492387033399;Ppm1f|0.589512263885;Epb41l5|0.595530726257;P2rx4|1.74109589041;Tek|0.579163008487	12
GO:0050777	negative regulation of immune response	biological_process	5	0.0686355	0.121575	Fcrlb; Nlrp3; Ctla4; Fcgr2b; Tgfb1	6.27e-05	0.000723	Apoa1|0.663885267275;Ptpn6|1.62356575463;Ptprc|1.98943323727;Serping1|1.86011656953;Col3a1|2.23564064801;Hmox1|2.28764897075;Abr|1.62364189483;Arg1|2.08597046414;Dhx58|1.63210870659;Enpp3|3.07952622673;Bst2|0.634046890928;Apoa2|0.533185294843	12
GO:0002366	leukocyte activation involved in immune response	biological_process	1	0.0168967	0.0437395	Syk	6.28e-05	0.000723	Lcp1|1.70649803751;Anxa3|0.491883915396;Itgb2|2.78073654391;Coro1a|1.50814995925;Ptprc|1.98943323727;Myo1f|1.55677210057;Rac2|2.12288786482;Pycard|1.62420382166;Hmox1|2.28764897075;Abr|1.62364189483;Apbb1ip|1.59578860446;Swap70|1.54280821918;Ppbp|0.344708658559;Enpp3|3.07952622673;Fgr|2.07490458015;Prkcz|0.524296675192	16
GO:0050920	regulation of chemotaxis	biological_process	2	0.0178975	0.0439142	Efnb2; Adgra2	6.33e-05	0.000726	Calr|1.73206176203;Thbs1|0.257165109034;Hspb1|0.508145849496;Rac2|2.12288786482;Lgmn|3.18071476736;Pf4|0.19866782508;Nckap1l|2.28395669291;Aif1|2.15783410138;Ppm1f|0.589512263885;Cd74|1.72976680384;Swap70|1.54280821918;Ppbp|0.344708658559;Cdh13|0.655297735533;P2rx4|1.74109589041;Efnb2|0.297384914632	15
GO:0048659	smooth muscle cell proliferation	biological_process	1	0.177607	0.231261	Agt	6.33e-05	0.000726	Tpm1|0.643503555268;Ilk|0.654486835035;Ager|0.344349433788;Thbs1|0.257165109034;Cnn1|0.435345881203;Cav1|0.316088686754;Rab5a|0.631673052363;Hmox1|2.28764897075;Aif1|2.15783410138;Ndrg2|0.437729900158;Itgb3|0.294629660043;Calcrl|0.578460701659;Cdh13|0.655297735533;Cyba|1.90019860973;Hpgd|0.440072016461	15
GO:0051896	regulation of protein kinase B signaling	biological_process	3	0.0978825	0.152376	Ntrk2; Cav3; Gata4	6.71e-05	0.000766	Itgb1|0.596683530073;Rack1|1.59933499584;Ilk|0.654486835035;Thbs1|0.257165109034;Osbpl8|1.93063872255;Rras|0.585365853659;Dag1|0.662337662338;Eng|0.536045314109;Chi3l1|4.03610411419;Prkcdbp|0.643356643357;P2rx4|1.74109589041;Tek|0.579163008487	12
GO:0043085	positive regulation of catalytic activity	biological_process	13	0.0525421	0.0954759	Psen2; Psap; Ncf2; Ncf4; Cav1; Agt; Fgfr4; Prkce; Wnt9b; Apobec1; Igf2; Mt3; Dnmt3l	6.82e-05	0.000776	Hspa5|1.65321507761;Fn1|1.88724584104;Itgb1|0.596683530073;Apoa1|0.663885267275;Rack1|1.59933499584;Ilk|0.654486835035;Lims1|0.619696580098;Gdi1|0.645092838196;Hspa2|0.592206502854;Thbs1|0.257165109034;Pde5a|0.529580401355;Ptprc|1.98943323727;Itga1|0.4921875;Psap|2.19086021505;Atp2b4|0.563799743261;Rsu1|0.631217367409;S100a8|2.58813364055;Gnaq|0.560319573901;S100a9|2.83312883436;Llgl2|0.608926080…	63
GO:0002460	adaptive immune response based on somatic recombination of immune receptors built from immunoglobulin superfamily domains	biological_process	1	0	0	Tgfb1	6.85e-05	0.000777	C4|3.02103467879;Ptpn6|1.62356575463;Ptprc|1.98943323727;Serping1|1.86011656953;Myo1g|1.58617710583;Ctsh|2.21367061356;C2|1.90729072907;C6|2.0212858384;LOC691828|2.39048081593;P20767|1.78173550587;Arg1|2.08597046414;Cd74|1.72976680384;Swap70|1.54280821918;Crp|0.663227877121;ENSRNOG00000046401|1.61936385879;P2rx7|0.625034387895;Gzmm|0.635668400122;Nfkb2|1.79990821478;C1r|1.54355400697;Prkcz|0.5242…	20
GO:0019915	lipid storage	biological_process	5	0.0964185	0.151129	Cav1; Plin2; Hexa; Gm2a; Acvr1c	6.98e-05	0.000789	Ehd1|0.530470557984;Apoa1|0.663885267275;Osbpl8|1.93063872255;Gm2a|3.11236660389;Soat1|2.79607346422;Hexa|1.74099099099;Scarb1|2.03350395533;Apoc4|0.515438852419	8
GO:0019725	cellular homeostasis	biological_process	1	0.228157	0.282087	Tns2	7.13e-05	0.000805	P4hb|1.99028654687;Pdia4|1.52734375;Tjp1|0.589125560538;Ca2|0.53886602652;Pdia6|1.71210720887;Prdx6|0.573525487056;Map1|1.6413001912;Rack1|1.59933499584;Atp1a2|0.428096030425;Ager|0.344349433788;Atp6v1a|1.55127118644;Prdx5|2.61848739496;Ace|0.467519438174;Coro1a|1.50814995925;Slc4a1|0.432125241261;Txndc5|1.9165460685;Ptpn6|1.62356575463;Nme2|1.56329373208;Ptprc|1.98943323727;Atp2b4|0.563799743261…	47
GO:0007584	response to nutrient	biological_process	33	5.64e-05	0.000402619	Lep; Slc8a1; Vldlr; Lepr; Mmp9; Bche; Ucp3; Brca1; Brca2; Cav1; Pklr; Ldha; Havcr1; Aldh3a1; Pkm; Hmgcs2; C2; Glrx; Dpyd; Igfbp2; Stat1; Cybb; Igf1; Col1a1; Mapt; Acsl4; Bdh1; Slc6a4; Cyp1b1; A2m; Amelx; Serpinc1; Abcg8	7.17e-05	0.000806	Eef2|1.61683041435;Ldha|1.57656903766;Cfb|1.91565135895;Apoa1|0.663885267275;Ager|0.344349433788;Sftpa1|3.1012482663;Kank2|0.640891579527;Cav1|0.316088686754;Sod2|2.97511848341;Sftpb|1.65775656325;Col1a1|2.07610887097;Ass1|1.58437761069;C2|1.90729072907;Cybb|2.21135326913;Hmox1|2.28764897075;Arsb|1.63172804533;Acsl4|1.60786065208;Tnc|1.84518451845;Arg1|2.08597046414;Glrx|2.39056893901;Timp3|0.422…	22
GO:0009743	response to carbohydrate	biological_process	2	0.492163	0.533502	Map1b; Hnf1b	7.17e-05	0.000806	Ldha|1.57656903766;Tjp1|0.589125560538;Rack1|1.59933499584;Ager|0.344349433788;Thbs1|0.257165109034;Ace|0.467519438174;Ctsb|1.67493112948;Nme2|1.56329373208;Nucb2|1.54495100128;Sod2|2.97511848341;Serpinf1|1.6296875;Sftpb|1.65775656325;Ncf2|2.52145922747;Vsnl1|0.57345971564;Cma1|1.69668563776;Slc29a1|0.428387096774;Glrx|2.39056893901;Calcrl|0.578460701659;Cyba|1.90019860973;Apoa2|0.533185294843;Co…	22
GO:2000249	regulation of actin cytoskeleton reorganization	biological_process	4	0.0360954	0.0791127	Trpm2; Sema3e; Tgfb1; Rapgef3	7.34e-05	0.00082	Gmfg|1.78898658029;Hck|1.5464871687;F11r|0.627275353944;Baiap2|1.58993660856;Ctsl|1.80597661325;Tek|0.579163008487	6
GO:0045471	response to ethanol	biological_process	40	0.00103743	0.00599402	Tnc; Trh; Lep; Cdk1; Birc2; Cldn5; Apoe; Cdo1; Hpgd; Cyp3a9; Chrna7; Mmp9; Gsn; Grin3a; Ntrk3; Aldh1a1; S100a9; Car3; Shh; Tjp1; Csf2ra; Ccl2; Flt1; Tbxas1; Prkcd; Cyp2e1; Hmgcs2; Cd14; Cacna1b; Gk; Drd1; Apobec1; Igf1; Igf2; G6pd; Ctsb; Psmd14; Dnmt3l; Bdh1; Tacr1	7.39e-05	0.000822	Eef2|1.61683041435;Tjp1|0.589125560538;G6pdx|1.71984091913;Ctsb|1.67493112948;Rps2|1.50536746491;Rps3a|1.63390126693;Sptbn2|0.481331168831;Rpl10a|1.63356164384;S100a8|2.58813364055;Eef1b2|1.78834080717;Sod2|2.97511848341;Cybb|2.21135326913;Tnc|1.84518451845;Crp|0.663227877121;Cldn5|0.46875;Cd14|2.0501489573;Hpgd|0.440072016461;Cldn18|0.611788617886	18
GO:0051924	regulation of calcium ion transport	biological_process	13	0.000123542	0.000850921	P2rx1; Slc8a1; Cav3; Adrb2; Cxcl12; Agt; Cacna2d1; Pln; Cacna1b; Cacna1d; Glp1r; Igf1; Ank2	7.39e-05	0.000822	Ahnak|0.48395581273;Mylk|0.624657534247;Atp1a2|0.428096030425;Hspa2|0.592206502854;G6pdx|1.71984091913;Ace|0.467519438174;Coro1a|1.50814995925;Ptpn6|1.62356575463;Lgals3|2.62478386167;Akap5|0.502024291498;Atp1b1|2.20315137873;Gnao1|0.462588473205;Dmd|0.639097744361;P2rx7|0.625034387895;Itgb3|0.294629660043;Cyba|1.90019860973;P2rx4|1.74109589041;S100a1|0.438468550593	18
GO:0033627	cell adhesion mediated by integrin	biological_process	1	0.634888	0.665342	Vtn	7.8e-05	0.000865	Itgb1|0.596683530073;Dpp4|0.458444390598;Ptpn6|1.62356575463;Podxl|0.45975;Npnt|0.604711289859;Nckap1l|2.28395669291;Swap70|1.54280821918;Itgb3|0.294629660043	8
GO:0051384	response to glucocorticoid	biological_process	41	6.92e-09	5.56e-08	Tnf; Ptpru; S100b; Fabp4; Ghr; Birc5; Cdo1; Pcsk1; Trim63; Calcr; Bche; Ucp3; Cxcl1; Cxcl2; Cav1; Pla2g4a; Pnliprp1; Bmp6; Pam; Ccl1; Ccl2; Fn1; Aldh3a1; Ppargc1b; Anxa3; Hmgcs2; C3; Hp; Dpyd; Igfbp2; Ghrhr; Aif1; Igf1; Hsd11b2; Il1rn; Cdkn1a; Pfkfb1; Scgb1a1; Sult1a1; Abcb4; A2m	8e-05	0.000886	Anxa3|0.491883915396;Ace|0.467519438174;Sftpa1|3.1012482663;Cav1|0.316088686754;Serpinf1|1.6296875;Sftpb|1.65775656325;Ass1|1.58437761069;RT1-Bb|2.17457114026;Pcna|1.86030204962;Rpl32|1.63344051447;Ugt1a6|1.67091948966;RT1-Db1|1.74869109948;Aif1|2.15783410138;Arg1|2.08597046414;Aqp1|0.492387033399;RT1-Ba|2.10875331565;Apoa2|0.533185294843;Ctsl|1.80597661325;Il1rn|3.28953488372;Usp8|1.56030795552	20
GO:0030301	cholesterol transport	biological_process	5	0.081871	0.1339	Npc2; Cftr; Scarb1; Msr1; Abcg8	8.26e-05	0.00091	Apoa1|0.663885267275;Cav1|0.316088686754;Npc2|2.73086269745;Soat1|2.79607346422;Pon1|0.524076671342;Npc1|1.5821656051;Apoc2|0.399164284143;Apoa2|0.533185294843;Scarb1|2.03350395533	9
GO:0002455	humoral immune response mediated by circulating immunoglobulin	biological_process	1	0.177607	0.231261	Bcl3	8.28e-05	0.00091	C4|3.02103467879;Ptpn6|1.62356575463;Ptprc|1.98943323727;Serping1|1.86011656953;C2|1.90729072907;C6|2.0212858384;LOC691828|2.39048081593;P20767|1.78173550587;Crp|0.663227877121;ENSRNOG00000046401|1.61936385879;C1r|1.54355400697	11
GO:0051494	negative regulation of cytoskeleton organization	biological_process	1	0	0	Espn	8.61e-05	0.000943	Sptbn1|0.558036945134;Sptb|0.433053943692;Rdx|0.626122212569;Coro1a|1.50814995925;Capg|2.24339430894;Pecam1|0.517684045062;Sptbn2|0.481331168831;Gmfg|1.78898658029;Swap70|1.54280821918;Shank3|0.491952232606;Tmsb4x|0.574638233054;Add2|0.534487496565;Lmod1|0.595536959554	13
GO:0022617	extracellular matrix disassembly	biological_process	3	0.170956	0.230779	Gsn; Capg; Eng	8.7e-05	0.00095	Lamc1|0.644712430427;Lcp1|1.70649803751;Dpp4|0.458444390598;Eng|0.536045314109;Cma1|1.69668563776;Ctss|2.4877353109	6
GO:0071260	cellular response to mechanical stimulus	biological_process	25	0.00209309	0.010501	Piezo2; Fam65b; Tmem150c; Mmp7; Kcnj4; Cav1; Sox9; Agt; Bmp2; Bmp6; Slc2a1; Tgfb1; Enpp1; Tlr5; Tlr7; Tlr8; Ltbp1; Cyba; Igf2; Col1a1; Ctsb; Eng; Pdgfb; Serpine1; Atp1a2	8.89e-05	0.000969	Atp1a2|0.428096030425;Ctsb|1.67493112948;Sftpa1|3.1012482663;Cav1|0.316088686754;Sftpb|1.65775656325;Col1a1|2.07610887097;Dag1|0.662337662338;Eng|0.536045314109;Aqp1|0.492387033399;Itgb3|0.294629660043;Cyba|1.90019860973	11
GO:0015918	sterol transport	biological_process	2	0.00219519	0.010501	Abca5; Abcg8	9.05e-05	0.000983	Apoa1|0.663885267275;Cav1|0.316088686754;Npc2|2.73086269745;Soat1|2.79607346422;Pon1|0.524076671342;Npc1|1.5821656051;Apoc2|0.399164284143;Apoa2|0.533185294843;Scarb1|2.03350395533	9
GO:0042981	regulation of apoptotic process	biological_process	34	0.217645	0.277621	Lrp5; Bid; Chek2; Bmp15; Birc2; Birc3; Bmp8a; Nme2; Park2; Stk10; Traf3; Bcl3; Gdf10; Gdf15; Sox9; Pax8; Nek6; Tnfrsf11a; Agt; Sdf2l1; Inhbe; Bmp2; Bmp6; Rassf3; Esr1; Tgfb1; Pycard; Tnik; Malt1; Card9; Acvr1c; Tnfrsf4; Tnfrsf9; Card10	9.05e-05	0.000983	Hspa5|1.65321507761;Hsp90b1|1.62235915493;P4hb|1.99028654687;Aldh1a1|0.417704011065;Fgb|0.603351955307;Ldha|1.57656903766;Itgb1|0.596683530073;Serpina3c|0.374103639562;Fgg|0.616774193548;Rack1|1.59933499584;Rps3|1.64983022071;Ilk|0.654486835035;Ager|0.344349433788;Thbs1|0.257165109034;Prdx5|2.61848739496;G6pdx|1.71984091913;Ace|0.467519438174;Coro1a|1.50814995925;Rps3a|1.63390126693;Hspb1|0.50814…	63
GO:0006412	translation	biological_process	2	1	1	Rpl10l; Nme4	9.1e-05	0.000986	Rrbp1|1.62822193097;Eef2|1.61683041435;Gapdh|1.52813141684;Calr|1.73206176203;Eif4a1|1.65903197926;Rack1|1.59933499584;Rps3|1.64983022071;Thbs1|0.257165109034;Eef1g|1.62920391656;Rps2|1.50536746491;Rps3a|1.63390126693;Rps4x|1.67536988686;LOC100910336|1.82754126846;Rpl10a|1.63356164384;Rpl12|1.63235916984;Rps8|1.56491656492;Eef1d|1.58879310345;Lrpprc|1.64618644068;Rps12|1.75101123596;Eef1b2|1.7883…	48
GO:0009968	negative regulation of signal transduction	biological_process	19	0.00551413	0.0235164	Kif26a; Ddit4l2; Rgs10; Rgs18; Ntrk2; Ntrk3; Rgs1; Rgs6; Cav1; Fgfr1; Fgfr4; Kdr; Flt1; Kit; Erbb4; Il1rn; Tek; Epha3; Epha4	9.27e-05	0.001	Hspa5|1.65321507761;Ezr|0.656707842574;Calr|1.73206176203;Fgb|0.603351955307;Itgb1|0.596683530073;Apoa1|0.663885267275;Fgg|0.616774193548;Map1|1.6413001912;Rack1|1.59933499584;Thbs1|0.257165109034;Hspb1|0.508145849496;Ptpn6|1.62356575463;Ptprc|1.98943323727;Itga1|0.4921875;Atp2b4|0.563799743261;Kank2|0.640891579527;Cav1|0.316088686754;Nucb2|1.54495100128;Tgfb1i1|0.623172103487;Lgals3|2.6247838616…	48
GO:0043410	positive regulation of MAPK cascade	biological_process	38	9.74e-05	0.000681673	Osm; Lep; Sstr4; Lepr; Psap; Dab2ip; Ntrk2; Ntrk3; Cav2; Adrb2; Kng1; Tnfrsf11a; Agt; Fgfr1; Fgfr4; Bmp2; Kdr; Ndst1; Lpar3; Bank1; Flt1; Kit; Ksr2; Prkcd; Prkce; Erbb4; Cd84; Igf1; Igf2; Adra1a; Adra2b; Tek; Epha3; Epha4; Tnfrsf4; Pdgfb; RGD1562037; F2r	9.89e-05	0.00106	Fgb|0.603351955307;Fgg|0.616774193548;Map1|1.6413001912;Ilk|0.654486835035;Thbs1|0.257165109034;Pde5a|0.529580401355;Ptprc|1.98943323727;Itga1|0.4921875;Gpnmb|3.29805615551;Pycard|1.62420382166;Ncf1|2.40915953699;Npnt|0.604711289859;Sorbs3|0.615791018491;Cav2|0.386678455644;Chi3l1|4.03610411419;Ptpn1|1.59941151744;Cd74|1.72976680384;P2rx7|0.625034387895;Prkcdbp|0.643356643357;Itgb3|0.294629660043…	27
GO:0055088	lipid homeostasis	biological_process	6	0.217716	0.277632	Apoe; Asgr2; Nr1d2; Acoxl; G6pc; Abcb4	0.000102	0.00109	Ehd1|0.530470557984;Apoa1|0.663885267275;Npc2|2.73086269745;Fabp4|3.56028880866;Soat1|2.79607346422;Npc1|1.5821656051;Apoc2|0.399164284143;Apoa2|0.533185294843;Scarb1|2.03350395533;Apoc4|0.515438852419;Pold1|1.68582375479	11
GO:0050673	epithelial cell proliferation	biological_process	2	0.308391	0.361674	Kit; Hnf1b	0.000104	0.00111	Serpina3c|0.374103639562;Apoa1|0.663885267275;Map1|1.6413001912;Ager|0.344349433788;Thbs1|0.257165109034;Nme2|1.56329373208;Cav1|0.316088686754;Serpinf1|1.6296875;Eng|0.536045314109;Dab2|1.64060529634;Cd34|0.45417070805;Hmox1|2.28764897075;Grn|1.81765749778;Arg1|2.08597046414;Cav2|0.386678455644;Lrg1|1.82055532532;Pla2g2a|0.358685266577;Cdh13|0.655297735533;Cyba|1.90019860973;Ctsl|1.80597661325;K…	23
GO:0051693	actin filament capping	biological_process	5	0.00123495	0.00700777	Gsn; Sptbn1; Sptbn4; Sptan1; Sptb	0.000111	0.00118	Sptbn1|0.558036945134;Sptb|0.433053943692;Rdx|0.626122212569;Capg|2.24339430894;Sptbn2|0.481331168831;Add2|0.534487496565;Lmod1|0.595536959554	7
GO:0051259	protein complex oligomerization	biological_process	24	7.89e-06	5.93e-05	Mmp9; Nme2; C1qtnf6; Kcna5; Kcnb1; Grhpr; Angptl4; Cav1; Cav2; Mlc1; Ahnak; Qprt; Mcoln2; Slc4a1; Olfm1; Malt1; Znhit6; Eppin; Slc6a4; Shank3; Rrm1; Rrm2; Tek; Zc3h12a	0.000117	0.00124	Ahnak|0.48395581273;Ehd4|0.50942408377;Aldoa|1.67630522088;Vwf|0.569755854509;Rack1|1.59933499584;Ilk|0.654486835035;Lims1|0.619696580098;Jup|0.599120153973;Ehd3|0.644192783777;Prkar2a|0.629562043796;Nme2|1.56329373208;Hba-a3|0.409757269887;Sod2|2.97511848341;Col1a1|2.07610887097;Shmt2|2.048441247;Hmox1|2.28764897075;Arg1|2.08597046414;Cav2|0.386678455644;Cryab|0.422419252692;Lcn2|5.62008281573;J…	30
GO:0006807	nitrogen compound metabolic process	biological_process	3	0.0978825	0.152376	Schip1; Pck1; Sgpl1	0.00012	0.00127	Ahnak|0.48395581273;Sptbn1|0.558036945134;Hspa5|1.65321507761;Fn1|1.88724584104;C4|3.02103467879;Rrbp1|1.62822193097;C4b|1.57454545455;Eef2|1.61683041435;Hsp90b1|1.62235915493;Pkm|1.96197552448;Ezr|0.656707842574;Mylk|0.624657534247;Gapdh|1.52813141684;ENSRNOG00000028543|1.61178509532;P4hb|1.99028654687;RGD1565368|1.68652958456;Calr|1.73206176203;Fgb|0.603351955307;Rdx|0.626122212569;Ehd4|0.50942…	326
GO:0042326	negative regulation of phosphorylation	biological_process	3	0.227472	0.282087	Birc3; Stap1; Cdkn1a	0.00012	0.00127	Ezr|0.656707842574;Map1|1.6413001912;Rack1|1.59933499584;Ilk|0.654486835035;Ager|0.344349433788;Hspb1|0.508145849496;Ptpn6|1.62356575463;Pecam1|0.517684045062;Ptprc|1.98943323727;Gnaq|0.560319573901;Cav1|0.316088686754;Pycard|1.62420382166;Prkar2b|0.624404446797;Dag1|0.662337662338;Eng|0.536045314109;Dusp3|0.650964812713;Dnajc3|1.58044444444;Fabp4|3.56028880866;Dab2|1.64060529634;Dmd|0.6390977443…	25
GO:2000377	regulation of reactive oxygen species metabolic process	biological_process	6	0.0436757	0.0866363	Tnf; Birc2; Ripk3; Park2; Snca; Cyp1b1	0.000124	0.00131	Itgb2|2.78073654391;Ager|0.344349433788;Thbs1|0.257165109034;G6pdx|1.71984091913;Atp2b4|0.563799743261;Sod2|2.97511848341;Hk2|2.25623700624;Fbln5|0.628227194492;Ass1|1.58437761069;Cd34|0.45417070805;Aif1|2.15783410138;Cryab|0.422419252692;Crp|0.663227877121;Cyba|1.90019860973	14
GO:0051873	killing by host of symbiont cells	biological_process	3	0.00127743	0.00704644	Camp; Gapdh; Pf4	0.000125	0.00131	Camp|1.67213822894;Ncf1|2.40915953699;Ctsg|1.73336330935;Arg1|2.08597046414	4
GO:0010594	regulation of endothelial cell migration	biological_process	3	0.00127743	0.00704644	Sema4a; Ceacam1; Emp2	0.000127	0.00133	Calr|1.73206176203;Anxa3|0.491883915396;Ager|0.344349433788;Jup|0.599120153973;Thbs1|0.257165109034;Hspb1|0.508145849496;Serpinf1|1.6296875;Lgmn|3.18071476736;Mecp2|0.646116241173;Hmox1|2.28764897075;P2rx4|1.74109589041;Tek|0.579163008487	12
GO:0051702	interaction with symbiont	biological_process	2	0.0512333	0.0932392	Gpx1; Fn1	0.000132	0.00137	Fn1|1.88724584104;Ppib|1.53056027165;Camp|1.67213822894;Ncf1|2.40915953699;Ctsg|1.73336330935;Arg1|2.08597046414;Cav2|0.386678455644;Aqp1|0.492387033399	8
GO:0009892	negative regulation of metabolic process	biological_process	1	0	0	Lep	0.000137	0.00142	C4|3.02103467879;C4b|1.57454545455;Ezr|0.656707842574;Calr|1.73206176203;Serpina3l|0.656045965004;Serpinh1|1.59017112769;Anxa3|0.491883915396;Serpina3c|0.374103639562;Apoa1|0.663885267275;Serpina1|0.620946989192;Pabpc1|1.5107097858;Map1|1.6413001912;Rack1|1.59933499584;Ilk|0.654486835035;Ager|0.344349433788;Lims1|0.619696580098;Thbs1|0.257165109034;Prdx5|2.61848739496;G6pdx|1.71984091913;Serpinb6…	96
GO:0071407	cellular response to organic cyclic compound	biological_process	30	6.64e-05	0.000470542	Tnf; P2ry1; P2ry6; Axin2; Hand2; Tmem173; Klf2; Klf4; Srd5a1; Socs1; Abcb1a; Bmp2; Ccl2; Ccl3; Nos2; Hmgcs2; Tgfb1; Ptn; Igfbp5; Ccna2; Ccnb1; Rapgef3; Gstm3; Lgals1; Stat1; Slc16a1; Cyba; Msr1; Cyp1b1; Serpine1	0.00014	0.00146	Hspa5|1.65321507761;Hsp90b1|1.62235915493;Ezr|0.656707842574;Calr|1.73206176203;Atp1a2|0.428096030425;Ager|0.344349433788;Jup|0.599120153973;Rplp0|1.63449163449;Ace|0.467519438174;Pecam1|0.517684045062;Atp2b4|0.563799743261;Gnai1|0.621472053127;Parp1|1.6160596753;Kank2|0.640891579527;Serpinf1|1.6296875;Rplp1|1.8201536376;Col1a1|2.07610887097;Hsd11b1|0.586716859371;Ass1|1.58437761069;RT1-Bb|2.1745…	36
GO:0010761	fibroblast migration	biological_process	3	0.0441965	0.0866363	Schip1; Sgpl1; Tns1	0.000142	0.00147	Tns1|0.490512087341;Ilk|0.654486835035;Ager|0.344349433788;Thbs1|0.257165109034;Sgpl1|2.0775308642;Itgb3|0.294629660043;Cygb|2.31623212784	7
GO:0043043	peptide biosynthetic process	biological_process	1	0.0846737	0.1339	Pcsk1	0.000149	0.00154	Rrbp1|1.62822193097;Eef2|1.61683041435;Gapdh|1.52813141684;Calr|1.73206176203;Eif4a1|1.65903197926;Rack1|1.59933499584;Rps3|1.64983022071;Thbs1|0.257165109034;Eef1g|1.62920391656;Rps2|1.50536746491;Rps3a|1.63390126693;Rps4x|1.67536988686;LOC100910336|1.82754126846;Rpl10a|1.63356164384;Rpl12|1.63235916984;Rps8|1.56491656492;Eef1d|1.58879310345;Lrpprc|1.64618644068;Rps12|1.75101123596;Eef1b2|1.7883…	48
GO:0015031	protein transport	biological_process	22	0.977758	0.984734	Calcrl; Hap1; Fras1; Cenpf; Ramp2; Psen2; Slc15a2; Slc15a3; Calcr; Snap91; Cadps; Mlc1; Apba2; Scamp5; Selenbp1; Cd63; Duoxa1; Vps37d; Ehd3; Col1a1; Myo5b; Rab11fip1	0.000152	0.00156	Sptbn1|0.558036945134;Hspa5|1.65321507761;Fn1|1.88724584104;Rrbp1|1.62822193097;Lcp1|1.70649803751;Hsp90b1|1.62235915493;Ezr|0.656707842574;Calr|1.73206176203;Myo1c|0.546201232033;Fgb|0.603351955307;Ehd1|0.530470557984;Hspa9|1.63764404609;Apoa1|0.663885267275;Fgg|0.616774193548;Rack1|1.59933499584;Gdi1|0.645092838196;Jup|0.599120153973;Ehd3|0.644192783777;Hspb1|0.508145849496;Igf2r|1.75984077842;…	69
GO:0006956	complement activation	biological_process	7	0.000221722	0.00147904	Masp1; C4a; C4b; C2; C3; C6; Cfb	0.000152	0.00156	C4|3.02103467879;C4b|1.57454545455;Cfb|1.91565135895;Serping1|1.86011656953;C7|2.01380579844;C2|1.90729072907;C6|2.0212858384;LOC691828|2.39048081593;P20767|1.78173550587;Crp|0.663227877121;ENSRNOG00000046401|1.61936385879;C1r|1.54355400697	12
GO:0050868	negative regulation of T cell activation	biological_process	3	0.198604	0.254063	Tgfb1; Gpnmb; Vtcn1	0.000154	0.00158	Map1|1.6413001912;Pde5a|0.529580401355;Ptpn6|1.62356575463;Gpnmb|3.29805615551;RT1-Bb|2.17457114026;Dusp3|0.650964812713;Arg1|2.08597046414;Cd74|1.72976680384;RT1-Ba|2.10875331565;Cbfb|1.72232223222	10
GO:0000902	cell morphogenesis	biological_process	19	0.0456028	0.0866363	Shroom2; Shroom4; Cdh4; Cdh5; Klf2; Pdpn; Cap2; Sox6; Nckap1l; Grem1; Gp1ba; Rac2; Cyfip2; Fry; Lipa; Nox4; Lst1; Cdh22; Ect2	0.000156	0.0016	Vcl|0.564320701212;Fn1|1.88724584104;Lamc1|0.644712430427;Ezr|0.656707842574;Lama5|0.627093740817;Calr|1.73206176203;Rdx|0.626122212569;Spta1|0.558233890215;Itgb1|0.596683530073;Ehd1|0.530470557984;Clic5|0.476907878489;Fermt2|0.550039195192;Tpm1|0.643503555268;Apoa1|0.663885267275;Ilk|0.654486835035;Ager|0.344349433788;Lims1|0.619696580098;Gdi1|0.645092838196;Coro1a|1.50814995925;Ehd3|0.644192783…	54
GO:0031334	positive regulation of protein complex assembly	biological_process	8	0.00153403	0.00820731	Tnf; Tppp; Ajuba; Fnip1; Fnip2; Tgfb1; Vegfa; Tal1	0.000159	0.00162	Lcp1|1.70649803751;Myo1c|0.546201232033;Rack1|1.59933499584;Rps3|1.64983022071;Coro1a|1.50814995925;Cav1|0.316088686754;Arpc1b|1.51175040519;Pycard|1.62420382166;Mecp2|0.646116241173;Gmfg|1.78898658029;Nckap1l|2.28395669291;Plek|0.64198757764;Jchain|3.11890951276;Tppp|0.531420765027;Baiap2|1.58993660856;Lmod1|0.595536959554	16
GO:0050892	intestinal absorption	biological_process	6	0.00367844	0.0161924	Lep; Abcb1a; Slc5a1; Slco1a5; Tjp2; Scarb1	0.000163	0.00165	Ezr|0.656707842574;Apoa1|0.663885267275;Tjp2|0.550111982083;F11r|0.627275353944;Apoa2|0.533185294843;Scarb1|2.03350395533	6
GO:0030030	cell projection organization	biological_process	4	0.21821	0.277903	Hap1; Itga8; Myo7a; Plek	0.000178	0.00179	Vcl|0.564320701212;Hspa5|1.65321507761;Fn1|1.88724584104;Lamc1|0.644712430427;Ezr|0.656707842574;Mylk|0.624657534247;Lama5|0.627093740817;Rdx|0.626122212569;Ehd1|0.530470557984;Clic5|0.476907878489;Apoa1|0.663885267275;Ilk|0.654486835035;Ager|0.344349433788;Gdi1|0.645092838196;Coro1a|1.50814995925;Ehd3|0.644192783777;Capg|2.24339430894;Nme2|1.56329373208;Itga1|0.4921875;Myo6|0.658645775042;Serpin…	54
GO:0001649	osteoblast differentiation	biological_process	17	0.0148378	0.0437395	Tgfbr3; Dlk1; Bmp8a; Cyr61; Dhh; Gdf10; Bmp2; Bmp6; Ccl3; Gpnmb; Wnt3a; Igfbp5; Igf1; Igf2; Col1a1; Cbfb; Spp1	0.000178	0.00179	Fasn|1.70159774436;Rrbp1|1.62822193097;Rack1|1.59933499584;Ilk|0.654486835035;Mybbp1a|1.66083617747;Rras2|0.563769293258;Col1a1|2.07610887097;Rps11|1.63070725157;Gpnmb|3.29805615551;Npnt|0.604711289859;Tnc|1.84518451845;Rps15|1.69835466179;Bcap29|1.62721893491;Tmsb4x|0.574638233054;Cbfb|1.72232223222	15
GO:0060548	negative regulation of cell death	biological_process	15	0.177306	0.231261	Cyr61; Pacrg; Chmp4b; Park2; Abcb1a; Ntrk3; Nfe2l2; Pde8a; Agr2; Wnt9a; Drd1; Wisp2; Hspa1a; Ctsb; Bdnf	0.00018	0.00181	Hspa5|1.65321507761;Hsp90b1|1.62235915493;Fgb|0.603351955307;Itgb1|0.596683530073;Fgg|0.616774193548;Rack1|1.59933499584;Ilk|0.654486835035;Thbs1|0.257165109034;Prdx5|2.61848739496;Coro1a|1.50814995925;Ctsb|1.67493112948;Rps3a|1.63390126693;Hspb1|0.508145849496;Nme2|1.56329373208;Dpep1|0.507411907655;Kank2|0.640891579527;Cav1|0.316088686754;Sod2|2.97511848341;Serpinf1|1.6296875;Lgals3|2.624783861…	44
GO:0071593	lymphocyte aggregation	biological_process	2	0	0	Stk10; Rac2	0.000181	0.00181	Spta1|0.558233890215;Map1|1.6413001912;Coro1a|1.50814995925;Pde5a|0.529580401355;Ptpn6|1.62356575463;Ptprc|1.98943323727;Cav1|0.316088686754;Rac2|2.12288786482;Pycard|1.62420382166;RT1-Bb|2.17457114026;Cd48|0.642937535172;Aif1|2.15783410138;Apbb1ip|1.59578860446;Cd74|1.72976680384;RT1-Ba|2.10875331565;Stk10|1.53464930701;Cxadr|0.66590519703;Prkcz|0.524296675192	18
GO:1904778	positive regulation of protein localization to cell cortex	biological_process	1	0.129191	0.182814	Gnai1	0.000183	0.00182	Epb41l2|0.603048959249;Gnai1|0.621472053127;Epb41|0.4531050345	3
GO:0060696	regulation of phospholipid catabolic process	biological_process	1	0	0	Idh1	0.000183	0.00182	Idh1|1.57858963466;Apoc2|0.399164284143;Scarb1|2.03350395533	3
GO:0042167	heme catabolic process	biological_process	1	0.0846737	0.1339	Hmox1	0.000183	0.00182	Blvrb|0.658655075428;Blvra|1.71902268761;Hmox1|2.28764897075	3
GO:0001894	tissue homeostasis	biological_process	2	0.492163	0.533502	Sox9; Cd34	0.000187	0.00185	Pigr|2.62373453318;Ca2|0.53886602652;Coro1a|1.50814995925;Hspb1|0.508145849496;Rac2|2.12288786482;Lpcat1|1.82425488181;Ctsh|2.21367061356;Col14a1|2.11780947998;Cd34|0.45417070805;Ctss|2.4877353109;Jchain|3.11890951276;P2rx7|0.625034387895;Itgb3|0.294629660043;Cxadr|0.66590519703;Cldn18|0.611788617886	15
GO:0001937	negative regulation of endothelial cell proliferation	biological_process	12	0.000133097	0.000912489	Tnf; Ptprm; Tgfbr1; Apoe; Ghrl; Synj2bp; Cav1; Cav2; Acvrl1; Cxcr3; Stat1; Eng	0.000188	0.00186	Serpina3c|0.374103639562;Ager|0.344349433788;Thbs1|0.257165109034;Cav1|0.316088686754;Eng|0.536045314109;Cav2|0.386678455644	6
GO:0002718	regulation of cytokine production involved in immune response	biological_process	1	0	0	Tril	0.000194	0.00191	Apoa1|0.663885267275;Hmox1|2.28764897075;Arg1|2.08597046414;Cd74|1.72976680384;Bst2|0.634046890928;Apoa2|0.533185294843;Tek|0.579163008487;Prkcz|0.524296675192	8
GO:0002690	positive regulation of leukocyte chemotaxis	biological_process	10	2.32e-06	1.78e-05	Ppbp; Cxcl1; Cxcl2; Cxcl3; Cxcl6; Cxcl9; Cxcl10; Cxcl11; Edn3; Pf4	0.000195	0.00192	Calr|1.73206176203;Rac2|2.12288786482;Lgmn|3.18071476736;Pf4|0.19866782508;Nckap1l|2.28395669291;Aif1|2.15783410138;Cd74|1.72976680384;Swap70|1.54280821918;Ppbp|0.344708658559	9
GO:0022409	positive regulation of cell-cell adhesion	biological_process	7	0.00861338	0.0316903	Mex3b; Tbx18; Ccl2; Smad7; Ccr5; Myo10; Cited2	0.000205	0.00201	Fgb|0.603351955307;Spta1|0.558233890215;Fgg|0.616774193548;Dpp4|0.458444390598;Coro1a|1.50814995925;Ptprc|1.98943323727;Cav1|0.316088686754;Pycard|1.62420382166;Podxl|0.45975;Nckap1l|2.28395669291;Aif1|2.15783410138;Cd74|1.72976680384;Cbfb|1.72232223222;Prkcz|0.524296675192;Efnb2|0.297384914632	15
GO:0071548	response to dexamethasone	biological_process	10	0.00217959	0.010501	Cyp3a9; Lepr; Ghrh; Abcb1a; Adrb2; Ace; Nos2; Ptafr; Vegfa; Cyp1b1	0.000206	0.00201	Ace|0.467519438174;Serpinf1|1.6296875;Ass1|1.58437761069;RT1-Bb|2.17457114026;Pcna|1.86030204962;Rpl32|1.63344051447;RT1-Db1|1.74869109948;Arg1|2.08597046414;Aqp1|0.492387033399;Usp8|1.56030795552	10
GO:0023051	regulation of signaling	biological_process	3	0.0129139	0.0437395	Sdcbp2; Apba1; Apba2	0.000207	0.00202	Sptbn1|0.558036945134;Hspa5|1.65321507761;Fn1|1.88724584104;Ezr|0.656707842574;P4hb|1.99028654687;Calr|1.73206176203;Myo1c|0.546201232033;Fgb|0.603351955307;Lmo7|0.509251101322;Itgb1|0.596683530073;Apoa1|0.663885267275;Ca2|0.53886602652;Fgg|0.616774193548;Map1|1.6413001912;Rack1|1.59933499584;Ilk|0.654486835035;Lims1|0.619696580098;Thbs1|0.257165109034;Pde5a|0.529580401355;Hspb1|0.508145849496;Pt…	109
GO:0031640	killing of cells of other organism	biological_process	9	0.000467311	0.00289368	Hist1h2bk; Ccl12; Defa5; Defb4; Defb5; Defb14; Np4; Cst11; Gapdh	0.000216	0.00211	Camp|1.67213822894;Ncf1|2.40915953699;Ctsg|1.73336330935;Arg1|2.08597046414;Np4|1.6681724846;Defa|2.35580912863	6
GO:0048144	fibroblast proliferation	biological_process	1	0.0846737	0.1339	Agt	0.00022	0.00214	Fn1|1.88724584104;Map1|1.6413001912;Ager|0.344349433788;Rps3a|1.63390126693;Sod2|2.97511848341;Ifi30|2.79582366589;Aqp1|0.492387033399;Cd74|1.72976680384;Itgb3|0.294629660043;Wapl|1.68697478992	10
GO:0031032	actomyosin structure organization	biological_process	5	0.14749	0.203868	Phactr1; LOC298139; Epb41l4a; Epb41l4b; Limch1	0.000226	0.00219	Myh14|0.629564709319;Itgb1|0.596683530073;Epb41l2|0.603048959249;Tpm1|0.643503555268;Apoa1|0.663885267275;Cnn1|0.435345881203;Zyx|0.485801781737;Limch1|0.444356540084;Sorbs3|0.615791018491;Ppm1f|0.589512263885;Epb41l5|0.595530726257;Epb41|0.4531050345;F11r|0.627275353944;Lmod1|0.595536959554	14
GO:0018119	peptidyl-cysteine S-nitrosylation	biological_process	2	0.0178975	0.0439142	S100a9; Nos2	0.00023	0.00221	Gapdh|1.52813141684;S100a8|2.58813364055;S100a9|2.83312883436;Dmd|0.639097744361	4
GO:0050672	negative regulation of lymphocyte proliferation	biological_process	2	0.0512333	0.0932392	Kng1; Lst1	0.000233	0.00223	Map1|1.6413001912;Pde5a|0.529580401355;Ptpn6|1.62356575463;Mnda|2.36263736264;Gpnmb|3.29805615551;RT1-Bb|2.17457114026;Arg1|2.08597046414;RT1-Ba|2.10875331565	8
GO:0071248	cellular response to metal ion	biological_process	3	0.0208786	0.0497062	Hsd17b1; Cd86; Serpine1	0.000238	0.00227	Hspa5|1.65321507761;Calr|1.73206176203;Dpep1|0.507411907655;Parp1|1.6160596753;Serpinf1|1.6296875;Lgmn|3.18071476736;Fabp4|3.56028880866;Gsta4|0.555584281282;Ncf1|2.40915953699;Cybb|2.21135326913;Hmox1|2.28764897075;Aqp1|0.492387033399;Crp|0.663227877121;P2rx4|1.74109589041	14
GO:0030855	epithelial cell differentiation	biological_process	14	0.0903825	0.142119	Cdk1; Pthlh; Fn3k; Tagln; Muc5ac; Upk1b; Tcf21; Dnph1; Cd63; Lgals3; Vegfa; Wt1; Ctsb; Pgk1	0.000248	0.00236	Fasn|1.70159774436;Ezr|0.656707842574;Rdx|0.626122212569;Clic5|0.476907878489;Tagln|0.598286159439;Tjp2|0.550111982083;Ctsb|1.67493112948;Cdh5|0.478181343089;Nme2|1.56329373208;Psap|2.19086021505;Myo6|0.658645775042;Gnaq|0.560319573901;Basp1|1.61402753873;Tgfb1i1|0.623172103487;Lgals3|2.62478386167;Palld|0.596535345068;Podxl|0.45975;Eng|0.536045314109;Pcna|1.86030204962;Cgn|0.642938173568;Dmd|0.6…	29
GO:0007565	female pregnancy	biological_process	34	5.3e-05	0.000379902	Corin; Lep; Thbd; Ptger3; Cldn4; Hpgd; Ramp2; Cyp3a9; Lepr; Cald1; Arg1; Gjb2; Slc38a1; Fosb; Adrb2; Ace; Agt; Fgfr1; Slc2a1; Flt1; Cyp2d4; Lipe; Tgfb1; Cyp2j4; Igfbp2; Igfbp5; Comt; Igf1; Igf2; Vegfa; Hsd11b2; Il1rn; Mapt; Adra2b	0.000248	0.00236	Calr|1.73206176203;Ace|0.467519438174;Ctsb|1.67493112948;Akap5|0.502024291498;Thbd|0.577415910304;Acsl4|1.60786065208;Grn|1.81765749778;Arg1|2.08597046414;Muc1|1.90203632361;Itgb3|0.294629660043;Ramp2|0.529555979297;Ctsl|1.80597661325;Ppat|1.51183673469;Il1rn|3.28953488372;Hpgd|0.440072016461;Serpine2|1.80320460148;Reck|0.475603864734	17
GO:0046718	viral entry into host cell	biological_process	6	0.128271	0.182814	Hyal2; Havcr1; Ceacam1; Clec5a; Ctsb; Cd300lf	0.00025	0.00238	P4hb|1.99028654687;Dpp4|0.458444390598;Ctsb|1.67493112948;Cav2|0.386678455644;Cd74|1.72976680384;Npc1|1.5821656051;Cxadr|0.66590519703	7
GO:0050830	defense response to Gram-positive bacterium	biological_process	23	0.0025179	0.0118902	Hist1h2bk; Tnf; Defa5; Nlrp3; Defb4; Defb5; Ncf1; Mmp7; Acp5; Ear11; Camp; Defb14; Np4; Fgr; Havcr2; Reg3g; Hck; Tlr2; Defa10; Spaca4; Spaca7; C5ar1; Card9	0.000255	0.00242	Hmgb2|1.52456715021;Myo1f|1.55677210057;Camp|1.67213822894;Ncf1|2.40915953699;Ctsg|1.73336330935;P2rx7|0.625034387895;Fgr|2.07490458015;Defb4|4.34575389948	8
GO:0048146	positive regulation of fibroblast proliferation	biological_process	18	0.000979351	0.00567322	Cdc6; Uts2r; Kng1; Agt; Tgif1; Ptprz1; Flt1; Fn1; Esr1; Tgfb1; Ccna2; Ccnb1; Igf1; Cdkn1a; Ereg; Pdgfb; Pdgfd; Serpine1	0.000278	0.00261	Fn1|1.88724584104;Map1|1.6413001912;Ager|0.344349433788;Rps3a|1.63390126693;Aqp1|0.492387033399;Cd74|1.72976680384;Itgb3|0.294629660043;Wapl|1.68697478992	8
GO:0030511	positive regulation of transforming growth factor beta receptor signaling pathway	biological_process	3	0.443043	0.487446	Tgfbr3; Itga8; Cited2	0.000281	0.00263	Thbs1|0.257165109034;Tgfb1i1|0.623172103487;Npnt|0.604711289859;Itga8|0.472571716155;Lrg1|1.82055532532	5
GO:0043244	regulation of protein complex disassembly	biological_process	1	0	0	Irak3	0.000289	0.00269	Sptbn1|0.558036945134;Sptb|0.433053943692;Rdx|0.626122212569;Capg|2.24339430894;Sptbn2|0.481331168831;Etf1|1.67796610169;Plek|0.64198757764;Swap70|1.54280821918;Add2|0.534487496565;Lmod1|0.595536959554	10
GO:0044130	negative regulation of growth of symbiont in host	biological_process	6	0.0103119	0.0373194	Tnf; Camp; Il12b; Irf8; Tlr2; Sqstm1	0.000302	0.00279	Mpo|2.06356137797;Camp|1.67213822894;Ctsg|1.73336330935;Sqstm1|1.97536295645	4
GO:0055119	relaxation of cardiac muscle	biological_process	3	0.0208786	0.0497062	Atp1b1; Pde5a; Atp1a2	0.000302	0.00279	Atp1a2|0.428096030425;Pde5a|0.529580401355;Atp1b1|2.20315137873;P2rx4|1.74109589041	4
GO:0048662	negative regulation of smooth muscle cell proliferation	biological_process	14	5.7e-05	0.000405933	Npr3; Klf4; Vip; Il12b; Cav1; Ppargc1a; Esr1; Igfbp5; Ndrg2; Hmox1; Aif1; Comt; Ogn; Vipr2	0.000308	0.00284	Tpm1|0.643503555268;Ilk|0.654486835035;Cnn1|0.435345881203;Cav1|0.316088686754;Hmox1|2.28764897075;Aif1|2.15783410138;Ndrg2|0.437729900158	7
GO:0010757	negative regulation of plasminogen activation	biological_process	5	4.8e-06	3.64e-05	Cpb2; Ctsz; Serpine1; Serpine2; Serpinf2	0.000315	0.00289	Thbs1|0.257165109034;Ctsz|1.53172475424;Serpine2|1.80320460148	3
GO:0034976	response to endoplasmic reticulum stress	biological_process	9	0.666185	0.69617	Park2; Stc2; Nfe2l2; Sdf2l1; Thbs4; Uba5; Scamp5; Agr2; Alox15	0.000318	0.00291	Hspa5|1.65321507761;Eef2|1.61683041435;Hsp90b1|1.62235915493;P4hb|1.99028654687;Txndc5|1.9165460685;Dnajc3|1.58044444444;Stt3b|1.60581289737;Ptpn1|1.59941151744;Hm13|1.50108742932;Itpr1|0.662126919733;Sdf2l1|2.6720464816;Ubxn4|1.57528285466;Sec61b|2.03913228413;Serinc3|0.515737161789;Rnf185|1.71297192643	15
GO:0097190	apoptotic signaling pathway	biological_process	12	0.0372977	0.0812272	Tnf; Ifi27l2b; Shh; Cav1; Pawr; Tnfrsf11a; Cd28; Dapl1; Sgpl1; Ticam1; Tnfrsf4; Tnfrsf9	0.000339	0.00309	P4hb|1.99028654687;Fgb|0.603351955307;Fgg|0.616774193548;Rack1|1.59933499584;Thbs1|0.257165109034;Hspb1|0.508145849496;Ptprc|1.98943323727;S100a8|2.58813364055;Parp1|1.6160596753;Mybbp1a|1.66083617747;S100a9|2.83312883436;Sod2|2.97511848341;Lgals3|2.62478386167;Pycard|1.62420382166;Ctsh|2.21367061356;Sgpl1|2.0775308642;Hmox1|2.28764897075;Lcn2|5.62008281573;Ptpn1|1.59941151744;Ppm1f|0.58951226388…	28
GO:0045777	positive regulation of blood pressure	biological_process	9	0.00577498	0.0244297	Uts2r; Ncf2; Cartpt; Ace; Agt; Glp1r; Adra2b; Tacr1; Avpr1a	0.000341	0.00311	Tpm1|0.643503555268;Ace|0.467519438174;Manf|1.66651825467;Eng|0.536045314109;Ncf2|2.52145922747;F11r|0.627275353944;Cyba|1.90019860973	7
GO:0016064	immunoglobulin mediated immune response	biological_process	6	0.000925559	0.00537913	Fcer1g; C4b; Fcgr2b; Irf7; Prkcd; Tnfsf13	0.000347	0.00315	C4|3.02103467879;Ptpn6|1.62356575463;Ptprc|1.98943323727;Serping1|1.86011656953;C2|1.90729072907;C6|2.0212858384;LOC691828|2.39048081593;P20767|1.78173550587;Cd74|1.72976680384;Swap70|1.54280821918;Crp|0.663227877121;ENSRNOG00000046401|1.61936385879;C1r|1.54355400697	13
GO:0003158	endothelium development	biological_process	2	0.0323589	0.0715404	Kdr; Cd34	0.000352	0.00319	Fasn|1.70159774436;Ezr|0.656707842574;Rdx|0.626122212569;Tjp2|0.550111982083;Cdh5|0.478181343089;Eng|0.536045314109;Dmd|0.639097744361;Cd34|0.45417070805;Plod3|1.67387616624;F11r|0.627275353944	10
GO:0009790	embryo development	biological_process	2	0.130737	0.182814	Dlg2; Cdx2	0.000352	0.00319	Fn1|1.88724584104;Lama5|0.627093740817;Aldh1a1|0.417704011065;Itgb1|0.596683530073;Clic5|0.476907878489;Tpm1|0.643503555268;Tjp1|0.589125560538;Apoa1|0.663885267275;Itgb2|2.78073654391;Rack1|1.59933499584;Ace|0.467519438174;Lama3|0.646818447169;Col4a2|0.630773936984;Myo6|0.658645775042;Gnaq|0.560319573901;Tgfb1i1|0.623172103487;Col1a1|2.07610887097;Rala|0.592634242339;Dag1|0.662337662338;Eng|0.53…	43
GO:0045597	positive regulation of cell differentiation	biological_process	11	0.0320473	0.0715404	Bmpr1b; Ghr; Cyr61; Cdx2; Shh; Edn3; Bmp2; Wnt9a; Glp1r; Gdnf; Serpinf2	0.000353	0.00319	Hspa5|1.65321507761;Fn1|1.88724584104;Calr|1.73206176203;Ehd2|0.458505719153;Ehd1|0.530470557984;Apoa1|0.663885267275;Ca2|0.53886602652;Ilk|0.654486835035;Ager|0.344349433788;Lims1|0.619696580098;Gdi1|0.645092838196;Ace|0.467519438174;Pde5a|0.529580401355;Cdh5|0.478181343089;Nme2|1.56329373208;Ptprc|1.98943323727;Parp1|1.6160596753;Tgfb1i1|0.623172103487;Serpinf1|1.6296875;Col1a1|2.07610887097;Ak…	44
GO:0017015	regulation of transforming growth factor beta receptor signaling pathway	biological_process	6	0.00753475	0.0295982	Zeb1; Dand5; Cav3; Smad7; Tgfb1; Eng	0.000359	0.00325	Hspa5|1.65321507761;Thbs1|0.257165109034;Cav1|0.316088686754;Tgfb1i1|0.623172103487;Eng|0.536045314109;Npnt|0.604711289859;Itga8|0.472571716155;Cav2|0.386678455644;Lrg1|1.82055532532	9
GO:0050680	negative regulation of epithelial cell proliferation	biological_process	7	0.748925	0.773095	Wfdc1; Tgfbr3; Dab2ip; Sox9; Tgfb1; Ptn; Lims2	0.000384	0.00345	Serpina3c|0.374103639562;Ager|0.344349433788;Thbs1|0.257165109034;Cav1|0.316088686754;Serpinf1|1.6296875;Eng|0.536045314109;Dab2|1.64060529634;Cav2|0.386678455644;Pla2g2a|0.358685266577;Ctsl|1.80597661325;Efnb2|0.297384914632	11
GO:0007178	transmembrane receptor protein serine/threonine kinase signaling pathway	biological_process	7	0.000221722	0.00147904	Bmpr1b; Akap2; Akap3; Ntrk2; Ntrk3; Bmpr2; Amhr2	0.000387	0.00346	Sptbn1|0.558036945134;Hspa5|1.65321507761;Fermt2|0.550039195192;Akap2|0.432027346831;Ilk|0.654486835035;Thbs1|0.257165109034;Cdh5|0.478181343089;Parp1|1.6160596753;Zyx|0.485801781737;Cav1|0.316088686754;Tgfb1i1|0.623172103487;Eng|0.536045314109;Npnt|0.604711289859;Itga8|0.472571716155;Hexa|1.74099099099;Col3a1|2.23564064801;Cav2|0.386678455644;Lrg1|1.82055532532;Hpgd|0.440072016461	19
GO:0009635	response to herbicide	biological_process	5	0.00842335	0.0312867	Gucy1a3; Arg1; Gsta4; Lcn2; Slc18a2	0.000388	0.00346	Gucy1a3|0.580055401662;Gsta4|0.555584281282;Arg1|2.08597046414;Lcn2|5.62008281573	4
GO:0018208	peptidyl-proline modification	biological_process	1	0	0	Fkbp6	0.000391	0.00348	P4hb|1.99028654687;Ppib|1.53056027165;P4ha1|1.84956160591;Ppic|1.81943825234;P4ha2|2.23789374706;Fkbp10|1.56687062937;Fkbp7|1.74419568823;P3h3|1.58700392499	8
GO:0042542	response to hydrogen peroxide	biological_process	21	0.000228672	0.00152197	Cdk1; Gpx1; Slc8a1; Sod2; Nr4a3; Kcna5; Gnao1; Pla2g4a; Ldha; Prkcd; Hba2; Erbb4; Hbb; Hp; Cryab; Slc4a1; Stat1; Hmox1; Col1a1; Olr1; Pld2	0.000394	0.0035	Eef2|1.61683041435;Ldha|1.57656903766;Rack1|1.59933499584;Ager|0.344349433788;Sod2|2.97511848341;Col1a1|2.07610887097;Gnao1|0.462588473205;Pcna|1.86030204962;Hmox1|2.28764897075;Arg1|2.08597046414;Cryab|0.422419252692;Lcn2|5.62008281573;Aqp1|0.492387033399;Glrx|2.39056893901	14
GO:0030162	regulation of proteolysis	biological_process	6	0.035804	0.0787846	Btbd3; Kbtbd4; Traf3; Shh; Plaur; Ltbp4	0.000402	0.00356	Fn1|1.88724584104;C4|3.02103467879;C4b|1.57454545455;Serpina3l|0.656045965004;Serpinh1|1.59017112769;Serpina3c|0.374103639562;Serpina1|0.620946989192;Map1|1.6413001912;Rack1|1.59933499584;Thbs1|0.257165109034;Prdx5|2.61848739496;Serpinb6|0.66436605317;Dpep1|0.507411907655;Serping1|1.86011656953;S100a8|2.58813364055;S100a9|2.83312883436;Serpinf1|1.6296875;Pycard|1.62420382166;Lgmn|3.18071476736;Ng…	36
GO:0031333	negative regulation of protein complex assembly	biological_process	2	0.526219	0.564636	Psen2; Prkcz	0.000406	0.0036	Sptbn1|0.558036945134;Sptb|0.433053943692;Rdx|0.626122212569;Capg|2.24339430894;Pecam1|0.517684045062;Sptbn2|0.481331168831;Cryab|0.422419252692;Tmsb4x|0.574638233054;Add2|0.534487496565;Lmod1|0.595536959554;Prkcz|0.524296675192	11
GO:0060322	head development	biological_process	4	0.0597386	0.106537	Osr2; Flrt3; Mmp14; Stra6	0.000409	0.00362	Hspa5|1.65321507761;Ldha|1.57656903766;Itgb1|0.596683530073;Anxa3|0.491883915396;Ager|0.344349433788;G6pdx|1.71984091913;Ace|0.467519438174;Sptbn2|0.481331168831;Atp2b4|0.563799743261;Ak2|1.58905852417;Atp6v0d1|1.58775877588;Akr1c9|0.519067215364;Gnaq|0.560319573901;Basp1|1.61402753873;Col1a1|2.07610887097;Akap5|0.502024291498;Cd9|0.496165644172;Rras|0.585365853659;Gnao1|0.462588473205;Mecp2|0.64…	39
GO:0045446	endothelial cell differentiation	biological_process	5	0.000283581	0.00181076	Hoxb5; Kdr; S1pr1; Ptn; Notch4	0.000414	0.00365	Fasn|1.70159774436;Ezr|0.656707842574;Rdx|0.626122212569;Tjp2|0.550111982083;Cdh5|0.478181343089;Eng|0.536045314109;Dmd|0.639097744361;Plod3|1.67387616624;F11r|0.627275353944	9
GO:0042130	negative regulation of T cell proliferation	biological_process	20	6.03e-08	4.81e-07	Pdcd1lg2; Fam65b; Dlg5; Ctla4; Vsig4; Arg1; Pde5a; Shh; Kng1; Pawr; Havcr2; Tgfb1; Gpnmb; Cd86; Vtcn1; Ceacam1; Scgb1a1; Ptpn6; Zc3h12d; Cd274	0.000415	0.00366	Map1|1.6413001912;Pde5a|0.529580401355;Ptpn6|1.62356575463;Gpnmb|3.29805615551;RT1-Bb|2.17457114026;Arg1|2.08597046414;RT1-Ba|2.10875331565	7
GO:0055092	sterol homeostasis	biological_process	1	0.0846737	0.1339	Abcg8	0.000424	0.00372	Ehd1|0.530470557984;Apoa1|0.663885267275;Npc2|2.73086269745;Fabp4|3.56028880866;Soat1|2.79607346422;Npc1|1.5821656051;Apoa2|0.533185294843;Scarb1|2.03350395533	8
GO:0042632	cholesterol homeostasis	biological_process	15	0.0613165	0.109264	Npc2; Lrp5; Fabp4; Apoe; Lpl; Slco1a6; Cav1; Cav3; Nr1d1; Fgfr4; Scarb1; Cyp7b1; G6pc; Abcg8; Soat1	0.000424	0.00372	Ehd1|0.530470557984;Apoa1|0.663885267275;Npc2|2.73086269745;Fabp4|3.56028880866;Soat1|2.79607346422;Npc1|1.5821656051;Apoa2|0.533185294843;Scarb1|2.03350395533	8
GO:0043491	protein kinase B signaling	biological_process	10	0.00904155	0.0330039	Tnf; Tmem100; Sox9; Kdr; Ccl2; Ccl3; Tgfb1; Lingo1; Igf1; Mt3	0.000434	0.0038	Itgb1|0.596683530073;Rack1|1.59933499584;Ilk|0.654486835035;Thbs1|0.257165109034;Osbpl8|1.93063872255;Rras|0.585365853659;Dag1|0.662337662338;Eng|0.536045314109;Chi3l1|4.03610411419;Prkcdbp|0.643356643357;P2rx4|1.74109589041;Tek|0.579163008487	12
GO:0050678	regulation of epithelial cell proliferation	biological_process	3	0.227472	0.282087	Hes1; Hey1; Ednrb	0.000442	0.00386	Serpina3c|0.374103639562;Map1|1.6413001912;Ager|0.344349433788;Thbs1|0.257165109034;Nme2|1.56329373208;Cav1|0.316088686754;Serpinf1|1.6296875;Eng|0.536045314109;Dab2|1.64060529634;Hmox1|2.28764897075;Grn|1.81765749778;Arg1|2.08597046414;Cav2|0.386678455644;Lrg1|1.82055532532;Pla2g2a|0.358685266577;Cdh13|0.655297735533;Cyba|1.90019860973;Ctsl|1.80597661325;Efnb2|0.297384914632	19
GO:0070946	neutrophil mediated killing of gram-positive bacterium	biological_process	1	0.0168967	0.0437395	Ncf1	0.000452	0.00391	Ncf1|2.40915953699;Ctsg|1.73336330935	2
GO:0035606	peptidyl-cysteine S-trans-nitrosylation	biological_process	2	0.00219519	0.010501	S100a9; Gapdh	0.000452	0.00391	Gapdh|1.52813141684;S100a9|2.83312883436	2
GO:0010332	response to gamma radiation	biological_process	14	0.000477198	0.00294875	Chek2; Gpx1; Trim13; Sod2; Cxcl1; Cxcl2; Cxcl6; Brca2; Cav1; Cxcl10; Ccl2; Ccl7; Apobec1; Fancd2	0.000459	0.00396	Hspa5|1.65321507761;Ptprc|1.98943323727;Parp1|1.6160596753;Cav1|0.316088686754;Sod2|2.97511848341;Cryab|0.422419252692;Cyba|1.90019860973;Kdm1a|1.55186064925	8
GO:0090023	positive regulation of neutrophil chemotaxis	biological_process	15	1.52e-07	1.2e-06	Ccl19; Fam65b; Ppbp; Cxcl1; Cxcl2; Cxcl3; Cxcl6; Nckap1l; Thbs4; C3ar1; Camk1d; Pf4; Rac2; Dapk2; C5ar1	0.000462	0.00396	Rac2|2.12288786482;Pf4|0.19866782508;Nckap1l|2.28395669291;Cd74|1.72976680384;Ppbp|0.344708658559	5
GO:0002523	leukocyte migration involved in inflammatory response	biological_process	6	0.000925559	0.00537913	S100a9; Ppbp; Aoc3; Ccl2; Itgam; Itgb2	0.00049	0.00417	Itgb2|2.78073654391;S100a8|2.58813364055;S100a9|2.83312883436;Ppbp|0.344708658559	4
GO:0017185	peptidyl-lysine hydroxylation	biological_process	1	0.228157	0.282087	Plod2	0.000496	0.0042	Plod2|3.09988317757;Plod3|1.67387616624;Plod1|1.60059549128	3
GO:0001938	positive regulation of endothelial cell proliferation	biological_process	24	1.99e-06	1.54e-05	Ccl11; Ccl24; Tgfbr1; LOC103690035; Vip; Arg1; Cav1; Cav2; Kng1; Acvrl1; Cxcl12; Egfl7; Bmp2; Bmp6; Thbs4; Kdr; Ccl2; Bmpr2; Nrarp; Cyba; Vegfa; Vegfb; Ppp1r16b; Pdgfb	0.000497	0.0042	Map1|1.6413001912;Cav1|0.316088686754;Hmox1|2.28764897075;Arg1|2.08597046414;Cav2|0.386678455644;Lrg1|1.82055532532;Cdh13|0.655297735533;Cyba|1.90019860973	8
GO:0006809	nitric oxide biosynthetic process	biological_process	2	0.130737	0.182814	Nos2; Cyp1b1	0.000497	0.0042	Itgb2|2.78073654391;Atp2b4|0.563799743261;Sod2|2.97511848341;Ass1|1.58437761069;Cd34|0.45417070805;Aif1|2.15783410138;Crp|0.663227877121;P2rx4|1.74109589041	8
GO:0009636	response to toxic substance	biological_process	20	0.154325	0.212391	Cdk1; Tgfbr1; Slc23a1; Gpx1; Rad51; Gjc2; Slc7a11; Ccl3; Ccl4; Cyp2f4; Tlr2; Ccnb1; Gucy2c; Cdkn1a; Adra1d; Bdh1; Slc6a4; Cyp1b1; Slc18a2; Tk1	0.0005	0.00422	Hspa5|1.65321507761;Hspa9|1.63764404609;Prdx6|0.573525487056;Mpo|2.06356137797;Prdx5|2.61848739496;S100a8|2.58813364055;Epx|0.42702116115;Sod2|2.97511848341;Gucy1a3|0.580055401662;Fbln5|0.628227194492;Ass1|1.58437761069;Gsta4|0.555584281282;Gpx7|1.59930915371;Pon1|0.524076671342;Arg1|2.08597046414;Lcn2|5.62008281573;Cygb|2.31623212784;Slc6a14|1.55127081507;Kdm1a|1.55186064925;Wapl|1.68697478992	20
GO:0034622	cellular protein-containing complex assembly	biological_process	2	0.526219	0.564636	Fgb; Fgg	0.000506	0.00424	Sptbn1|0.558036945134;Calr|1.73206176203;Myo1c|0.546201232033;Fgb|0.603351955307;Sptb|0.433053943692;Rdx|0.626122212569;Fgg|0.616774193548;Coro1a|1.50814995925;Capg|2.24339430894;Rps2|1.50536746491;Tppp3|0.431884765625;Pecam1|0.517684045062;Sptbn2|0.481331168831;Rpl12|1.63235916984;Parp1|1.6160596753;Rpl3|1.59048027444;LOC689899|1.59479717813;Cav1|0.316088686754;LOC100362366|1.56756756757;Arpc1b|…	44
GO:0032273	positive regulation of protein polymerization	biological_process	2	0.00792547	0.0295982	Tppp; Tppp3	0.000507	0.00425	Myo1c|0.546201232033;Coro1a|1.50814995925;Cav1|0.316088686754;Arpc1b|1.51175040519;Pycard|1.62420382166;Mecp2|0.646116241173;Gmfg|1.78898658029;Nckap1l|2.28395669291;Tppp|0.531420765027;Baiap2|1.58993660856;Lmod1|0.595536959554	11
GO:0045428	regulation of nitric oxide biosynthetic process	biological_process	1	0.129191	0.182814	Igf1	0.000551	0.00458	Itgb2|2.78073654391;Atp2b4|0.563799743261;Sod2|2.97511848341;Ass1|1.58437761069;Cd34|0.45417070805;Aif1|2.15783410138;Crp|0.663227877121	7
GO:0033628	regulation of cell adhesion mediated by integrin	biological_process	2	0.130737	0.182814	Plau; Lpxn	0.000583	0.00482	Dpp4|0.458444390598;Ptpn6|1.62356575463;Podxl|0.45975;Nckap1l|2.28395669291;Swap70|1.54280821918;Itgb3|0.294629660043	6
GO:0042743	hydrogen peroxide metabolic process	biological_process	3	0.0208786	0.0497062	Sod2; Duoxa1; Cycs	0.000583	0.00482	Prdx6|0.573525487056;Mpo|2.06356137797;Sod2|2.97511848341;Ncf1|2.40915953699;Cybb|2.21135326913;Cyba|1.90019860973	6
GO:0019511	peptidyl-proline hydroxylation	biological_process	1	0.177607	0.231261	P3h2	0.000611	0.00503	P4hb|1.99028654687;P4ha1|1.84956160591;P4ha2|2.23789374706;P3h3|1.58700392499	4
GO:0050665	hydrogen peroxide biosynthetic process	biological_process	5	0.000283581	0.00181076	Ncf1; Sod2; Duox1; Cyba; Cybb	0.000611	0.00503	Sod2|2.97511848341;Ncf1|2.40915953699;Cybb|2.21135326913;Cyba|1.90019860973	4
GO:0006887	exocytosis	biological_process	20	0.00745251	0.0295982	Sytl4; Sytl5; Ccl12; Gcgr; Hap1; Trim72; Exoc3l1; Tnfaip2; Doc2b; Scrn1; Cadps; Ccl3; Ccr1; Vmp1; Scamp5; Hck; Stxbp6; Myo1g; Myo5a; Prss12	0.000615	0.00506	Fgb|0.603351955307;Anxa3|0.491883915396;Itgb2|2.78073654391;Fgg|0.616774193548;Coro1a|1.50814995925;Llgl2|0.608926080893;Myo1g|1.58617710583;Myo1f|1.55677210057;Rac2|2.12288786482;Rala|0.592634242339;Rab5a|0.631673052363;Vsnl1|0.57345971564;Hmox1|2.28764897075;Plek|0.64198757764;Hck|1.5464871687;Abr|1.62364189483;Stxbp6|0.532972694487;Ppbp|0.344708658559;P2rx7|0.625034387895;Fgr|2.07490458015;Glr…	22
GO:0043242	negative regulation of protein complex disassembly	biological_process	2	0.00219519	0.010501	Tnf; Irak3	0.000626	0.00514	Sptbn1|0.558036945134;Sptb|0.433053943692;Rdx|0.626122212569;Capg|2.24339430894;Sptbn2|0.481331168831;Swap70|1.54280821918;Add2|0.534487496565;Lmod1|0.595536959554	8
GO:2001242	regulation of intrinsic apoptotic signaling pathway	biological_process	2	0.00219519	0.010501	Dapk2; Pycard	0.000662	0.00542	P4hb|1.99028654687;Rack1|1.59933499584;Hspb1|0.508145849496;S100a8|2.58813364055;Parp1|1.6160596753;S100a9|2.83312883436;Pycard|1.62420382166;Ptpn1|1.59941151744;Cd74|1.72976680384;Kdm1a|1.55186064925;Serinc3|0.515737161789	11
GO:0003073	regulation of systemic arterial blood pressure	biological_process	3	0.350037	0.399299	Ncald; Klk1c2; Slc4a5	0.000709	0.00578	Tpm1|0.643503555268;Ace|0.467519438174;Manf|1.66651825467;Sod2|2.97511848341;Enpep|0.576306803257;Mecp2|0.646116241173;Eng|0.536045314109;Ncald|0.596219931271;Cyba|1.90019860973	9
GO:0042119	neutrophil activation	biological_process	3	0.0441965	0.0866363	Cxcl6; Prkcd; Prg3	0.000717	0.00583	Anxa3|0.491883915396;Itgb2|2.78073654391;Myo1f|1.55677210057;Abr|1.62364189483;Ppbp|0.344708658559	5
GO:0043277	apoptotic cell clearance	biological_process	1	0.754048	0.777391	Alox15	0.000717	0.00583	Thbs1|0.257165109034;Txndc5|1.9165460685;C2|1.90729072907;Itgb3|0.294629660043;Scarb1|2.03350395533	5
GO:0000904	cell morphogenesis involved in differentiation	biological_process	2	0.074225	0.127735	Lamc3; Fat3	0.000721	0.00584	Vcl|0.564320701212;Fn1|1.88724584104;Lamc1|0.644712430427;Lama5|0.627093740817;Calr|1.73206176203;Itgb1|0.596683530073;Clic5|0.476907878489;Fermt2|0.550039195192;Apoa1|0.663885267275;Ilk|0.654486835035;Ager|0.344349433788;Lims1|0.619696580098;Gdi1|0.645092838196;Ptpn6|1.62356575463;Tgfb1i1|0.623172103487;Col1a1|2.07610887097;Akap5|0.502024291498;Palld|0.596535345068;Parva|0.508709853021;Dag1|0.66…	35
GO:0034405	response to fluid shear stress	biological_process	1	0.428699	0.472483	Cited2	0.000724	0.00586	Ca2|0.53886602652;Ace|0.467519438174;Ass1|1.58437761069;Ncf2|2.52145922747;P2rx7|0.625034387895;P2rx4|1.74109589041	6
GO:0034384	high-density lipoprotein particle clearance	biological_process	2	0.0178975	0.0439142	Apoe; Scarb1	0.000732	0.0059	Apoc2|0.399164284143;Apoa2|0.533185294843;Scarb1|2.03350395533	3
GO:0051046	regulation of secretion	biological_process	1	0.0462996	0.0866363	Myo6	0.000738	0.00594	Sptbn1|0.558036945134;Fn1|1.88724584104;Ezr|0.656707842574;Fgb|0.603351955307;Apoa1|0.663885267275;Itgb2|2.78073654391;Fgg|0.616774193548;Anpep|1.63904314396;Ace|0.467519438174;S100a8|2.58813364055;Myo6|0.658645775042;S100a9|2.83312883436;Nucb2|1.54495100128;Llgl2|0.608926080893;Rac2|2.12288786482;Pycard|1.62420382166;Rala|0.592634242339;Rab5a|0.631673052363;Dab2|1.64060529634;Vsnl1|0.57345971564…	37
GO:0035150	regulation of tube size	biological_process	1	0	0	Wnt9b	0.000742	0.00596	Fgb|0.603351955307;Fgg|0.616774193548;Map1|1.6413001912;Atp1a2|0.428096030425;Ace|0.467519438174;Itga1|0.4921875;Scpep1|1.71255934398;Cav1|0.316088686754;Manf|1.66651825467;Sod2|2.97511848341;Plod3|1.67387616624;P2rx4|1.74109589041	12
GO:0048598	embryonic morphogenesis	biological_process	6	0.0053512	0.0229094	Zeb1; Shh; Flt1; Flrt3; Gata4; Hnf1b	0.000744	0.00597	Fn1|1.88724584104;Lama5|0.627093740817;Aldh1a1|0.417704011065;Itgb1|0.596683530073;Clic5|0.476907878489;Apoa1|0.663885267275;Itgb2|2.78073654391;Rack1|1.59933499584;Col4a2|0.630773936984;Myo6|0.658645775042;Gnaq|0.560319573901;Tgfb1i1|0.623172103487;Rala|0.592634242339;Dag1|0.662337662338;Eng|0.536045314109;Itga8|0.472571716155;Efemp1|0.608507179626;Abr|1.62364189483;Ugdh|2.2841025641;Shank3|0.49…	27
GO:0031325	positive regulation of cellular metabolic process	biological_process	1	0.0168967	0.0437395	Ppargc1a	0.000748	0.00598	Hspa5|1.65321507761;Fn1|1.88724584104;Eef2|1.61683041435;Ezr|0.656707842574;Calr|1.73206176203;Fgb|0.603351955307;Rdx|0.626122212569;Ehd4|0.50942408377;Anxa3|0.491883915396;Apoa1|0.663885267275;Prdx6|0.573525487056;Itgb2|2.78073654391;Fgg|0.616774193548;Pabpc1|1.5107097858;Map1|1.6413001912;Rack1|1.59933499584;Rps3|1.64983022071;Ilk|0.654486835035;Ager|0.344349433788;Hspa2|0.592206502854;Jup|0.59…	103
GO:0051354	negative regulation of oxidoreductase activity	biological_process	3	0.00719303	0.0291657	Prdx5; Hp; Mt3	0.000751	0.00598	Atp2b4|0.563799743261;Eng|0.536045314109;Gzma|0.494471744472;Nosip|1.6205460435	4
GO:0030199	collagen fibril organization	biological_process	7	0.18861	0.245157	Tgfbr1; Col11a1; Lum; Grem1; Col1a1; Cyp1b1; Serpinf2	0.000804	0.00637	Serpinh1|1.59017112769;Col1a1|2.07610887097;Col14a1|2.11780947998;P4ha1|1.84956160591;Col3a1|2.23564064801;Plod3|1.67387616624	6
GO:0085029	extracellular matrix assembly	biological_process	2	0.074225	0.127735	Has2; Tgfb1	0.000822	0.00649	Lamc1|0.644712430427;Fbln5|0.628227194492;Dag1|0.662337662338;Plod3|1.67387616624;Ramp2|0.529555979297	5
GO:0034381	plasma lipoprotein particle clearance	biological_process	1	0.0168967	0.0437395	Msr1	0.000822	0.00649	Ehd1|0.530470557984;Crp|0.663227877121;Apoc2|0.399164284143;Apoa2|0.533185294843;Scarb1|2.03350395533	5
GO:0061061	muscle structure development	biological_process	1	0.0462996	0.0866363	Capn3	0.000825	0.0065	Myh14|0.629564709319;Eef2|1.61683041435;Mylk|0.624657534247;Lama5|0.627093740817;Calr|1.73206176203;Ehd2|0.458505719153;Itgb1|0.596683530073;Ehd1|0.530470557984;Tpm1|0.643503555268;Ilk|0.654486835035;G6pdx|1.71984091913;Ctsb|1.67493112948;Ass1|1.58437761069;Mecp2|0.646116241173;Eng|0.536045314109;Col14a1|2.11780947998;Npnt|0.604711289859;Dmd|0.639097744361;Itga8|0.472571716155;Col3a1|2.2356406480…	29
GO:0044238	primary metabolic process	biological_process	1	0.0462996	0.0866363	Otc	0.000826	0.0065	Ahnak|0.48395581273;Sptbn1|0.558036945134;Fasn|1.70159774436;Hspa5|1.65321507761;Fn1|1.88724584104;C4|3.02103467879;Rrbp1|1.62822193097;C4b|1.57454545455;Eef2|1.61683041435;Hsp90b1|1.62235915493;Pkm|1.96197552448;Ezr|0.656707842574;Mylk|0.624657534247;Gapdh|1.52813141684;ENSRNOG00000028543|1.61178509532;P4hb|1.99028654687;Aldh1a1|0.417704011065;RGD1565368|1.68652958456;Calr|1.73206176203;Pdia4|1.…	350
GO:0006958	complement activation, classical pathway	biological_process	11	5.94e-05	0.0004222	C1r; C1qa; C1s; C4a; C4bpa; C4bpb; C2; C3; C6; Cfi; Serping1	0.000856	0.00672	C4|3.02103467879;Serping1|1.86011656953;C2|1.90729072907;C6|2.0212858384;LOC691828|2.39048081593;P20767|1.78173550587;Crp|0.663227877121;ENSRNOG00000046401|1.61936385879;C1r|1.54355400697	9
GO:0003012	muscle system process	biological_process	2	0.00219519	0.010501	Trim72; Sgca	0.000871	0.00683	Myh14|0.629564709319;Eef2|1.61683041435;Mylk|0.624657534247;Tpm1|0.643503555268;Cald1|0.420927152318;Atp1a2|0.428096030425;Jup|0.599120153973;G6pdx|1.71984091913;Pde5a|0.529580401355;Lmcd1|0.612326043738;Atp2b4|0.563799743261;Parp1|1.6160596753;Atp1b1|2.20315137873;Dag1|0.662337662338;Col14a1|2.11780947998;Ncf1|2.40915953699;Npnt|0.604711289859;Dmd|0.639097744361;Aif1|2.15783410138;Calcrl|0.57846…	23
GO:0032940	secretion by cell	biological_process	1	0.380425	0.428194	Serpine2	0.000882	0.00691	Sptbn1|0.558036945134;Fn1|1.88724584104;Ezr|0.656707842574;Fgb|0.603351955307;Anxa3|0.491883915396;Apoa1|0.663885267275;Itgb2|2.78073654391;Fgg|0.616774193548;Coro1a|1.50814995925;Myo6|0.658645775042;Nucb2|1.54495100128;Llgl2|0.608926080893;Myo1g|1.58617710583;Myo1f|1.55677210057;Akap5|0.502024291498;Rac2|2.12288786482;Pycard|1.62420382166;Rala|0.592634242339;Mecp2|0.646116241173;Rab5a|0.63167305…	44
GO:0007417	central nervous system development	biological_process	17	0.116086	0.176059	Zeb1; Ahi1; Timp3; Vsnl1; Vcan; Shh; Sox9; Pax8; Fgfr1; Fgfr4; Zbtb16; Pam; Tp53bp2; Adgra2; Cyp26a1; Shc3; Cited2	0.000896	0.00701	Hspa5|1.65321507761;Ldha|1.57656903766;Itgb1|0.596683530073;Anxa3|0.491883915396;Ager|0.344349433788;G6pdx|1.71984091913;Ace|0.467519438174;Sptbn2|0.481331168831;Atp2b4|0.563799743261;Ak2|1.58905852417;S100a8|2.58813364055;Atp6v0d1|1.58775877588;Akr1c9|0.519067215364;Gnaq|0.560319573901;Basp1|1.61402753873;S100a9|2.83312883436;Akap5|0.502024291498;Cd9|0.496165644172;Gnao1|0.462588473205;Mecp2|0.6…	44
GO:0045595	regulation of cell differentiation	biological_process	6	0.323174	0.377517	Klf4; Tfap2a; Sox9; Bmp6; S100a10; Wnt3a	0.000897	0.00701	Hspa5|1.65321507761;Fn1|1.88724584104;Calr|1.73206176203;Ehd2|0.458505719153;Itgb1|0.596683530073;Ehd1|0.530470557984;Hspa9|1.63764404609;Apoa1|0.663885267275;Ca2|0.53886602652;Ilk|0.654486835035;Ager|0.344349433788;Tjp2|0.550111982083;Lims1|0.619696580098;Gdi1|0.645092838196;Jup|0.599120153973;G6pdx|1.71984091913;Ace|0.467519438174;Pde5a|0.529580401355;Ptpn6|1.62356575463;Cdh5|0.478181343089;Nme…	66
GO:0046209	nitric oxide metabolic process	biological_process	2	0.00219519	0.010501	Tlr2; Tlr6	0.0009	0.00701	Itgb2|2.78073654391;Atp2b4|0.563799743261;Sod2|2.97511848341;Ass1|1.58437761069;Cd34|0.45417070805;Aif1|2.15783410138;Crp|0.663227877121;P2rx4|1.74109589041	8
GO:0034333	adherens junction assembly	biological_process	3	0.0129139	0.0437395	Ramp2; Smad7; Jup	0.0009	0.00701	Vcl|0.564320701212;Fermt2|0.550039195192;Lims1|0.619696580098;Jup|0.599120153973;Ppm1f|0.589512263885;Epb41l5|0.595530726257;Ramp2|0.529555979297;Tek|0.579163008487	8
GO:0003084	positive regulation of systemic arterial blood pressure	biological_process	4	0.00295794	0.0136776	Ace; Adra1a; Eng; Avpr1a	0.000912	0.00709	Ace|0.467519438174;Manf|1.66651825467;Eng|0.536045314109;Cyba|1.90019860973	4
GO:0050870	positive regulation of T cell activation	biological_process	3	0.287827	0.340431	Ccl2; Pycard; Malt1	0.000934	0.00724	Spta1|0.558233890215;Dpp4|0.458444390598;Coro1a|1.50814995925;Ptprc|1.98943323727;Cav1|0.316088686754;Pycard|1.62420382166;Nckap1l|2.28395669291;Aif1|2.15783410138;Cd74|1.72976680384;Cbfb|1.72232223222;Prkcz|0.524296675192;Efnb2|0.297384914632	12
GO:1900026	positive regulation of substrate adhesion-dependent cell spreading	biological_process	2	0.836859	0.855328	Has2; S100a10	0.000939	0.00727	Calr|1.73206176203;Apoa1|0.663885267275;Lims1|0.619696580098;Dab2|1.64060529634;Itgb3|0.294629660043	5
GO:0043624	cellular protein complex disassembly	biological_process	1	0.0462996	0.0866363	Akap5	0.000943	0.00729	Sptbn1|0.558036945134;Sptb|0.433053943692;Rdx|0.626122212569;Capg|2.24339430894;Sptbn2|0.481331168831;Akap5|0.502024291498;Etf1|1.67796610169;Plek|0.64198757764;Swap70|1.54280821918;Add2|0.534487496565;Lmod1|0.595536959554	11
GO:0033674	positive regulation of kinase activity	biological_process	13	0.0712351	0.126104	Ajuba; Ntrk2; Ntrk3; Fgfr1; Fgfr4; Kdr; Flt1; Kit; Erbb4; Cd44; Tek; Epha3; Epha4	0.000949	0.00733	Hspa5|1.65321507761;Ilk|0.654486835035;Hspa2|0.592206502854;Thbs1|0.257165109034;Pde5a|0.529580401355;Ptprc|1.98943323727;Itga1|0.4921875;Atp2b4|0.563799743261;Rplp1|1.8201536376;Osbpl8|1.93063872255;Dag1|0.662337662338;Ncf1|2.40915953699;Nckap1l|2.28395669291;Chi3l1|4.03610411419;Ptpn1|1.59941151744;Cd74|1.72976680384;P2rx7|0.625034387895;Fgr|2.07490458015;Magi3|0.617374191735;Lamtor2|1.51218504…	24
GO:0048661	positive regulation of smooth muscle cell proliferation	biological_process	21	0.000716666	0.00422026	Tnf; Calcrl; Nr4a3; Rbpj; Orc1; S1pr1; C3ar1; Flt1; Ppargc1a; Stat1; Hmox1; Aif1; Cyba; Igf1; Ptafr; Vegfa; Ereg; Notch3; Pdgfb; Pdgfd; Serpinf2	0.000956	0.00738	Ager|0.344349433788;Thbs1|0.257165109034;Rab5a|0.631673052363;Hmox1|2.28764897075;Aif1|2.15783410138;Itgb3|0.294629660043;Calcrl|0.578460701659;Cdh13|0.655297735533;Cyba|1.90019860973;Hpgd|0.440072016461	10
GO:0010595	positive regulation of endothelial cell migration	biological_process	12	0.00303932	0.0140029	Fgf1; Angpt1; Agt; Kdr; Anxa3; Bmpr2; Wnt7a; Vegfa; Adgra2; Tek; Bcar1; Zc3h12a	0.000964	0.00741	Calr|1.73206176203;Anxa3|0.491883915396;Thbs1|0.257165109034;Hspb1|0.508145849496;Lgmn|3.18071476736;Hmox1|2.28764897075;P2rx4|1.74109589041;Tek|0.579163008487	8
GO:0060291	long-term synaptic potentiation	biological_process	12	0.0251287	0.0590186	S100b; Ntrk2; Prkcz; Unc13a; Snca; Ptn; Htr7; Drd1; Shank1; Shank3; Mpp2; Serpine2	0.000964	0.00741	Lgmn|3.18071476736;Mecp2|0.646116241173;Shank3|0.491952232606;Mpp2|0.615467239527;Sqstm1|1.97536295645;Prkcz|0.524296675192;Efnb2|0.297384914632;Serpine2|1.80320460148	8
GO:0002367	cytokine production involved in immune response	biological_process	1	0.0462996	0.0866363	Mr1	0.000964	0.00741	Apoa1|0.663885267275;Hmox1|2.28764897075;Arg1|2.08597046414;Cd74|1.72976680384;Bst2|0.634046890928;Apoa2|0.533185294843;Tek|0.579163008487;Prkcz|0.524296675192	8
GO:0032760	positive regulation of tumor necrosis factor production	biological_process	18	8.23e-05	0.000580618	Ccl19; Lep; Fcer1g; Il12b; Ccl2; Ccl3; Ccl4; Pf4; Ccr5; Cd14; Spon2; Tlr2; Cyba; Pycard; Ptafr; Ly96; Card9; Ticam1	0.001	0.00769	Thbs1|0.257165109034;Hspb1|0.508145849496;Pycard|1.62420382166;Cybb|2.21135326913;Cyba|1.90019860973;Cd14|2.0501489573;ZBTB20|0.5385422129	7
GO:0090557	establishment of endothelial intestinal barrier	biological_process	3	0.0978825	0.152376	Tjp1; Tjp2; Rap2b	0.00103	0.00783	Fasn|1.70159774436;Tjp2|0.550111982083;F11r|0.627275353944	3
GO:0051001	negative regulation of nitric-oxide synthase activity	biological_process	4	0.00528514	0.0227141	Cav1; Cav3; Atp2b4; Eng	0.00103	0.00783	Atp2b4|0.563799743261;Eng|0.536045314109;Nosip|1.6205460435	3
GO:0046683	response to organophosphorus	biological_process	1	0.0846737	0.1339	Ptafr	0.00105	0.00801	Hspa5|1.65321507761;Hsp90b1|1.62235915493;Ezr|0.656707842574;Ldha|1.57656903766;Rplp0|1.63449163449;Rplp1|1.8201536376;Col1a1|2.07610887097;Ass1|1.58437761069;Thbd|0.577415910304;Aqp1|0.492387033399;P2rx7|0.625034387895;P2rx4|1.74109589041;Tek|0.579163008487;Kdm1a|1.55186064925	14
GO:0097066	response to thyroid hormone	biological_process	6	0.00367844	0.0161924	Ace; Ak2; Ppargc1a; Hes1; Cfb; Igf1	0.00109	0.00822	Rdx|0.626122212569;Cfb|1.91565135895;Ace|0.467519438174;Ctsb|1.67493112948;Ak2|1.58905852417;Ctsh|2.21367061356	6
GO:0007035	vacuolar acidification	biological_process	6	0.000127224	0.000872901	Atp6v1h; Atp6v0a4; Atp6v0d2; Tcirg1; Slc11a1; Atp6v1b2	0.0011	0.00825	Atp6v1b2|1.55403087479;Atp6v0d1|1.58775877588;Atp6v1h|1.51256077796;Atp6v0c|2.19339622642	4
GO:0006656	phosphatidylcholine biosynthetic process	biological_process	2	0.233733	0.287065	Fabp5; Phka1	0.0011	0.00825	Apoa1|0.663885267275;Fabp5|2.68681318681;Lpcat1|1.82425488181;Apoa2|0.533185294843	4
GO:2001057	reactive nitrogen species metabolic process	biological_process	1	0	0	Prdx5	0.00111	0.0083	Itgb2|2.78073654391;Atp2b4|0.563799743261;Sod2|2.97511848341;Ass1|1.58437761069;Cd34|0.45417070805;Aif1|2.15783410138;Crp|0.663227877121;P2rx4|1.74109589041	8
GO:0030097	hemopoiesis	biological_process	21	0.000228672	0.00152197	Crip2; Sod2; Rbpj; Angpt1; Brca2; Sox6; Zbtb16; Kdr; Kit; Picalm; Cd34; Wnt3a; Hbb; Add2; Sgpl1; Rtkn2; Epas1; Tal1; Tek; Sptb; Pdgfb	0.00111	0.0083	Fasn|1.70159774436;Eef2|1.61683041435;Spta1|0.558233890215;Hspa9|1.63764404609;Ca2|0.53886602652;Tjp2|0.550111982083;G6pdx|1.71984091913;Coro1a|1.50814995925;Ptpn6|1.62356575463;Nme2|1.56329373208;Ptprc|1.98943323727;Sod2|2.97511848341;Rras|0.585365853659;Pf4|0.19866782508;Sgpl1|2.0775308642;Bpgm|0.499779346867;Cd34|0.45417070805;Pir|0.62924707801;Nckap1l|2.28395669291;Plek|0.64198757764;Adam10|0…	32
GO:0050821	protein stabilization	biological_process	19	0.587012	0.622877	Atp1b1; Hist1h1b; Usp33; Chek2; Pim1; Park2; Ahsp; Dnlz; Ifi30; Tspan1; Gapdh; Smad7; Cryab; Per3; Igf1; Mt3; Ank2; Hspa1a; Epha4	0.00112	0.00839	Gapdh|1.52813141684;Calr|1.73206176203;Apoa1|0.663885267275;Ppib|1.53056027165;Gnaq|0.560319573901;Atp1b1|2.20315137873;Ifi30|2.79582366589;Cryab|0.422419252692;Lamp2|1.96575659417;Ahsp|0.402624309392	10
GO:0097193	intrinsic apoptotic signaling pathway	biological_process	2	0.526219	0.564636	Ppm1f; Pmaip1	0.00113	0.00843	P4hb|1.99028654687;Rack1|1.59933499584;Hspb1|0.508145849496;S100a8|2.58813364055;Parp1|1.6160596753;Mybbp1a|1.66083617747;S100a9|2.83312883436;Sod2|2.97511848341;Pycard|1.62420382166;Hmox1|2.28764897075;Ptpn1|1.59941151744;Ppm1f|0.589512263885;Cd74|1.72976680384;Itpr1|0.662126919733;Kdm1a|1.55186064925;Serinc3|0.515737161789	16
GO:0042692	muscle cell differentiation	biological_process	2	0.420703	0.468255	Syne1; Sox6	0.00117	0.00874	Calr|1.73206176203;Ehd2|0.458505719153;Itgb1|0.596683530073;Ehd1|0.530470557984;Tpm1|0.643503555268;Ilk|0.654486835035;G6pdx|1.71984091913;Mecp2|0.646116241173;Eng|0.536045314109;Col14a1|2.11780947998;Npnt|0.604711289859;Dmd|0.639097744361;Itga8|0.472571716155;Cav2|0.386678455644;Mapk12|0.658642142278;Enpp3|3.07952622673;Ramp2|0.529555979297;Cxadr|0.66590519703;Kdm1a|1.55186064925;Lmod1|0.5955369…	21
GO:0070373	negative regulation of ERK1 and ERK2 cascade	biological_process	11	0.166921	0.226743	Ptprr; Dusp26; Klf4; Synj2bp; Dab2ip; Timp3; Cav1; Atf3; Spry1; Ndrg2; Igf1	0.00117	0.00875	Ezr|0.656707842574;Cav1|0.316088686754;Dusp3|0.650964812713;Dab2|1.64060529634;Dmd|0.639097744361;Ptpn1|1.59941151744;Ndrg2|0.437729900158	7
GO:0051897	positive regulation of protein kinase B signaling	biological_process	29	7.03e-07	5.5e-06	Tnf; Ccl19; RGD1309821; Lep; Tgfbr1; Tcf7l2; Gpx1; Calcr; Thpo; Stox1; Angpt1; Hcls1; Osbpl8; Ccl3; Tgfb1; Nox4; Cd28; Meis3; Nrxn1; Igfbp5; Igf1; Igf2; Vegfa; Vegfb; Eng; Lin28a; Tek; F10; Chi3l1	0.00118	0.00879	Itgb1|0.596683530073;Ilk|0.654486835035;Thbs1|0.257165109034;Osbpl8|1.93063872255;Eng|0.536045314109;Chi3l1|4.03610411419;P2rx4|1.74109589041;Tek|0.579163008487	8
GO:0048729	tissue morphogenesis	biological_process	1	0.177607	0.231261	Gcnt1	0.00119	0.00881	Vcl|0.564320701212;Mylk|0.624657534247;Lama5|0.627093740817;Aldh1a1|0.417704011065;Itgb1|0.596683530073;Tpm1|0.643503555268;Ca2|0.53886602652;Ilk|0.654486835035;Tgfb1i1|0.623172103487;Rala|0.592634242339;Podxl|0.45975;Dag1|0.662337662338;Eng|0.536045314109;Ctsh|2.21367061356;Npnt|0.604711289859;Itga8|0.472571716155;Ctsz|1.53172475424;Col3a1|2.23564064801;Numb|0.592405063291;Tnc|1.84518451845;Plod…	28
GO:0070741	response to interleukin-6	biological_process	2	0.0512333	0.0932392	Pck1; Chi3l1	0.00119	0.00882	Fgg|0.616774193548;Sftpa1|3.1012482663;Sftpb|1.65775656325;Camp|1.67213822894;Chi3l1|4.03610411419;Crp|0.663227877121	6
GO:0016525	negative regulation of angiogenesis	biological_process	25	5.12e-06	3.88e-05	Ptprm; Gpr4; Klf4; Ism1; Synj2bp; Dab2ip; Amot; Adrb2; Cxcl10; Cxcr3; Agt; Thbs2; Thbs4; Ccl2; Pf4; Sema3e; Sema4a; Sema6a; Col4a3; Ecscr; Ptn; Stat1; Pgk1; Tek; Serpinf1	0.00122	0.00899	Serpina3c|0.374103639562;Thbs1|0.257165109034;Col4a2|0.630773936984;Serpinf1|1.6296875;Ngp|1.88659793814;Mecp2|0.646116241173;Pf4|0.19866782508;Tek|0.579163008487;Epn2|0.618774445893	9
GO:0050715	positive regulation of cytokine secretion	biological_process	13	2.75e-05	0.000202312	Tnf; Cadm1; Gapdh; Agt; Fgr; Syk; Cd14; Scamp5; Tlr2; Tnfsf15; Clec4e; Clec5a; Clec9a	0.00122	0.00899	Sptbn1|0.558036945134;Pycard|1.62420382166;Cd34|0.45417070805;Cadm1|0.557687037545;P2rx7|0.625034387895;Fgr|2.07490458015;Tek|0.579163008487;Cd14|2.0501489573;Prkcz|0.524296675192	9
GO:0098869	cellular oxidant detoxification	biological_process	16	0.0165048	0.0437395	Apoe; Gpx1; Lpo; Duox1; S100a9; Iyd; Prdx5; Hba1; Hba2; Hbb; Fam213b; Hp; Gstm2; Gstm7; Gsto1; Cygb	0.00122	0.00899	Prdx6|0.573525487056;Mpo|2.06356137797;Prdx5|2.61848739496;S100a8|2.58813364055;Epx|0.42702116115;Sod2|2.97511848341;Fbln5|0.628227194492;Gpx7|1.59930915371;Cygb|2.31623212784	9
GO:0007169	transmembrane receptor protein tyrosine kinase signaling pathway	biological_process	26	0.00016241	0.00110663	Ptprt; Txk; Btk; Csf1; Ahi1; Ntrk3; Angpt1; Sla; Fgr; Flt1; Syk; RGD1563400; RGD1566006; Erbb4; Hck; Stap1; Blnk; Matk; Lcp2; Shc3; Dok2; Dok5; Tec; Tek; Bdnf; Bcar1	0.00123	0.00901	Myo1c|0.546201232033;Pigr|2.62373453318;Thbs1|0.257165109034;Hspb1|0.508145849496;Itga1|0.4921875;Col4a2|0.630773936984;Igf2r|1.75984077842;Nucb2|1.54495100128;Col1a1|2.07610887097;Osbpl8|1.93063872255;Lgmn|3.18071476736;Sgpl1|2.0775308642;Ncf1|2.40915953699;Efemp1|0.608507179626;Hck|1.5464871687;Cav2|0.386678455644;Ptpn1|1.59941151744;Smarcc1|1.75834508698;Baiap2|1.58993660856;Fgr|2.07490458015;…	29
GO:0007420	brain development	biological_process	62	0.000379721	0.00237613	Lhx2; Shroom4; Bid; Acat2; Sctr; Slc23a1; Rorb; Amigo2; Park2; Thra; Abcb1a; Abcb1b; Gjc2; Syne1; Sct; Kcnk3; Sbk1; Brca1; Brca2; Ace; Cxcl12; Cadm1; Slit2; Syt1; Slc7a11; Fgfr1; Ak2; Ak4; Ptprz1; Adcy1; S1pr1; Fxyd1; Dclk1; Top2a; Sepp1; Tulp3; Hmgcs2; Robo2; Bmpr2; Ptn; Ckb; Ppp2r2b; Rapgef3; Rapgef4; Snph; Ccng1; Pcdh18; Ndrg2; Itga8; Baiap2; Cdh22; Nnat; Mt3; Fpgs; Mapt; Eml1; Bdh1; Slc6a4; A…	0.00123	0.00904	Hspa5|1.65321507761;Ldha|1.57656903766;Itgb1|0.596683530073;Anxa3|0.491883915396;Ager|0.344349433788;G6pdx|1.71984091913;Ace|0.467519438174;Sptbn2|0.481331168831;Atp2b4|0.563799743261;Ak2|1.58905852417;Atp6v0d1|1.58775877588;Akr1c9|0.519067215364;Gnaq|0.560319573901;Basp1|1.61402753873;Akap5|0.502024291498;Cd9|0.496165644172;Gnao1|0.462588473205;Mecp2|0.646116241173;Eml1|0.500381582295;Dmd|0.6390…	36
GO:1903169	regulation of calcium ion transmembrane transport	biological_process	2	0.074225	0.127735	Atp1b1; Tspan13	0.00126	0.00917	Ahnak|0.48395581273;Atp1a2|0.428096030425;Hspa2|0.592206502854;G6pdx|1.71984091913;Coro1a|1.50814995925;Ptpn6|1.62356575463;Atp1b1|2.20315137873;Dmd|0.639097744361;Itgb3|0.294629660043;Cyba|1.90019860973;S100a1|0.438468550593	11
GO:1903426	regulation of reactive oxygen species biosynthetic process	biological_process	1	0.0462996	0.0866363	Slc25a33	0.00126	0.00919	Itgb2|2.78073654391;Atp2b4|0.563799743261;Sod2|2.97511848341;Ass1|1.58437761069;Cd34|0.45417070805;Aif1|2.15783410138;Crp|0.663227877121;Cyba|1.90019860973	8
GO:0019932	second-messenger-mediated signaling	biological_process	1	0.0462996	0.0866363	Ptprn	0.00129	0.00936	Atp1a2|0.428096030425;Thbs1|0.257165109034;Gucy1b3|0.553978033753;Lmcd1|0.612326043738;Atp2b4|0.563799743261;Gnai1|0.621472053127;Gucy1a3|0.580055401662;Atp1b1|2.20315137873;Pf4|0.19866782508;Dmd|0.639097744361;Inpp5a|0.655627280382;Vsnl1|0.57345971564;Ncald|0.596219931271;Itpr1|0.662126919733;Cdh13|0.655297735533;P2rx4|1.74109589041	16
GO:0007263	nitric oxide mediated signal transduction	biological_process	6	0.00154142	0.00821719	Apoe; Gucy1a3; Gucy1b3; Nos2; Rasd1; Mt2A	0.0013	0.00946	Thbs1|0.257165109034;Gucy1b3|0.553978033753;Atp2b4|0.563799743261;Gucy1a3|0.580055401662	4
GO:0060055	angiogenesis involved in wound healing	biological_process	2	0.130737	0.182814	Gpr4; Gpx1	0.0013	0.00946	Mcam|0.63216374269;Dag1|0.662337662338;Cd34|0.45417070805;Itgb3|0.294629660043	4
GO:0043409	negative regulation of MAPK cascade	biological_process	5	0.0567315	0.102532	Rnf149; Cav1; Cav3; Ppef2; Ptpn6	0.00132	0.00952	Ezr|0.656707842574;Map1|1.6413001912;Ptpn6|1.62356575463;Cav1|0.316088686754;Dag1|0.662337662338;Dusp3|0.650964812713;Dab2|1.64060529634;Dmd|0.639097744361;Ptpn1|1.59941151744;Ndrg2|0.437729900158;P2rx7|0.625034387895	11
GO:0043378	positive regulation of CD8-positive, alpha-beta T cell differentiation	biological_process	1	0	0	Nckap1l	0.00134	0.00954	Nckap1l|2.28395669291;Cbfb|1.72232223222	2
GO:2001137	positive regulation of endocytic recycling	biological_process	1	0.0846737	0.1339	Ehd2	0.00134	0.00954	Ehd2|0.458505719153;Ehd1|0.530470557984	2
GO:0010751	negative regulation of nitric oxide mediated signal transduction	biological_process	1	0.0462996	0.0866363	Atp2b4	0.00134	0.00954	Thbs1|0.257165109034;Atp2b4|0.563799743261	2
GO:0007161	calcium-independent cell-matrix adhesion	biological_process	1	0.0462996	0.0866363	Fn1	0.00134	0.00954	Fn1|1.88724584104;Itgb1|0.596683530073	2
GO:0070488	neutrophil aggregation	biological_process	1	0.0168967	0.0437395	S100a9	0.00134	0.00954	S100a8|2.58813364055;S100a9|2.83312883436	2
GO:1900041	negative regulation of interleukin-2 secretion	biological_process	1	0.0846737	0.1339	Cd34	0.00134	0.00954	Ezr|0.656707842574;Cd34|0.45417070805	2
GO:2001205	negative regulation of osteoclast development	biological_process	1	0.0846737	0.1339	Tjp2	0.00134	0.00954	Tjp2|0.550111982083;Cldn18|0.611788617886	2
GO:0060414	aorta smooth muscle tissue morphogenesis	biological_process	1	0.0462996	0.0866363	Mylk	0.00134	0.00954	Mylk|0.624657534247;Col3a1|2.23564064801	2
GO:0071230	cellular response to amino acid stimulus	biological_process	10	0.218555	0.278263	Tnf; Zeb1; Socs1; Ntrk2; Rragc; Sh3bp4; Hmgcs2; Cyba; Col1a1; Pdgfd	0.00135	0.00959	Hnrnpab|1.5334179357;Col1a1|2.07610887097;Ass1|1.58437761069;Cybb|2.21135326913;Col3a1|2.23564064801;Baiap2|1.58993660856;Cyba|1.90019860973;Lamtor2|1.5121850475	8
GO:0006749	glutathione metabolic process	biological_process	18	1.44e-05	0.000107155	Clic1; Clic3; Clic5; Clic6; Nat8; Gpx1; Sod2; Ptges; Ethe1; Gsta4; Hbb; Gstm2; Gstm3; Gstm7; Gsto1; Cth; G6pd; Idh1	0.00137	0.00972	Clic5|0.476907878489;Gstm2|0.464921926545;Idh1|1.57858963466;Eef1g|1.62920391656;G6pdx|1.71984091913;Clic3|0.599605522682;Sod2|2.97511848341	7
GO:0007369	gastrulation	biological_process	2	0.821386	0.840286	Apln; Nr4a3	0.00138	0.00978	Fn1|1.88724584104;Itgb1|0.596683530073;Apoa1|0.663885267275;Itgb2|2.78073654391;Rack1|1.59933499584;Col4a2|0.630773936984;Dag1|0.662337662338;Itga8|0.472571716155;Ugdh|2.2841025641;Epb41l5|0.595530726257;Il1rn|3.28953488372;Mmp8|2.22303664921	12
GO:0033632	regulation of cell-cell adhesion mediated by integrin	biological_process	1	0.0846737	0.1339	Fermt3	0.00139	0.00982	Dpp4|0.458444390598;Podxl|0.45975;Swap70|1.54280821918	3
GO:0070508	cholesterol import	biological_process	1	0.177607	0.231261	Scarb1	0.00139	0.00982	Apoa1|0.663885267275;Apoa2|0.533185294843;Scarb1|2.03350395533	3
GO:0031346	positive regulation of cell projection organization	biological_process	3	0.00719303	0.0291657	Prom2; Lcn2; Efemp1	0.00141	0.00989	Hspa5|1.65321507761;Fn1|1.88724584104;Ehd1|0.530470557984;Ilk|0.654486835035;Gdi1|0.645092838196;Nme2|1.56329373208;Serpinf1|1.6296875;Akap5|0.502024291498;Rac2|2.12288786482;Rala|0.592634242339;Dmd|0.639097744361;Arsb|1.63172804533;Grn|1.81765749778;Lcn2|5.62008281573;Aqp1|0.492387033399;Shank3|0.491952232606;Crp|0.663227877121;P2rx7|0.625034387895;Baiap2|1.58993660856;Kdm1a|1.55186064925;Serpin…	21
GO:0002064	epithelial cell development	biological_process	3	0.0775936	0.13243	Adamtsl4; Esr1; Slc4a5	0.00142	0.00996	Fasn|1.70159774436;Ezr|0.656707842574;Rdx|0.626122212569;Clic5|0.476907878489;Tjp2|0.550111982083;Cdh5|0.478181343089;Palld|0.596535345068;Podxl|0.45975;Eng|0.536045314109;Cgn|0.642938173568;Dmd|0.639097744361;Plod3|1.67387616624;Epb41l5|0.595530726257;F11r|0.627275353944	14
GO:0002009	morphogenesis of an epithelium	biological_process	5	0.0686355	0.121575	Fras1; Frem2; Tbx5; Krt17; Cited2	0.00143	0.01	Vcl|0.564320701212;Lama5|0.627093740817;Aldh1a1|0.417704011065;Ca2|0.53886602652;Ilk|0.654486835035;Tgfb1i1|0.623172103487;Rala|0.592634242339;Podxl|0.45975;Dag1|0.662337662338;Eng|0.536045314109;Ctsh|2.21367061356;Npnt|0.604711289859;Ctsz|1.53172475424;Numb|0.592405063291;Tnc|1.84518451845;Plod3|1.67387616624;Shank3|0.491952232606;Epb41l5|0.595530726257;Plet1|3.49213943951;Lin7c|0.646901709402;C…	23
GO:1903039	positive regulation of leukocyte cell-cell adhesion	biological_process	1	0.0168967	0.0437395	Ptafr	0.00144	0.0101	Spta1|0.558233890215;Dpp4|0.458444390598;Coro1a|1.50814995925;Ptprc|1.98943323727;Cav1|0.316088686754;Pycard|1.62420382166;Nckap1l|2.28395669291;Aif1|2.15783410138;Cd74|1.72976680384;Cbfb|1.72232223222;Prkcz|0.524296675192;Efnb2|0.297384914632	12
GO:0048871	multicellular organismal homeostasis	biological_process	1	0.0462996	0.0866363	Tns2	0.00154	0.0107	Pigr|2.62373453318;Ca2|0.53886602652;Coro1a|1.50814995925;Hspb1|0.508145849496;Rac2|2.12288786482;Lpcat1|1.82425488181;Ctsh|2.21367061356;Col14a1|2.11780947998;Tns2|0.567664013176;Cd34|0.45417070805;Ctss|2.4877353109;Jchain|3.11890951276;Aqp1|0.492387033399;P2rx7|0.625034387895;Itgb3|0.294629660043;Cxadr|0.66590519703;Il1rn|3.28953488372;Cldn18|0.611788617886	18
GO:1903428	positive regulation of reactive oxygen species biosynthetic process	biological_process	2	0.270783	0.327949	Tlr6; Cyba	0.00157	0.0109	Itgb2|2.78073654391;Sod2|2.97511848341;Ass1|1.58437761069;Aif1|2.15783410138;Crp|0.663227877121;Cyba|1.90019860973	6
GO:0071549	cellular response to dexamethasone stimulus	biological_process	13	0.0583505	0.105394	Srd5a1; Trim63; Arg1; Abcb1a; Gjb2; Ccl2; Pck1; Tgfb1; Gdnf; Igf1; Vegfa; Serpine1; Serpinf1	0.00159	0.011	Serpinf1|1.6296875;Ass1|1.58437761069;RT1-Bb|2.17457114026;Rpl32|1.63344051447;Arg1|2.08597046414;Aqp1|0.492387033399;Usp8|1.56030795552	7
GO:0032835	glomerulus development	biological_process	5	0.000283581	0.00181076	Tcf21; Heyl; Plce1; Vangl2; Wt1	0.00159	0.011	Nid1|0.599644128114;Basp1|1.61402753873;Podxl|0.45975;Cd34|0.45417070805;Aqp1|0.492387033399;Itgb3|0.294629660043;Tek|0.579163008487	7
GO:0048520	positive regulation of behavior	biological_process	1	0.0168967	0.0437395	Stra6	0.0016	0.011	Calr|1.73206176203;Hspb1|0.508145849496;Rac2|2.12288786482;Pf4|0.19866782508;Aif1|2.15783410138;Ppm1f|0.589512263885;Cd74|1.72976680384;Swap70|1.54280821918;Ppbp|0.344708658559;Cdh13|0.655297735533	10
GO:1903078	positive regulation of protein localization to plasma membrane	biological_process	11	0.0320473	0.0715404	Sptbn1; Akap5; Actr3; Wnt3a; Nrxn1; Agr2; Trem2; Myo5a; Myo5b; Sqstm1; Epha3	0.00171	0.0117	Sptbn1|0.558036945134;Ezr|0.656707842574;Itgb1|0.596683530073;Rack1|1.59933499584;Sqstm1|1.97536295645;Efnb2|0.297384914632	6
GO:0043069	negative regulation of programmed cell death	biological_process	4	0.0470403	0.0876719	Kank2; Amigo2; Kit; Vegfa	0.00173	0.0118	Hspa5|1.65321507761;Hsp90b1|1.62235915493;Fgb|0.603351955307;Itgb1|0.596683530073;Fgg|0.616774193548;Ilk|0.654486835035;Thbs1|0.257165109034;Prdx5|2.61848739496;Coro1a|1.50814995925;Rps3a|1.63390126693;Hspb1|0.508145849496;Nme2|1.56329373208;Dpep1|0.507411907655;Kank2|0.640891579527;Cav1|0.316088686754;Sod2|2.97511848341;Lgals3|2.62478386167;Lgmn|3.18071476736;Mecp2|0.646116241173;Ctsh|2.21367061…	37
GO:0009308	amine metabolic process	biological_process	3	0.0129139	0.0437395	Inmt; Aoc1; Aoc3	0.0018	0.0122	Apoa1|0.663885267275;Fabp5|2.68681318681;A0A0G2JWZ2|0.516112266112;Atp2b4|0.563799743261;Lpcat1|1.82425488181;Mecp2|0.646116241173;Pon1|0.524076671342;Gde1|1.52701644479;Apoa2|0.533185294843;Scarb1|2.03350395533;Chdh|1.50291488535	11
GO:0035909	aorta morphogenesis	biological_process	2	0.346146	0.395824	Hes1; Tbx2	0.0018	0.0122	Mylk|0.624657534247;Eng|0.536045314109;Col3a1|2.23564064801;Efnb2|0.297384914632	4
GO:0033630	positive regulation of cell adhesion mediated by integrin	biological_process	3	0.120351	0.18129	Nckap1l; Syk; Ptpn6	0.0018	0.0122	Ptpn6|1.62356575463;Podxl|0.45975;Nckap1l|2.28395669291;Itgb3|0.294629660043	4
GO:0033622	integrin activation	biological_process	5	0.000283581	0.00181076	Cxcl12; Fn1; Fermt2; Fermt3; Mzb1	0.0018	0.0122	Fn1|1.88724584104;Fermt2|0.550039195192;Plek|0.64198757764;Mzb1|3.02362669817	4
GO:0042730	fibrinolysis	biological_process	6	0.00154142	0.00821719	Cpb2; Gp1ba; Fgb; Fgg; Plau; Serping1	0.0018	0.0122	Fgb|0.603351955307;Fgg|0.616774193548;Thbs1|0.257165109034;Serping1|1.86011656953	4
GO:0051901	positive regulation of mitochondrial depolarization	biological_process	1	0.428699	0.472483	Kdr	0.00183	0.0123	Rack1|1.59933499584;Parp1|1.6160596753;P2rx7|0.625034387895	3
GO:0042535	positive regulation of tumor necrosis factor biosynthetic process	biological_process	4	0.0132756	0.0437395	Fcgr2a; Tlr1; Tlr2; Cybb	0.00183	0.0123	Thbs1|0.257165109034;Hspb1|0.508145849496;Cybb|2.21135326913	3
GO:0010878	cholesterol storage	biological_process	1	0	0	Soat1	0.00183	0.0123	Ehd1|0.530470557984;Soat1|2.79607346422;Scarb1|2.03350395533	3
GO:0045123	cellular extravasation	biological_process	4	0	0	Tnf; Itga1; Itgam; Itgb2	0.00187	0.0126	Itgb1|0.596683530073;Itgb2|2.78073654391;Pecam1|0.517684045062;Itga1|0.4921875;Abr|1.62364189483;Add2|0.534487496565	6
GO:1901224	positive regulation of NIK/NF-kappaB signaling	biological_process	9	0.0862911	0.136215	Tnf; Ccl19; Edar; Grem1; Havcr2; Cd14; Glrx; Tlr2; Tlr7	0.00187	0.0126	Calr|1.73206176203;Ilk|0.654486835035;Lims1|0.619696580098;Chi3l1|4.03610411419;Glrx|2.39056893901;Cd14|2.0501489573	6
GO:0055093	response to hyperoxia	biological_process	10	0.00904155	0.0330039	Ncf2; Mmp9; Pdpn; Sod2; Kcna5; Col1a1; Cdkn1a; Plau; Bdnf; Serpine1	0.00187	0.0126	Ager|0.344349433788;Sftpa1|3.1012482663;Sod2|2.97511848341;Sftpb|1.65775656325;Col1a1|2.07610887097;Ncf2|2.52145922747	6
GO:0045860	positive regulation of protein kinase activity	biological_process	12	0.0593321	0.106537	Tnf; Ccl19; Axin2; Vldlr; Cyr61; Csf1; Ppp1r9a; Wnt3a; Mmd; Cdkn1a; Ereg; Lcp2	0.0019	0.0127	Hspa5|1.65321507761;Ilk|0.654486835035;Hspa2|0.592206502854;Thbs1|0.257165109034;Pde5a|0.529580401355;Ptprc|1.98943323727;Itga1|0.4921875;Atp2b4|0.563799743261;Rplp1|1.8201536376;Osbpl8|1.93063872255;Dag1|0.662337662338;Ncf1|2.40915953699;Nckap1l|2.28395669291;Chi3l1|4.03610411419;Ptpn1|1.59941151744;Cd74|1.72976680384;P2rx7|0.625034387895;Magi3|0.617374191735;Lamtor2|1.5121850475;Il1rn|3.2895348…	22
GO:0003014	renal system process	biological_process	3	0.0441965	0.0866363	Lgmn; Agt; Slc4a5	0.0019	0.0127	Anpep|1.63904314396;Ace|0.467519438174;Mcam|0.63216374269;Lgmn|3.18071476736;Podxl|0.45975;Cd34|0.45417070805;Jchain|3.11890951276;Aqp1|0.492387033399;Cyba|1.90019860973	9
GO:0032680	regulation of tumor necrosis factor production	biological_process	1	0.330487	0.380069	Angpt1	0.0019	0.0127	Thbs1|0.257165109034;Hspb1|0.508145849496;Gpnmb|3.29805615551;Pycard|1.62420382166;Cybb|2.21135326913;Cd34|0.45417070805;Cyba|1.90019860973;Cd14|2.0501489573;ZBTB20|0.5385422129	9
GO:1903827	regulation of cellular protein localization	biological_process	1	0.428699	0.472483	Ccne2	0.00195	0.013	Sptbn1|0.558036945134;Lcp1|1.70649803751;Ezr|0.656707842574;Myo1c|0.546201232033;Rdx|0.626122212569;Itgb1|0.596683530073;Epb41l2|0.603048959249;Rack1|1.59933499584;Gdi1|0.645092838196;Jup|0.599120153973;Gnai1|0.621472053127;Parp1|1.6160596753;Gnaq|0.560319573901;Akap5|0.502024291498;Rac2|2.12288786482;Numb|0.592405063291;Ptpn1|1.59941151744;Shank3|0.491952232606;Epb41|0.4531050345;Cyb5r1|0.666088…	26
GO:0014909	smooth muscle cell migration	biological_process	1	0.279467	0.331735	Plau	0.00195	0.013	Tpm1|0.643503555268;Ilk|0.654486835035;Ager|0.344349433788;Ace|0.467519438174;Parva|0.508709853021;Rab5a|0.631673052363;Aif1|2.15783410138;Itgb3|0.294629660043	8
GO:0038061	NIK/NF-kappaB signaling	biological_process	3	0.0312743	0.0714886	Relb; Ripk3; Ikbke	0.00195	0.013	Calr|1.73206176203;Ilk|0.654486835035;Lims1|0.619696580098;Chi3l1|4.03610411419;Glrx|2.39056893901;Nfkb2|1.79990821478;Tek|0.579163008487;Cd14|2.0501489573	8
GO:0046686	response to cadmium ion	biological_process	7	0.206095	0.263417	Cdk1; Gss; Sod2; Arg1; Abcb1a; Kit; Bdh1	0.00196	0.0131	Sod2|2.97511848341;Pcna|1.86030204962;Ncf1|2.40915953699;Cybb|2.21135326913;Hmox1|2.28764897075;Arg1|2.08597046414;Npc1|1.5821656051	7
GO:0048745	smooth muscle tissue development	biological_process	5	0.0120166	0.0427234	Schip1; Foxp2; Itga8; Eng; Stra6	0.00209	0.0139	Mylk|0.624657534247;Eng|0.536045314109;Itga8|0.472571716155;Col3a1|2.23564064801	4
GO:0005975	carbohydrate metabolic process	biological_process	26	0.000711405	0.00419206	Hyal1; Hyal2; LOC289035; RGD1309821; Gusb; Pklr; Npl; Gapdh; Chia; Pgd; Ggta1l1; Chit1; Hexa; Pgm2l1; Gk; Chst3; Chst4; Chst5; Kl; RGD1309110; Gnpda1; Glb1l2; Pgk1; Amdhd2; Chi3l1; Tpi1	0.00211	0.0139	Pkm|1.96197552448;Gapdh|1.52813141684;ENSRNOG00000028543|1.61178509532;RGD1565368|1.68652958456;Ldha|1.57656903766;Aldoa|1.67630522088;Pgd|1.92018981881;Taldo1|1.52207371405;Idh1|1.57858963466;Fabp5|2.68681318681;G6pdx|1.71984091913;Chia|7.95546558704;Parp1|1.6160596753;Hk3|2.97315436242;Dera|1.53708040593;Hk2|2.25623700624;Hsd11b1|0.586716859371;Stt3a|1.67528483786;Gm2a|3.11236660389;Mecp2|0.646…	38
GO:0032640	tumor necrosis factor production	biological_process	1	0.0846737	0.1339	Tlr2	0.00211	0.014	Thbs1|0.257165109034;Hspb1|0.508145849496;Gpnmb|3.29805615551;Pycard|1.62420382166;Cybb|2.21135326913;Cd34|0.45417070805;Cyba|1.90019860973;Cd14|2.0501489573;ZBTB20|0.5385422129	9
GO:0006469	negative regulation of protein kinase activity	biological_process	13	0.576971	0.613028	Ppm1f; Fabp4; Prex2; Socs1; Cav3; Gp1ba; Flrt3; Drd1; Lrrc19; Lrrc4b; Ceacam1; Rtn4rl1; Rtn4rl2	0.00216	0.0142	Map1|1.6413001912;Rack1|1.59933499584;Ilk|0.654486835035;Hspb1|0.508145849496;Ptpn6|1.62356575463;Ptprc|1.98943323727;Gnaq|0.560319573901;Pycard|1.62420382166;Prkar2b|0.624404446797;Dusp3|0.650964812713;Dnajc3|1.58044444444;Fabp4|3.56028880866;Ptpn1|1.59941151744;Ppm1f|0.589512263885	14
GO:0031647	regulation of protein stability	biological_process	7	0.748925	0.773095	Asgr2; Insc; Park2; Rnf128; Rnf149; Pycard; Ctsa	0.00219	0.0144	Gapdh|1.52813141684;Calr|1.73206176203;Apoa1|0.663885267275;Ppib|1.53056027165;Gnaq|0.560319573901;Pycard|1.62420382166;Atp1b1|2.20315137873;Ctsh|2.21367061356;Ifi30|2.79582366589;Cryab|0.422419252692;Lamp2|1.96575659417;Ahsp|0.402624309392;Apoa2|0.533185294843	13
GO:0040007	growth	biological_process	4	0.0086603	0.0316903	Sepp1; Foxp2; Ccnb2; Vegfa	0.0022	0.0145	Vcl|0.564320701212;Fn1|1.88724584104;Tkt|1.69782697827;Ezr|0.656707842574;Itgb1|0.596683530073;Rack1|1.59933499584;Ilk|0.654486835035;Mpo|2.06356137797;Gdi1|0.645092838196;G6pdx|1.71984091913;Ppib|1.53056027165;Sptbn2|0.481331168831;Psap|2.19086021505;Parp1|1.6160596753;Fbln5|0.628227194492;Lgmn|3.18071476736;Dag1|0.662337662338;Col14a1|2.11780947998;Camp|1.67213822894;Sgpl1|2.0775308642;Dab2|1.6…	40
GO:0046939	nucleotide phosphorylation	biological_process	1	0.228157	0.282087	Ak2	0.00223	0.0146	Pkm|1.96197552448;Gapdh|1.52813141684;ENSRNOG00000028543|1.61178509532;RGD1565368|1.68652958456;Aldoa|1.67630522088;Nme2|1.56329373208;Ak2|1.58905852417;Hk3|2.97315436242;Hk2|2.25623700624;Bpgm|0.499779346867;P2rx7|0.625034387895	11
GO:0046034	ATP metabolic process	biological_process	10	0.035614	0.0784832	Atp1b1; Atp6v1a; Myh6; Ak2; Ak4; Fam20c; Enpp1; Atp6v1b2; Hspa1a; Atp1a2	0.00224	0.0146	Pkm|1.96197552448;Gapdh|1.52813141684;ENSRNOG00000028543|1.61178509532;RGD1565368|1.68652958456;Aldoa|1.67630522088;Atp1a2|0.428096030425;Atp6v1a|1.55127118644;Atp6v1b2|1.55403087479;Ak2|1.58905852417;Parp1|1.6160596753;Hk3|2.97315436242;Hk2|2.25623700624;Slc25a13|1.58650519031;Atp1b1|2.20315137873;Mecp2|0.646116241173;Bpgm|0.499779346867;Shmt2|2.048441247;Enpp3|3.07952622673;P2rx7|0.625034387895…	20
GO:0001819	positive regulation of cytokine production	biological_process	10	0.00217959	0.010501	Tnf; Lep; Dlk1; Hilpda; Optn; Il33; Havcr2; Wnt3a; Slc11a1; Ereg	0.00227	0.0148	Sptbn1|0.558036945134;Thbs1|0.257165109034;Hspb1|0.508145849496;Epx|0.42702116115;Pycard|1.62420382166;Cybb|2.21135326913;Cd34|0.45417070805;Cadm1|0.557687037545;Dhx58|1.63210870659;Cd74|1.72976680384;P2rx7|0.625034387895;Fgr|2.07490458015;Prg2|0.65636731158;Cyba|1.90019860973;Apoa2|0.533185294843;Tek|0.579163008487;Cd14|2.0501489573;ZBTB20|0.5385422129;Prkcz|0.524296675192	19
GO:0030099	myeloid cell differentiation	biological_process	6	0.0436757	0.0866363	Thpo; Irf8; Ccr1; Cbfb; Clec5a; Tal1	0.00228	0.0148	Fasn|1.70159774436;Hspa9|1.63764404609;Ca2|0.53886602652;Tjp2|0.550111982083;G6pdx|1.71984091913;Ptpn6|1.62356575463;Nme2|1.56329373208;Pf4|0.19866782508;Bpgm|0.499779346867;Pir|0.62924707801;Nckap1l|2.28395669291;Adam10|0.616261398176;Cd74|1.72976680384;Ppbp|0.344708658559;Ahsp|0.402624309392;Cbfb|1.72232223222;Kdm1a|1.55186064925;Cldn18|0.611788617886	18
GO:0006644	phospholipid metabolic process	biological_process	3	0.813545	0.833799	Pla2g12a; Snca; Hmox1	0.0023	0.0149	Apoa1|0.663885267275;Prdx6|0.573525487056;Idh1|1.57858963466;Fabp5|2.68681318681;Lpcat1|1.82425488181;Mecp2|0.646116241173;Inpp5a|0.655627280382;Hmox1|2.28764897075;Pon1|0.524076671342;Plek|0.64198757764;Pip4k2a|0.660467587673;Plpp3|0.577517162471;Fgr|2.07490458015;Gde1|1.52701644479;Apoc2|0.399164284143;Pla2g2a|0.358685266577;Apoa2|0.533185294843;Tek|0.579163008487;Scarb1|2.03350395533;Serinc3|0…	20
GO:1902600	proton transmembrane transport	biological_process	13	0.078326	0.133629	MGC105649; LOC687508; Slc36a1; Slc36a3; Atp6v0a4; Ndufa4l2; Atp4b; Ucp3; Tcirg1; Slc2a6; Slc2a13; Slc9a7; Slc47a1	0.00233	0.0151	Atp1a2|0.428096030425;Atp6v1a|1.55127118644;Atp6v1b2|1.55403087479;Atp6v1c1|1.89177693762;Atp6v0d1|1.58775877588;Atp6v1e1|1.88790697674;Atp6v1f|1.53306702175;Atp6v1h|1.51256077796;Atp6v0c|2.19339622642;Nmes1|2.26655719759;Atp6v1g1|1.92515395547	11
GO:0043200	response to amino acid	biological_process	8	0.357944	0.408266	Cdo1; Gss; Arg1; Timp3; Rragc; Ccl2; Prkcd; Drd1	0.00233	0.0151	Eef2|1.61683041435;Hnrnpab|1.5334179357;Col1a1|2.07610887097;Ass1|1.58437761069;Pcna|1.86030204962;Cybb|2.21135326913;Col3a1|2.23564064801;Arg1|2.08597046414;Baiap2|1.58993660856;Cyba|1.90019860973;Lamtor2|1.5121850475;Timp3|0.422704837117	12
GO:0001503	ossification	biological_process	21	0.00347027	0.0154597	Clec11a; Col11a1; Dlk1; Mmp9; Csf1; Chrdl1; Atp6v0a4; Acp5; Thra; Sox9; Tnfrsf11a; Bmp6; Fn1; Mmp14; Ppargc1b; Rsad2; Ptn; Col1a1; Cbfb; Fgf18; Alox15	0.00233	0.0151	Fasn|1.70159774436;Rrbp1|1.62822193097;Rack1|1.59933499584;Ilk|0.654486835035;Mybbp1a|1.66083617747;Rras2|0.563769293258;Col1a1|2.07610887097;Rps11|1.63070725157;Gpnmb|3.29805615551;Npnt|0.604711289859;Tnc|1.84518451845;Rps15|1.69835466179;Bcap29|1.62721893491;Mmp9|1.61918484973;P2rx7|0.625034387895;Tmsb4x|0.574638233054;Clec3b|1.66128397007;Cbfb|1.72232223222;Tek|0.579163008487	19
GO:0008360	regulation of cell shape	biological_process	32	0.00152753	0.00820712	S100b; Dlc1; Ccl11; Ccl12; Ccl24; Rhobtb3; Pdpn; Cdc42ep1; Syne3; Arap3; Csnk1g1; Fgr; Kdr; Ccl2; Ccl3; Ccl7; Fn1; Kit; Sema3e; Sema4a; Palmd; Hck; Ptn; Was; Baiap2; Myo10; Vegfa; Arhgef18; Gna13; Ermn; Strip2; Gas7	0.00233	0.0151	Ezr|0.656707842574;Rdx|0.626122212569;Spta1|0.558233890215;Tpm1|0.643503555268;Coro1a|1.50814995925;Fmnl1|1.52014652015;Hck|1.5464871687;Epb41|0.4531050345;Baiap2|1.58993660856;Fgr|2.07490458015	10
GO:0032769	negative regulation of monooxygenase activity	biological_process	1	0	0	Snca	0.00234	0.0151	Atp2b4|0.563799743261;Eng|0.536045314109;Nosip|1.6205460435	3
GO:0050999	regulation of nitric-oxide synthase activity	biological_process	1	0.129191	0.182814	Lep	0.00235	0.0151	Atp2b4|0.563799743261;Eng|0.536045314109;S100a1|0.438468550593;Scarb1|2.03350395533;Nosip|1.6205460435	5
GO:0019835	cytolysis	biological_process	2	0.420703	0.468255	C6; Mmd	0.00235	0.0151	Lyz2|1.85787037037;C6|2.0212858384;Gzmb|0.598988720342;P2rx7|0.625034387895;Gzmm|0.635668400122	5
GO:0045851	pH reduction	biological_process	1	0.0462996	0.0866363	Atp4a	0.00235	0.0151	Ca2|0.53886602652;Atp6v1b2|1.55403087479;Atp6v0d1|1.58775877588;Atp6v1h|1.51256077796;Atp6v0c|2.19339622642	5
GO:0032964	collagen biosynthetic process	biological_process	2	0.074225	0.127735	Arg1; Col1a1	0.00239	0.0153	Serpinh1|1.59017112769;Ager|0.344349433788;Col1a1|2.07610887097;Eng|0.536045314109;Arg1|2.08597046414;Cygb|2.31623212784	6
GO:0030574	collagen catabolic process	biological_process	7	0.00160798	0.0085311	Mmp7; Mmp9; Mmp14; Pepd; Ctsb; Ctsk; Ctss	0.00242	0.0155	Itgb1|0.596683530073;Ctsb|1.67493112948;Pepd|2.28484231943;Mmp9|1.61918484973	4
GO:0048732	gland development	biological_process	1	0.330487	0.380069	Tcf21	0.00244	0.0156	Fasn|1.70159774436;Lama5|0.627093740817;Apoa1|0.663885267275;Rplp0|1.63449163449;Psap|2.19086021505;Igf2r|1.75984077842;Ak2|1.58905852417;Sod2|2.97511848341;Serpinf1|1.6296875;Hk2|2.25623700624;Rps16|1.68678414097;Ass1|1.58437761069;Dag1|0.662337662338;Pcna|1.86030204962;Rpl32|1.63344051447;Ugt1a6|1.67091948966;Hmox1|2.28764897075;Slc29a1|0.428387096774;Tnc|1.84518451845;Arg1|2.08597046414;Cadm1|…	26
GO:2000379	positive regulation of reactive oxygen species metabolic process	biological_process	11	0.000292102	0.00184998	Lep; Ripk3; Nfe2l2; Irg1; Nox4; Duoxa1; Cdkn1a; Plau; Cyp1b1; Pdgfb; Zc3h12a	0.00247	0.0157	Itgb2|2.78073654391;Ager|0.344349433788;Thbs1|0.257165109034;Sod2|2.97511848341;Ass1|1.58437761069;Aif1|2.15783410138;Crp|0.663227877121;Cyba|1.90019860973	8
GO:1990090	cellular response to nerve growth factor stimulus	biological_process	11	0.100729	0.154421	Ntrk2; Ntrk3; Arpc3; Optn; Fgfr1; Hes1; Rapgef4; Tac1; Kif5a; Bdnf; Serpine1	0.00257	0.0164	Hspa5|1.65321507761;Eef2|1.61683041435;Ehd1|0.530470557984;Rps3|1.64983022071;Coro1a|1.50814995925;Rpl9|1.55289508054;Usp8|1.56030795552	7
GO:0061077	chaperone-mediated protein folding	biological_process	1	0.981476	0.988032	Fkbp6	0.00259	0.0164	Calr|1.73206176203;Ppib|1.53056027165;Hspb1|0.508145849496;Cd74|1.72976680384;Fkbp10|1.56687062937;Fkbp7|1.74419568823	6
GO:0051928	positive regulation of calcium ion transport	biological_process	11	0.000292102	0.00184998	Cacnb2; Ffar1; Mylk; Lpar3; Ccl3; Ccl4; Camk2a; Ccr1; Cacna1d; Ank2; F2r	0.00259	0.0164	Mylk|0.624657534247;Hspa2|0.592206502854;G6pdx|1.71984091913;Lgals3|2.62478386167;Akap5|0.502024291498;Atp1b1|2.20315137873;P2rx7|0.625034387895;P2rx4|1.74109589041;S100a1|0.438468550593	9
GO:1902622	regulation of neutrophil migration	biological_process	1	0.0168967	0.0437395	Rac2	0.0026	0.0164	Rac2|2.12288786482;Pf4|0.19866782508;Nckap1l|2.28395669291;Cd74|1.72976680384;Ppbp|0.344708658559	5
GO:0070374	positive regulation of ERK1 and ERK2 cascade	biological_process	66	1.14e-09	9.2e-09	Ccl11; Ccl12; Ccl17; Ccl19; Ccl20; Ccl24; P2ry1; Htr2c; Hand2; Chrna7; Calcr; Thpo; Glipr2; Ntrk2; Ntrk3; Pde8a; Angpt1; Npy; Fgfr1; Fgfr4; Bmp2; Fgb; Fgg; Kdr; Ccl1; Ccl2; Ccl3; Ccl4; Ccl7; Ccl9; Havcr2; Flt1; Kit; Trpv4; Prkcz; Ccr1; Esr1; Tgfb1; Nox4; Gpnmb; C3; Erbb4; Cd44; Nrxn1; Tlr2; Gpr183; Trem2; Pycard; C5ar1; Gata4; Mt3; Vegfa; Vegfb; Fgf18; Adra1a; Fgf21; Fgf23; Tek; Epha3; Epha4; Pdg…	0.00261	0.0164	Fgb|0.603351955307;Fgg|0.616774193548;Gpnmb|3.29805615551;Pycard|1.62420382166;Npnt|0.604711289859;Chi3l1|4.03610411419;Cd74|1.72976680384;Prkcdbp|0.643356643357;Itgb3|0.294629660043;Pla2g2a|0.358685266577;Tek|0.579163008487;Prkcz|0.524296675192	12
GO:0001678	cellular glucose homeostasis	biological_process	4	0.0741875	0.127735	Tcf7l2; Cartpt; Hk2; Hk3	0.00261	0.0164	Tjp1|0.589125560538;Rack1|1.59933499584;Ager|0.344349433788;Ace|0.467519438174;Nme2|1.56329373208;Hk3|2.97315436242;Serpinf1|1.6296875;Hk2|2.25623700624;Vsnl1|0.57345971564;Cma1|1.69668563776;Slc29a1|0.428387096774;Glrx|2.39056893901;Cyba|1.90019860973	13
GO:0051591	response to cAMP	biological_process	20	0.000624471	0.00375443	Ptprn; Thbd; Birc2; Cdo1; C1s; Duox1; Atp7b; Pde3a; Fosb; Pklr; Ldha; Aldh3a1; Mmp19; Ppargc1b; Hmgcs2; Cyp7b1; Stat1; Col1a1; Pfkfb1; Tek	0.00263	0.0164	Hspa5|1.65321507761;Ezr|0.656707842574;Ldha|1.57656903766;Rplp0|1.63449163449;Rplp1|1.8201536376;Col1a1|2.07610887097;Ass1|1.58437761069;Thbd|0.577415910304;Aqp1|0.492387033399;Tek|0.579163008487;Kdm1a|1.55186064925	11
GO:0009051	pentose-phosphate shunt, oxidative branch	biological_process	2	0.00219519	0.010501	Pgd; G6pd	0.00264	0.0164	Pgd|1.92018981881;G6pdx|1.71984091913	2
GO:2001181	positive regulation of interleukin-10 secretion	biological_process	3	0.00127743	0.00704644	Prkcz; Pycard; Cd274	0.00264	0.0164	Pycard|1.62420382166;Prkcz|0.524296675192	2
GO:0002215	defense response to nematode	biological_process	1	0.0462996	0.0866363	Prg2	0.00264	0.0164	Epx|0.42702116115;Prg2|0.65636731158	2
GO:0002740	negative regulation of cytokine secretion involved in immune response	biological_process	2	0.0178975	0.0439142	Tnf; Angpt1	0.00264	0.0164	Apoa1|0.663885267275;Apoa2|0.533185294843	2
GO:2000721	positive regulation of transcription from RNA polymerase II promoter involved in smooth muscle cell differentiation	biological_process	1	0.0462996	0.0866363	Itga8	0.00264	0.0164	Npnt|0.604711289859;Itga8|0.472571716155	2
GO:0070947	neutrophil mediated killing of fungus	biological_process	1	0.0168967	0.0437395	Ncf1	0.00264	0.0164	Ncf1|2.40915953699;Arg1|2.08597046414	2
GO:0071847	TNFSF11-mediated signaling pathway	biological_process	2	0.0178975	0.0439142	Tnfrsf11a; Tjp2	0.00264	0.0164	Tjp2|0.550111982083;Cldn18|0.611788617886	2
GO:0003032	detection of oxygen	biological_process	1	0.0168967	0.0437395	Sod2	0.00264	0.0164	Sod2|2.97511848341;Eng|0.536045314109	2
GO:1990410	adrenomedullin receptor signaling pathway	biological_process	2	0.00792547	0.0295982	Calcrl; Ramp2	0.00264	0.0164	Calcrl|0.578460701659;Ramp2|0.529555979297	2
GO:0043434	response to peptide hormone	biological_process	24	0.0256317	0.0601841	Uhrf1; Lrp5; Ghr; Birc5; Pcsk1; Socs1; Nr4a3; Stc2; Arg1; Timp1; Cxcl12; Cftr; Pnliprp1; Serpina3n; Hmgcs2; Reg3g; Fdps; Stat1; Col1a1; Ereg; Ctsb; Pld2; Ugt1a6; Tek	0.00275	0.017	Myo1c|0.546201232033;Ca2|0.53886602652;Ctsb|1.67493112948;Nme2|1.56329373208;Parp1|1.6160596753;Nucb2|1.54495100128;Col1a1|2.07610887097;Osbpl8|1.93063872255;Ass1|1.58437761069;Dag1|0.662337662338;Cybb|2.21135326913;Ugt1a6|1.67091948966;Hck|1.5464871687;Arg1|2.08597046414;Cav2|0.386678455644;Ptpn1|1.59941151744;Smarcc1|1.75834508698;Baiap2|1.58993660856;Fgr|2.07490458015;Itgb3|0.294629660043;Mzb1…	26
GO:0072606	interleukin-8 secretion	biological_process	3	0.000285095	0.00181076	Lep; Nos2; Chi3l1	0.00277	0.0171	Pycard|1.62420382166;Chi3l1|4.03610411419;Crp|0.663227877121;Cd14|2.0501489573	4
GO:0032878	regulation of establishment or maintenance of cell polarity	biological_process	2	0.00792547	0.0295982	Igf1; Tek	0.00277	0.0171	Rack1|1.59933499584;Cdh5|0.478181343089;Llgl2|0.608926080893;Tek|0.579163008487	4
GO:2000378	negative regulation of reactive oxygen species metabolic process	biological_process	9	0.00191356	0.0100981	Birc3; Park2; Tfap2a; Mycn; Brca1; Cryab; Hk2; G6pd; Mt3	0.0028	0.0172	G6pdx|1.71984091913;Atp2b4|0.563799743261;Hk2|2.25623700624;Cd34|0.45417070805;Cryab|0.422419252692;Crp|0.663227877121	6
GO:0051145	smooth muscle cell differentiation	biological_process	3	0.198604	0.254063	Tbx18; Agt; Tmem204	0.0028	0.0172	Mecp2|0.646116241173;Eng|0.536045314109;Npnt|0.604711289859;Itga8|0.472571716155;Enpp3|3.07952622673;Ramp2|0.529555979297	6
GO:0009887	animal organ morphogenesis	biological_process	15	0.0671813	0.119308	Tnf; Lhx4; Efnb2; Cdx2; Gmnn; Thra; Thrb; Grem1; Bmp2; Ndst1; Tcf21; Tbx3; Igf2; Gata2; Gata4	0.00283	0.0173	Mylk|0.624657534247;Lama5|0.627093740817;Aldh1a1|0.417704011065;Serpinh1|1.59017112769;Clic5|0.476907878489;Tpm1|0.643503555268;Ca2|0.53886602652;Ilk|0.654486835035;Myo6|0.658645775042;Sftpb|1.65775656325;Col1a1|2.07610887097;Gnao1|0.462588473205;Parva|0.508709853021;Dag1|0.662337662338;Eng|0.536045314109;Ctsh|2.21367061356;Sgpl1|2.0775308642;Npnt|0.604711289859;Itga8|0.472571716155;Ctsz|1.531724…	36
GO:0071385	cellular response to glucocorticoid stimulus	biological_process	7	0.112032	0.170522	Sstr4; Muc5ac; Orm1; Serpina3n; Hmgcs2; Hey1; Ugt1a6	0.00286	0.0175	Serpinf1|1.6296875;Ass1|1.58437761069;RT1-Bb|2.17457114026;Rpl32|1.63344051447;Ugt1a6|1.67091948966;Arg1|2.08597046414;Aqp1|0.492387033399;RT1-Ba|2.10875331565;Usp8|1.56030795552	9
GO:0045429	positive regulation of nitric oxide biosynthetic process	biological_process	13	0.00123078	0.00700777	Tnf; Klf2; Klf4; Sod2; Agt; Esr1; Tlr2; Tlr5; Tlr6; Itgb2; Aif1; LOC102547056; Ticam1	0.00287	0.0175	Itgb2|2.78073654391;Sod2|2.97511848341;Ass1|1.58437761069;Aif1|2.15783410138;Crp|0.663227877121	5
GO:0030901	midbrain development	biological_process	11	0.00583858	0.024687	Dlg5; Cxcl6; Shh; Fgfr1; Foxb1; Ndst1; Hes1; Wnt3a; Gdnf; Otx1; Acvr1c	0.00292	0.0178	Hspa5|1.65321507761;Ldha|1.57656903766;G6pdx|1.71984091913;Basp1|1.61402753873;Cma1|1.69668563776;Ndrg2|0.437729900158;S100a1|0.438468550593	7
GO:0034375	high-density lipoprotein particle remodeling	biological_process	3	0.059657	0.106537	Apoe; Scarb1; Abca5	0.00293	0.0178	Apoa1|0.663885267275;Apoa2|0.533185294843;Scarb1|2.03350395533	3
GO:2001028	positive regulation of endothelial cell chemotaxis	biological_process	1	0.279467	0.331735	Shh	0.00293	0.0178	Hspb1|0.508145849496;Lgmn|3.18071476736;P2rx4|1.74109589041	3
GO:0006165	nucleoside diphosphate phosphorylation	biological_process	4	0.0597386	0.106537	Nme2; Nme4; Ak4; Pck1	0.00305	0.0184	Pkm|1.96197552448;Gapdh|1.52813141684;ENSRNOG00000028543|1.61178509532;RGD1565368|1.68652958456;Aldoa|1.67630522088;Nme2|1.56329373208;Hk3|2.97315436242;Hk2|2.25623700624;Bpgm|0.499779346867;P2rx7|0.625034387895	10
GO:1901222	regulation of NIK/NF-kappaB signaling	biological_process	5	0.0165646	0.0437395	Birc2; Birc3; Bcl3; Prdx1; Tek	0.00311	0.0188	Calr|1.73206176203;Ilk|0.654486835035;Lims1|0.619696580098;Chi3l1|4.03610411419;Glrx|2.39056893901;Tek|0.579163008487;Cd14|2.0501489573	7
GO:0006096	glycolytic process	biological_process	11	0.000780524	0.00458719	Bpgm; Pklr; Gapdh; Eno1; Eno2; Pkm; Hk2; Hk3; Pgam1; Pgk1; Tpi1	0.00315	0.0189	Pkm|1.96197552448;Gapdh|1.52813141684;ENSRNOG00000028543|1.61178509532;RGD1565368|1.68652958456;Aldoa|1.67630522088;Hk3|2.97315436242;Hk2|2.25623700624;Bpgm|0.499779346867;P2rx7|0.625034387895	9
GO:1904407	positive regulation of nitric oxide metabolic process	biological_process	1	0	0	Npy	0.00315	0.0189	Itgb2|2.78073654391;Sod2|2.97511848341;Ass1|1.58437761069;Aif1|2.15783410138;Crp|0.663227877121	5
GO:0071404	cellular response to low-density lipoprotein particle stimulus	biological_process	6	0.0137645	0.0437395	Mmp9; Fcer1g; Syk; Itgb2; Fgf21; Serpine1	0.00316	0.0189	Itgb1|0.596683530073;Cd9|0.496165644172;Npc1|1.5821656051;Cdh13|0.655297735533	4
GO:1900273	positive regulation of long-term synaptic potentiation	biological_process	4	0.170522	0.230779	Chrna7; Drd1; Sqstm1; Shank3	0.00316	0.0189	Lgmn|3.18071476736;Shank3|0.491952232606;Sqstm1|1.97536295645;Efnb2|0.297384914632	4
GO:0030194	positive regulation of blood coagulation	biological_process	5	0.00567058	0.0240681	Nfe2l2; S100a9; Enpp4; Serpine1; F2r	0.00316	0.0189	Thbs1|0.257165109034;S100a9|2.83312883436;Plek|0.64198757764;Enpp4|0.551557982653	4
GO:0043068	positive regulation of programmed cell death	biological_process	2	0.100898	0.154421	Tnf; Cdkn1a	0.0032	0.0191	Aldh1a1|0.417704011065;Ldha|1.57656903766;Itgb1|0.596683530073;Serpina3c|0.374103639562;Rack1|1.59933499584;Ager|0.344349433788;Thbs1|0.257165109034;Ace|0.467519438174;Ptprc|1.98943323727;Itga1|0.4921875;Igf2r|1.75984077842;S100a8|2.58813364055;Mnda|2.36263736264;Mybbp1a|1.66083617747;S100a9|2.83312883436;Pycard|1.62420382166;Ctsh|2.21367061356;Ncf2|2.52145922747;C6|2.0212858384;Ctsz|1.5317247542…	27
GO:0014896	muscle hypertrophy	biological_process	1	0	0	Igf1	0.00325	0.0193	G6pdx|1.71984091913;Pde5a|0.529580401355;Lmcd1|0.612326043738;Atp2b4|0.563799743261;Parp1|1.6160596753;Col14a1|2.11780947998;Cyba|1.90019860973;P2rx4|1.74109589041	8
GO:0043281	regulation of cysteine-type endopeptidase activity involved in apoptotic process	biological_process	1	0.518747	0.55783	Pycard	0.00325	0.0193	Rack1|1.59933499584;Thbs1|0.257165109034;Prdx5|2.61848739496;Dpep1|0.507411907655;S100a8|2.58813364055;S100a9|2.83312883436;Pycard|1.62420382166;Ctsh|2.21367061356;Cryab|0.422419252692;Aqp1|0.492387033399;Ppm1f|0.589512263885;Dnajb6|0.663522012579	12
GO:0016125	sterol metabolic process	biological_process	3	0.0312743	0.0714886	Lipa; Cyp51; Cyp26a1	0.0033	0.0195	Apoa1|0.663885267275;G6pdx|1.71984091913;Cyb5r3|0.579101849134;Soat1|2.79607346422;Pon1|0.524076671342;Lipa|2.05189873418;Dhcr7|1.52420537897;Apoa2|0.533185294843;Scarb1|2.03350395533	9
GO:0071320	cellular response to cAMP	biological_process	15	0.0333567	0.0736547	Slc8a1; Srd5a1; Akap6; Hcn4; Cftr; Pck1; Serpina3n; Nox4; Enpp1; Igfbp5; Rapgef3; Ptafr; Wt1; Cyp1b1; Serpine1	0.00331	0.0196	Hspa5|1.65321507761;Ezr|0.656707842574;Rplp0|1.63449163449;Rplp1|1.8201536376;Ass1|1.58437761069;Aqp1|0.492387033399;Kdm1a|1.55186064925	7
GO:1990089	response to nerve growth factor	biological_process	2	0.0178975	0.0439142	Ptn; Bdnf	0.00331	0.0196	Hspa5|1.65321507761;Eef2|1.61683041435;Ehd1|0.530470557984;Rps3|1.64983022071;Coro1a|1.50814995925;Rpl9|1.55289508054;Usp8|1.56030795552	7
GO:0009791	post-embryonic development	biological_process	12	0.64671	0.676932	Tgfbr1; Dlk1; Tcf7l2; Slc8a1; Sod2; Schip1; Sox6; Heg1; Sepp1; Foxp2; Sgpl1; Slc18a2	0.00343	0.0202	Igf2r|1.75984077842;Gnaq|0.560319573901;Sod2|2.97511848341;Mecp2|0.646116241173;Sgpl1|2.0775308642;Efemp1|0.608507179626;Itpr1|0.662126919733;Dhcr7|1.52420537897	8
GO:1902041	regulation of extrinsic apoptotic signaling pathway via death domain receptors	biological_process	1	0.177607	0.231261	Lgals3	0.00346	0.0203	Fgb|0.603351955307;Fgg|0.616774193548;Thbs1|0.257165109034;Lgals3|2.62478386167;Hmox1|2.28764897075	5
GO:0050714	positive regulation of protein secretion	biological_process	9	0.0456961	0.0866363	Sytl4; Pcsk1; Kcnn4; Fgb; Fgg; Unc13b; Tgfb1; Rapgef4; Igf1	0.00351	0.0206	Sptbn1|0.558036945134;Ezr|0.656707842574;Fgb|0.603351955307;Fgg|0.616774193548;Pycard|1.62420382166;Vsnl1|0.57345971564;Cd34|0.45417070805;Cadm1|0.557687037545;P2rx7|0.625034387895;Fgr|2.07490458015;Glrx|2.39056893901;Tek|0.579163008487;Cd14|2.0501489573;Prkcz|0.524296675192	14
GO:0006898	receptor-mediated endocytosis	biological_process	33	2.74e-07	2.16e-06	Lrp2; Corin; Fcrl2; Tmem108; Ackr4; Apoe; Vldlr; Timd2; Sbspon; Vtn; Adrb2; Snap91; Fcgr1a; Fcgr2b; Cd300a; Scarb1; Picalm; Cd14; Cfi; Enpp1; Enpp3; Cd5l; Lgals3bp; Susd2; Tinagl1; Msr1; Olr1; Clec9a; Pld2; LOC100910650; Tmprss4; Prss12; Tfr2	0.00358	0.0209	Ezr|0.656707842574;Itgb1|0.596683530073;Cav1|0.316088686754;Cd9|0.496165644172;Susd2|0.448999276585;Hist1h1a|1.57457549335;Lgals3bp|2.02957674656;Cav2|0.386678455644;Tinagl1|0.548038307074;Enpp3|3.07952622673;Apoc2|0.399164284143;Calcrl|0.578460701659;Ramp2|0.529555979297;Cd14|2.0501489573;Cd63|2.64557640751;Scarb1|2.03350395533	16
GO:0071480	cellular response to gamma radiation	biological_process	6	0.0988489	0.153665	Chek2; Rad51; Nox4; Cryab; Cyba; Cdkn1a	0.00359	0.0209	Hspa5|1.65321507761;Cryab|0.422419252692;Cyba|1.90019860973;Kdm1a|1.55186064925	4
GO:0006816	calcium ion transport	biological_process	21	0.00967482	0.0352287	Calcrl; Ccl12; Ramp2; Slc8a1; Psen2; Chrna7; Cacnb2; Cacnb4; Grin3a; Cav1; Kcnn4; Ccl3; Camk2a; Cacna2d1; Trpv4; Ccr1; Ccr5; Pln; Cacna1b; Cacna1d; Atp2b4	0.0036	0.021	Ahnak|0.48395581273;Mylk|0.624657534247;Atp1a2|0.428096030425;Hspa2|0.592206502854;G6pdx|1.71984091913;Ace|0.467519438174;Coro1a|1.50814995925;Ptpn6|1.62356575463;Ptprc|1.98943323727;Atp2b4|0.563799743261;Lgals3|2.62478386167;Akap5|0.502024291498;Atp1b1|2.20315137873;Gnao1|0.462588473205;Dmd|0.639097744361;Trpv2|1.71165048544;P2rx7|0.625034387895;Itgb3|0.294629660043;Itpr1|0.662126919733;Calcrl|0…	24
GO:0043691	reverse cholesterol transport	biological_process	2	0.197701	0.254063	Apoe; Scarb1	0.00361	0.021	Apoa1|0.663885267275;Apoa2|0.533185294843;Scarb1|2.03350395533	3
GO:0090150	establishment of protein localization to membrane	biological_process	3	0.059657	0.106537	Bid; Syne3; Colq	0.00373	0.0216	Sptbn1|0.558036945134;Ezr|0.656707842574;Lama5|0.627093740817;Myo1c|0.546201232033;Rdx|0.626122212569;Itgb1|0.596683530073;Rack1|1.59933499584;Gdi1|0.645092838196;Jup|0.599120153973;Ank1|0.515625;Ncf1|2.40915953699;Srpra|2.12962962963;F11r|0.627275353944;Npc1|1.5821656051;Sec61b|2.03913228413	15
GO:0032386	regulation of intracellular transport	biological_process	1	0.0846737	0.1339	Reep1	0.00376	0.0217	Sptbn1|0.558036945134;Lcp1|1.70649803751;Ezr|0.656707842574;Myo1c|0.546201232033;Ehd2|0.458505719153;Rdx|0.626122212569;Ehd1|0.530470557984;Gdi1|0.645092838196;Jup|0.599120153973;Coro1a|1.50814995925;Ptpn6|1.62356575463;Parp1|1.6160596753;Gnaq|0.560319573901;Akap5|0.502024291498;Rac2|2.12288786482;Rab5a|0.631673052363;Hmox1|2.28764897075;Cryab|0.422419252692;Ptpn1|1.59941151744;Fgr|2.07490458015;…	25
GO:0032613	interleukin-10 production	biological_process	3	0.00127743	0.00704644	Prkcd; Tlr2; G6pd	0.00379	0.0218	Epx|0.42702116115;Pycard|1.62420382166;Cd34|0.45417070805;Prg2|0.65636731158;Prkcz|0.524296675192	5
GO:0002042	cell migration involved in sprouting angiogenesis	biological_process	6	0.00367844	0.0161924	Efnb2; Clec14a; Slit2; Grem1; Kdr; Vegfa	0.00379	0.0218	Itgb1|0.596683530073;Thbs1|0.257165109034;Hmox1|2.28764897075;Clec14a|0.582575757576;Efnb2|0.297384914632	5
GO:0048678	response to axon injury	biological_process	13	0.00369696	0.0162659	Cdk1; Pcsk1; Sod2; Arg1; Ntrk3; Kcnk2; Shh; Rangap1; Flrt3; Map1b; Lgals1; Aif1; Pdgfb	0.0038	0.0219	Apoa1|0.663885267275;Sod2|2.97511848341;Dag1|0.662337662338;Aif1|2.15783410138;Tnc|1.84518451845;Arg1|2.08597046414;P2rx4|1.74109589041;Vcan|1.89901823282	8
GO:0035690	cellular response to drug	biological_process	22	0.00239078	0.0113502	Ppm1f; Slamf8; Chek2; Asic2; Rnf149; Nfe2l2; Dpep1; Mylk; Acer2; Ccl2; Ccl4; Nos2; Cd69; Rapgef3; Gstm3; Mt3; Vegfa; Mt2A; Fgf21; Ppp1r14a; Serpine1; Slc18a2	0.0038	0.0219	Hspa5|1.65321507761;Ager|0.344349433788;Dpep1|0.507411907655;Rap2a|0.656498252304;Ppm1f|0.589512263885;Ppp1r14a|0.580406654344;Itgb3|0.294629660043;Ppat|1.51183673469	8
GO:0051345	positive regulation of hydrolase activity	biological_process	1	0.0846737	0.1339	Gm2a	0.00382	0.022	Hspa5|1.65321507761;Fn1|1.88724584104;Itgb1|0.596683530073;Apoa1|0.663885267275;Rack1|1.59933499584;Lims1|0.619696580098;Gdi1|0.645092838196;Hspa2|0.592206502854;Itga1|0.4921875;Rsu1|0.631217367409;S100a8|2.58813364055;Gnaq|0.560319573901;S100a9|2.83312883436;Llgl2|0.608926080893;Pycard|1.62420382166;Atp1b1|2.20315137873;Gnao1|0.462588473205;Gm2a|3.11236660389;Lgmn|3.18071476736;Ctsh|2.2136706135…	37
GO:0071375	cellular response to peptide hormone stimulus	biological_process	4	0.484699	0.526181	Mtus1; Cav1; Rangap1; Map1b	0.00392	0.0225	Myo1c|0.546201232033;Ca2|0.53886602652;Parp1|1.6160596753;Nucb2|1.54495100128;Osbpl8|1.93063872255;Ass1|1.58437761069;Hck|1.5464871687;Arg1|2.08597046414;Cav2|0.386678455644;Ptpn1|1.59941151744;Smarcc1|1.75834508698;Baiap2|1.58993660856;Fgr|2.07490458015;Itgb3|0.294629660043;Mzb1|3.02362669817;Cyba|1.90019860973;Ppat|1.51183673469;Lpin1|0.267964071856;Prkcz|0.524296675192	19
GO:0072006	nephron development	biological_process	2	0.074225	0.127735	Dll1; Dchs2	0.00392	0.0225	Lama5|0.627093740817;Nid1|0.599644128114;Ilk|0.654486835035;Basp1|1.61402753873;Podxl|0.45975;Npnt|0.604711289859;Cd34|0.45417070805;Aqp1|0.492387033399;Itgb3|0.294629660043;Tek|0.579163008487	10
GO:0035767	endothelial cell chemotaxis	biological_process	1	0.330487	0.380069	Vegfa	0.00405	0.0231	Thbs1|0.257165109034;Hspb1|0.508145849496;Lgmn|3.18071476736;P2rx4|1.74109589041	4
GO:0031579	membrane raft organization	biological_process	1	0.129191	0.182814	Cav3	0.00405	0.0231	Cav1|0.316088686754;Cav2|0.386678455644;Npc1|1.5821656051;Mal2|0.587696335079	4
GO:0051894	positive regulation of focal adhesion assembly	biological_process	5	0.112241	0.170578	Ppm1f; Kdr; S100a10; Vegfa; Tek	0.00405	0.0231	Lims1|0.619696580098;Ppm1f|0.589512263885;Epb41l5|0.595530726257;Tek|0.579163008487	4
GO:0050820	positive regulation of coagulation	biological_process	2	0.00792547	0.0295982	Psen2; Serpine1	0.00405	0.0231	Thbs1|0.257165109034;S100a9|2.83312883436;Plek|0.64198757764;Enpp4|0.551557982653	4
GO:0014074	response to purine-containing compound	biological_process	1	0.228157	0.282087	Trpm2	0.00409	0.0233	Hspa5|1.65321507761;Hsp90b1|1.62235915493;Ezr|0.656707842574;Ldha|1.57656903766;Rplp0|1.63449163449;Rplp1|1.8201536376;Col1a1|2.07610887097;Ass1|1.58437761069;Thbd|0.577415910304;Aqp1|0.492387033399;P2rx7|0.625034387895;P2rx4|1.74109589041;Tek|0.579163008487;Kdm1a|1.55186064925	14
GO:0033673	negative regulation of kinase activity	biological_process	2	0.197701	0.254063	Ajuba; Mapt	0.00409	0.0233	Map1|1.6413001912;Rack1|1.59933499584;Ilk|0.654486835035;Hspb1|0.508145849496;Ptpn6|1.62356575463;Ptprc|1.98943323727;Gnaq|0.560319573901;Pycard|1.62420382166;Prkar2b|0.624404446797;Dusp3|0.650964812713;Dnajc3|1.58044444444;Fabp4|3.56028880866;Ptpn1|1.59941151744;Ppm1f|0.589512263885	14
GO:0080135	regulation of cellular response to stress	biological_process	1	0.0462996	0.0866363	Dyrk3	0.00409	0.0233	Hspa5|1.65321507761;Ezr|0.656707842574;Mylk|0.624657534247;P4hb|1.99028654687;Rack1|1.59933499584;Hspb1|0.508145849496;Lmcd1|0.612326043738;Parp1|1.6160596753;Fbln5|0.628227194492;Pycard|1.62420382166;Atp1b1|2.20315137873;Dusp3|0.650964812713;Dnajc3|1.58044444444;Pcna|1.86030204962;Ncf1|2.40915953699;Cd34|0.45417070805;Plod2|3.09988317757;Rap2a|0.656498252304;Ptpn1|1.59941151744;Cd74|1.7297668038…	28
GO:0043066	negative regulation of apoptotic process	biological_process	102	0.000351221	0.00220711	Lhx4; Nat8; Lep; Ptger2; Cdk1; Tgfbr1; Birc2; Birc3; Birc5; Gpx1; Hand2; Psen2; Cyr61; Mmp9; Pdpn; Pim1; Vip; Ahi1; Sod2; Nr4a3; Amigo2; Ghrl; Nme2; Grk5; Asic2; Timp1; Ntrk2; Ntrk3; Arhgap10; Stil; Fank1; Dpep1; Xiap; Il7; Pde3a; Tfap2a; Bcl3; Angptl4; Angpt1; Shh; Sox9; Pafah2; Sgk1; Nckap1l; Fgfr1; Fgfr4; Grem1; Bcl2a1; Prdx5; Kdr; Camk1d; Flt1; Fn1; Kit; Pdcd1; Prkce; Smad6; Prkcz; Dyrk3; Snc…	0.00409	0.0233	Hspa5|1.65321507761;Hsp90b1|1.62235915493;Fgb|0.603351955307;Itgb1|0.596683530073;Fgg|0.616774193548;Ilk|0.654486835035;Thbs1|0.257165109034;Prdx5|2.61848739496;Coro1a|1.50814995925;Rps3a|1.63390126693;Hspb1|0.508145849496;Nme2|1.56329373208;Dpep1|0.507411907655;Cav1|0.316088686754;Sod2|2.97511848341;Lgals3|2.62478386167;Lgmn|3.18071476736;Mecp2|0.646116241173;Ctsh|2.21367061356;Dnajc3|1.58044444…	35
GO:0070972	protein localization to endoplasmic reticulum	biological_process	1	0.129191	0.182814	Ank2	0.00413	0.0234	Hspa5|1.65321507761;Spcs2|1.58734693878;Srpra|2.12962962963;Bcap29|1.62721893491;Sec61b|2.03913228413	5
GO:0071622	regulation of granulocyte chemotaxis	biological_process	1	0	0	Camk1d	0.00413	0.0234	Rac2|2.12288786482;Pf4|0.19866782508;Nckap1l|2.28395669291;Cd74|1.72976680384;Ppbp|0.344708658559	5
GO:1901652	response to peptide	biological_process	1	0.754048	0.777391	Avpr1a	0.00416	0.0236	Myo1c|0.546201232033;Ca2|0.53886602652;Ctsb|1.67493112948;Nme2|1.56329373208;Parp1|1.6160596753;Nucb2|1.54495100128;Col1a1|2.07610887097;Osbpl8|1.93063872255;Ass1|1.58437761069;Lgmn|3.18071476736;Dag1|0.662337662338;Cybb|2.21135326913;Ugt1a6|1.67091948966;Hck|1.5464871687;Arg1|2.08597046414;Cav2|0.386678455644;Ptpn1|1.59941151744;Smarcc1|1.75834508698;Baiap2|1.58993660856;Fgr|2.07490458015;Itgb3|…	28
GO:0030838	positive regulation of actin filament polymerization	biological_process	12	0.0161685	0.0437395	Ccl11; Ccl24; Nck2; Cdc42ep1; Lmod1; Nckap1l; Rac2; Prkce; Actr3; Baiap2; Pycard; Alox15	0.00421	0.0238	Myo1c|0.546201232033;Coro1a|1.50814995925;Arpc1b|1.51175040519;Pycard|1.62420382166;Gmfg|1.78898658029;Nckap1l|2.28395669291;Baiap2|1.58993660856;Lmod1|0.595536959554	8
GO:0031668	cellular response to extracellular stimulus	biological_process	4	0.108168	0.165008	Adora2b; Ldha; Aif1; Cdkn1a	0.00425	0.024	Hspa5|1.65321507761;Mylk|0.624657534247;Ldha|1.57656903766;Lmcd1|0.612326043738;Kank2|0.640891579527;Mybbp1a|1.66083617747;Col1a1|2.07610887097;Atp1b1|2.20315137873;Rps25|1.69918330309;Hmox1|2.28764897075;Plod2|3.09988317757;Aif1|2.15783410138;Tnc|1.84518451845;Lcn2|5.62008281573;Lamp2|1.96575659417;P2rx7|0.625034387895;Npc1|1.5821656051;Gabarap|1.53860819828;Sqstm1|1.97536295645;Ctsl|1.805976613…	20
GO:0051291	protein heterooligomerization	biological_process	15	0.260571	0.31805	P2rx1; Gch1; Birc2; Birc3; Ripk3; Akap2; Tmem120a; Acvrl1; Syt1; Prkcz; Hba2; Hbb; Gabra6; Sqstm1; Jup	0.00426	0.024	Ilk|0.654486835035;Lims1|0.619696580098;Jup|0.599120153973;Prkar2a|0.629562043796;Hba-a3|0.409757269887;Col1a1|2.07610887097;Cd74|1.72976680384;Hbe1|0.436751317681;Sqstm1|1.97536295645;Prkcz|0.524296675192	10
GO:2001187	positive regulation of CD8-positive, alpha-beta T cell activation	biological_process	1	0	0	Ceacam1	0.00433	0.024	Nckap1l|2.28395669291;Cbfb|1.72232223222	2
GO:0034769	basement membrane disassembly	biological_process	1	0.0462996	0.0866363	Ctss	0.00433	0.024	Cma1|1.69668563776;Ctss|2.4877353109	2
GO:1902966	positive regulation of protein localization to early endosome	biological_process	1	0.228157	0.282087	Vegfa	0.00433	0.024	Ezr|0.656707842574;Rdx|0.626122212569	2
GO:0009826	unidimensional cell growth	biological_process	1	0.0462996	0.0866363	Cadm1	0.00433	0.024	Cadm1|0.557687037545;Epb41l5|0.595530726257	2
GO:0015670	carbon dioxide transport	biological_process	1	0.129191	0.182814	Aqp5	0.00433	0.024	Ca2|0.53886602652;Aqp1|0.492387033399	2
GO:0002679	respiratory burst involved in defense response	biological_process	1	0.0168967	0.0437395	Ncf1	0.00433	0.024	Mpo|2.06356137797;Ncf1|2.40915953699	2
GO:1904845	cellular response to L-glutamine	biological_process	3	0.000285095	0.00181076	Park2; Cyba; Cybb	0.00433	0.024	Cybb|2.21135326913;Cyba|1.90019860973	2
GO:2000251	positive regulation of actin cytoskeleton reorganization	biological_process	7	0.0023771	0.0113033	Ntrk3; Actr3; Hck; Rapgef3; Stap1; Baiap2; Tek	0.00437	0.0242	Hck|1.5464871687;Baiap2|1.58993660856;Tek|0.579163008487	3
GO:0010718	positive regulation of epithelial to mesenchymal transition	biological_process	8	0.0981847	0.152793	Tgfbr1; Axin2; Pdpn; Glipr2; Bmp2; Tgfb1; Olfm1; Col1a1	0.0045	0.0248	Ager|0.344349433788;Tgfb1i1|0.623172103487;Col1a1|2.07610887097;Eng|0.536045314109;Epb41l5|0.595530726257	5
GO:0000303	response to superoxide	biological_process	3	0.00343615	0.0153154	Sod2; Sod3; Ucp3	0.00455	0.025	Mpo|2.06356137797;Parp1|1.6160596753;Sod2|2.97511848341;Fbln5|0.628227194492	4
GO:0032233	positive regulation of actin filament bundle assembly	biological_process	3	0.0978825	0.152376	Synpo2; Pfn3; Plek	0.00462	0.0254	Apoa1|0.663885267275;Sorbs3|0.615791018491;Plek|0.64198757764;Ppm1f|0.589512263885;Swap70|1.54280821918;Synpo2|0.56570783982	6
GO:0009314	response to radiation	biological_process	14	0.00158117	0.00841401	Tnf; Lrp5; Mmp9; Vim; Sod2; Mbd4; Cxcl12; Tnfrsf11a; Kit; Ccr4; Tgfb1; Igf2; Krt13; Serpine2	0.00481	0.0264	Hspa5|1.65321507761;Itgb1|0.596683530073;Atp1a2|0.428096030425;Ptprc|1.98943323727;Parp1|1.6160596753;Eef1d|1.58879310345;Cav1|0.316088686754;Sod2|2.97511848341;Mecp2|0.646116241173;Pcna|1.86030204962;Thbd|0.577415910304;Col3a1|2.23564064801;Rpl35|1.60618906316;Tnks1bp1|0.542590431739;Cryab|0.422419252692;Aqp1|0.492387033399;Crp|0.663227877121;F11r|0.627275353944;Itgb3|0.294629660043;Cyba|1.90019…	22
GO:0050710	negative regulation of cytokine secretion	biological_process	1	0.634888	0.665342	Tnfrsf4	0.0049	0.0268	Fn1|1.88724584104;Ezr|0.656707842574;Apoa1|0.663885267275;Cd34|0.45417070805;Apoa2|0.533185294843	5
GO:0010596	negative regulation of endothelial cell migration	biological_process	8	0.00105441	0.00605674	Ptprm; Dll4; Synj2bp; Dab2ip; Acvrl1; Slit2; Patz1; Serpinf1	0.0049	0.0268	Ager|0.344349433788;Jup|0.599120153973;Thbs1|0.257165109034;Serpinf1|1.6296875;Mecp2|0.646116241173	5
GO:0016042	lipid catabolic process	biological_process	16	0.0407048	0.0866363	Plbd1; Lpl; Pafah2; Pla2g12a; Pnliprp1; Pla2g7; Lipa; Lipe; Lipn; Ces2a; Ces2c; Plcb4; Plce1; Pnpla7; Pld2; Pld3	0.00512	0.0279	Ces1d|0.65721455458;Apoa1|0.663885267275;Prdx6|0.573525487056;Idh1|1.57858963466;Hsd11b1|0.586716859371;Gm2a|3.11236660389;Sgpl1|2.0775308642;Plbd1|2.35847107438;Hexa|1.74099099099;Echdc1|1.59974694222;Pld3|1.75417766051;Apoc2|0.399164284143;Lipa|2.05189873418;Pla2g2a|0.358685266577;Apoa2|0.533185294843;Scarb1|2.03350395533;Lpin1|0.267964071856	17
GO:0014823	response to activity	biological_process	25	0.000289193	0.00183548	Tnf; Lep; Cdk1; Ncf2; Zeb1; Sod2; Ucp3; Bmp6; Ccl2; Flt1; Pck1; Fn1; Ppargc1a; Nos2; Ptn; Kl; Drd1; Slc4a1; Cyba; Igf1; Il1rn; Fgf21; Plau; Sult1a1; Bdnf	0.00517	0.0281	Ager|0.344349433788;Col4a2|0.630773936984;Sod2|2.97511848341;Akap5|0.502024291498;Ncf2|2.52145922747;Tns2|0.567664013176;Itgb3|0.294629660043;Cyba|1.90019860973;Il1rn|3.28953488372	9
GO:0043271	negative regulation of ion transport	biological_process	2	0.00792547	0.0295982	Best3; Akap5	0.00519	0.0281	Atp1a2|0.428096030425;Thbs1|0.257165109034;Ace|0.467519438174;Cav1|0.316088686754;Akap5|0.502024291498;Gnao1|0.462588473205;Acsl4|1.60786065208;Il1rn|3.28953488372;Efnb2|0.297384914632;Serpine2|1.80320460148	10
GO:0030033	microvillus assembly	biological_process	2	0.456933	0.501602	Rap2b; Tnik	0.00522	0.0283	Ezr|0.656707842574;Rdx|0.626122212569;Podxl|0.45975	3
GO:0090331	negative regulation of platelet aggregation	biological_process	7	5.65e-05	0.000402662	Ptger3; Adrb2; Fgg; Prkcd; Adamts18; Ceacam1; Serpine2	0.00522	0.0283	Fgg|0.616774193548;Cd9|0.496165644172;Serpine2|1.80320460148	3
GO:0014910	regulation of smooth muscle cell migration	biological_process	3	0.00343615	0.0153154	Ace; Plau; Tacr1	0.00527	0.0285	Tpm1|0.643503555268;Ilk|0.654486835035;Ager|0.344349433788;Ace|0.467519438174;Rab5a|0.631673052363;Aif1|2.15783410138;Itgb3|0.294629660043	7
GO:1903076	regulation of protein localization to plasma membrane	biological_process	2	0.526219	0.564636	Sptbn1; Camk2a	0.00527	0.0285	Sptbn1|0.558036945134;Ezr|0.656707842574;Itgb1|0.596683530073;Rack1|1.59933499584;Numb|0.592405063291;Sqstm1|1.97536295645;Efnb2|0.297384914632	7
GO:0009395	phospholipid catabolic process	biological_process	2	0.308391	0.361674	Pla2g4a; Pld2	0.00532	0.0287	Prdx6|0.573525487056;Idh1|1.57858963466;Apoc2|0.399164284143;Apoa2|0.533185294843;Scarb1|2.03350395533	5
GO:0008202	steroid metabolic process	biological_process	8	0.0314096	0.0715404	Cyp3a9; Akr1c14; Cyp2b3; Cyp2d4; Cyp2e1; Akr1cl; G6pc; Cyp1b1	0.00537	0.029	Apoa1|0.663885267275;G6pdx|1.71984091913;Akr1c9|0.519067215364;Cyb5r3|0.579101849134;Hsd11b1|0.586716859371;Mecp2|0.646116241173;Sgpl1|2.0775308642;Dab2|1.64060529634;Soat1|2.79607346422;Pon1|0.524076671342;Lipa|2.05189873418;Dhcr7|1.52420537897;Dhrs9|2.36100196464;Apoa2|0.533185294843;Scarb1|2.03350395533	15
GO:0019722	calcium-mediated signaling	biological_process	14	0.0116261	0.0416682	Tnf; Vsnl1; Bhlha15; Ncald; Cxcr3; Ccl3; Ksr2; Ccr5; Ppp1r9a; Cacna1d; Drd1; Lat2; Ednrb; Avpr1a	0.00539	0.029	Atp1a2|0.428096030425;Lmcd1|0.612326043738;Atp2b4|0.563799743261;Atp1b1|2.20315137873;Dmd|0.639097744361;Vsnl1|0.57345971564;Ncald|0.596219931271;Itpr1|0.662126919733;Cdh13|0.655297735533;P2rx4|1.74109589041	10
GO:0070201	regulation of establishment of protein localization	biological_process	2	0.074225	0.127735	Kif20b; Trim50	0.00549	0.0295	Sptbn1|0.558036945134;Hspa5|1.65321507761;Fn1|1.88724584104;Lcp1|1.70649803751;Ezr|0.656707842574;Myo1c|0.546201232033;Fgb|0.603351955307;Itgb1|0.596683530073;Apoa1|0.663885267275;Fgg|0.616774193548;Rack1|1.59933499584;Gdi1|0.645092838196;Jup|0.599120153973;Parp1|1.6160596753;Gnaq|0.560319573901;Llgl2|0.608926080893;Akap5|0.502024291498;Rac2|2.12288786482;Pycard|1.62420382166;Vsnl1|0.57345971564;…	33
GO:0043065	positive regulation of apoptotic process	biological_process	56	0.0329863	0.0729094	Tnf; S100b; Bid; Steap3; Ctla4; Tgfbr1; Tcf7l2; Hpgd; Psen2; Cyr61; Mmp9; Park2; Dab2ip; Adamtsl4; Melk; Ntrk3; Aldh1a1; Fank1; Nell1; Pde5a; Adrb2; Ace; Slit2; Pawr; Pla2g4a; Bcl2a1; Zbtb16; Bmp2; Ldha; Irf5; Top2a; Camk1d; Pdcd1; Ubd; Prkcd; Unc13b; Nos2; Tgfb1; Nox4; C6; Erbb4; Ptn; Fam72a; Mnda; Lats2; Csrnp3; Spink2; Hmox1; Pycard; Kcnma1; Bard1; Ect2; Wt1; Pmaip1; Cyp1b1; Ifit2	0.0055	0.0295	Aldh1a1|0.417704011065;Ldha|1.57656903766;Itgb1|0.596683530073;Serpina3c|0.374103639562;Rack1|1.59933499584;Ager|0.344349433788;Thbs1|0.257165109034;Ace|0.467519438174;Ptprc|1.98943323727;Itga1|0.4921875;Igf2r|1.75984077842;S100a8|2.58813364055;Mnda|2.36263736264;Mybbp1a|1.66083617747;S100a9|2.83312883436;Pycard|1.62420382166;Ctsh|2.21367061356;Ncf2|2.52145922747;C6|2.0212858384;Ctsz|1.5317247542…	26
GO:0045453	bone resorption	biological_process	7	0.00646694	0.0272273	Acp5; Il7; Adrb2; Rac2; Nox4; Ctsk; Ctss	0.00563	0.0301	Ca2|0.53886602652;Rac2|2.12288786482;Ctss|2.4877353109;P2rx7|0.625034387895;Itgb3|0.294629660043;Cldn18|0.611788617886	6
GO:0090075	relaxation of muscle	biological_process	1	0	0	P2ry1	0.00568	0.0303	Atp1a2|0.428096030425;Pde5a|0.529580401355;Atp1b1|2.20315137873;P2rx4|1.74109589041	4
GO:0010942	positive regulation of cell death	biological_process	12	0.0593321	0.106537	Axin2; Trim13; Calcr; Mycn; Kcnk2; Acer2; Hba2; Hbb; Hp; Mt3; Cdkn1a; Zc3h12a	0.00577	0.0307	Aldh1a1|0.417704011065;Ldha|1.57656903766;Itgb1|0.596683530073;Serpina3c|0.374103639562;Rack1|1.59933499584;Ager|0.344349433788;Thbs1|0.257165109034;Ace|0.467519438174;Ptprc|1.98943323727;Itga1|0.4921875;Igf2r|1.75984077842;S100a8|2.58813364055;Parp1|1.6160596753;Mnda|2.36263736264;Mybbp1a|1.66083617747;S100a9|2.83312883436;Pycard|1.62420382166;Ctsh|2.21367061356;Ncf2|2.52145922747;C6|2.021285838…	28
GO:0007163	establishment or maintenance of cell polarity	biological_process	6	0.367638	0.418947	Rhobtb3; Cap2; Parvg; Snap91; Actr3; Pard6b	0.00579	0.0308	Ezr|0.656707842574;Rack1|1.59933499584;Ilk|0.654486835035;Cdh5|0.478181343089;Llgl2|0.608926080893;Parva|0.508709853021;Nckap1l|2.28395669291;Aqp1|0.492387033399;Lin7c|0.646901709402;Tek|0.579163008487;Prkcz|0.524296675192	11
GO:0043269	regulation of ion transport	biological_process	1	0.0462996	0.0866363	Drd1	0.00585	0.0311	Ahnak|0.48395581273;Mylk|0.624657534247;Clic5|0.476907878489;Ca2|0.53886602652;Atp1a2|0.428096030425;Ager|0.344349433788;Hspa2|0.592206502854;Thbs1|0.257165109034;G6pdx|1.71984091913;Ace|0.467519438174;Coro1a|1.50814995925;Ptpn6|1.62356575463;Clic3|0.599605522682;Cav1|0.316088686754;Lgals3|2.62478386167;Akap5|0.502024291498;Atp1b1|2.20315137873;Gnao1|0.462588473205;Dmd|0.639097744361;Acsl4|1.6078…	32
GO:0031623	receptor internalization	biological_process	12	0.00191689	0.0101097	Calcrl; Ghr; Ptger3; Ramp2; Cntn2; Ache; Fcer1g; Cav1; Syk; Picalm; Snca; Itgb2	0.00588	0.0312	Ezr|0.656707842574;Itgb1|0.596683530073;Cav1|0.316088686754;Cd9|0.496165644172;Calcrl|0.578460701659;Ramp2|0.529555979297;Cd63|2.64557640751	7
GO:0033209	tumor necrosis factor-mediated signaling pathway	biological_process	8	0.149564	0.205998	Tnf; Plvap; Traf3; Tnfrsf11a; Stat1; Pycard; Tnfrsf4; Tnfrsf9	0.006	0.0318	Apoa1|0.663885267275;Ilk|0.654486835035;Tjp2|0.550111982083;Lims1|0.619696580098;Pycard|1.62420382166;Cldn18|0.611788617886	6
GO:0008625	extrinsic apoptotic signaling pathway via death domain receptors	biological_process	2	0.700567	0.726719	Tnf; Dab2ip	0.006	0.0318	Fgb|0.603351955307;Fgg|0.616774193548;Thbs1|0.257165109034;Lgals3|2.62478386167;Hmox1|2.28764897075;Gabarap|1.53860819828	6
GO:0051592	response to calcium ion	biological_process	14	0.133743	0.1869	Pcsk1; Cav1; Trpc1; Trpc3; Syt1; Pla2g4a; Ptges; Fgb; Fgg; Cyp2b2; Capn3; Apobec1; Kcnma1; Amelx	0.00604	0.0318	Hspa5|1.65321507761;Fgb|0.603351955307;Fgg|0.616774193548;Gdi1|0.645092838196;Thbs1|0.257165109034;Dpep1|0.507411907655;Slc25a13|1.58650519031;Lgmn|3.18071476736;Crp|0.663227877121;P2rx7|0.625034387895	10
GO:0060402	calcium ion transport into cytosol	biological_process	3	0.059657	0.106537	Slc8a1; Cacna2d1; Adra1a	0.00604	0.0318	Coro1a|1.50814995925;Ptpn6|1.62356575463;Ptprc|1.98943323727;Akap5|0.502024291498;Dmd|0.639097744361;P2rx7|0.625034387895;Itgb3|0.294629660043;Itpr1|0.662126919733;Cyba|1.90019860973;P2rx4|1.74109589041	10
GO:0050860	negative regulation of T cell receptor signaling pathway	biological_process	5	0.0461604	0.0866363	Pawr; Lgals3; Lilrb4; Ceacam1; Ptpn6	0.00617	0.0324	Ezr|0.656707842574;Ptpn6|1.62356575463;Dusp3|0.650964812713	3
GO:0034616	response to laminar fluid shear stress	biological_process	7	2.45e-05	0.000180984	Ncf2; Klf2; Ace; Smad6; Smad7; Tgfb1; Serpine1	0.00617	0.0324	Ace|0.467519438174;Ass1|1.58437761069;Ncf2|2.52145922747	3
GO:0044242	cellular lipid catabolic process	biological_process	1	0.0846737	0.1339	Mt3	0.00618	0.0324	Ces1d|0.65721455458;Apoa1|0.663885267275;Prdx6|0.573525487056;Idh1|1.57858963466;Gm2a|3.11236660389;Sgpl1|2.0775308642;Hexa|1.74099099099;Echdc1|1.59974694222;Apoc2|0.399164284143;Apoa2|0.533185294843;Scarb1|2.03350395533;Lpin1|0.267964071856	12
GO:0008203	cholesterol metabolic process	biological_process	10	0.149644	0.206077	Lrp5; Lep; Apoe; Vldlr; Lepr; Fgl1; Lipe; Cyp7b1; Ch25h; Soat1	0.00619	0.0325	Apoa1|0.663885267275;G6pdx|1.71984091913;Cyb5r3|0.579101849134;Soat1|2.79607346422;Pon1|0.524076671342;Dhcr7|1.52420537897;Apoa2|0.533185294843;Scarb1|2.03350395533	8
GO:0007043	cell-cell junction assembly	biological_process	7	0.0278665	0.0648833	Cdh4; Cdh5; Cldn5; Heg1; Trpv4; Pard6b; Cdh22	0.0062	0.0325	Vcl|0.564320701212;Myo1c|0.546201232033;Jup|0.599120153973;Cdh5|0.478181343089;Cd9|0.496165644172;Cgn|0.642938173568;Ramp2|0.529555979297	7
GO:0022604	regulation of cell morphogenesis	biological_process	2	0.724298	0.750461	RGD1310951; Zmym4	0.00621	0.0325	Fn1|1.88724584104;Ezr|0.656707842574;Calr|1.73206176203;Rdx|0.626122212569;Spta1|0.558233890215;Tpm1|0.643503555268;Apoa1|0.663885267275;Ilk|0.654486835035;Ager|0.344349433788;Lims1|0.619696580098;Gdi1|0.645092838196;Coro1a|1.50814995925;Tgfb1i1|0.623172103487;Col1a1|2.07610887097;Akap5|0.502024291498;Dab2|1.64060529634;Fmnl1|1.52014652015;Hck|1.5464871687;Rap2a|0.656498252304;Shank3|0.4919522326…	25
GO:0051222	positive regulation of protein transport	biological_process	2	0.0323589	0.0715404	Tnf; Prkcz	0.00622	0.0325	Sptbn1|0.558036945134;Ezr|0.656707842574;Myo1c|0.546201232033;Fgb|0.603351955307;Fgg|0.616774193548;Rack1|1.59933499584;Jup|0.599120153973;Parp1|1.6160596753;Akap5|0.502024291498;Rac2|2.12288786482;Pycard|1.62420382166;Vsnl1|0.57345971564;Cd34|0.45417070805;Cadm1|0.557687037545;P2rx7|0.625034387895;Fgr|2.07490458015;Cyb5r1|0.666088464874;Glrx|2.39056893901;Tek|0.579163008487;Cd14|2.0501489573;Prk…	21
GO:0050732	negative regulation of peptidyl-tyrosine phosphorylation	biological_process	4	0.0470403	0.0876719	Prkcd; Prkcz; Igf1; Ptpn6	0.00623	0.0325	Rack1|1.59933499584;Ptpn6|1.62356575463;Pecam1|0.517684045062;Ptprc|1.98943323727;Prkcz|0.524296675192	5
GO:0071402	cellular response to lipoprotein particle stimulus	biological_process	1	0	0	Ccl2	0.00631	0.0328	Itgb1|0.596683530073;Cd9|0.496165644172;Npc1|1.5821656051;Cdh13|0.655297735533	4
GO:0045932	negative regulation of muscle contraction	biological_process	1	0	0	Tnnt1	0.00631	0.0328	Atp1a2|0.428096030425;Pde5a|0.529580401355;Ncf1|2.40915953699;Calcrl|0.578460701659	4
GO:0040008	regulation of growth	biological_process	8	0.0217539	0.0516518	Osm; Dll1; Socs1; Nell2; Cd53; Igfbp5; Ghrhr; Tkt	0.00631	0.0328	Fn1|1.88724584104;Tkt|1.69782697827;Ezr|0.656707842574;Rack1|1.59933499584;Ilk|0.654486835035;Mpo|2.06356137797;Gdi1|0.645092838196;G6pdx|1.71984091913;Ppib|1.53056027165;Parp1|1.6160596753;Fbln5|0.628227194492;Lgmn|3.18071476736;Col14a1|2.11780947998;Camp|1.67213822894;Sgpl1|2.0775308642;Dab2|1.64060529634;Ctsg|1.73336330935;Acsl4|1.60786065208;Cryab|0.422419252692;Ppm1f|0.589512263885;Prkcdbp|0…	27
GO:0071479	cellular response to ionizing radiation	biological_process	5	0.276036	0.331735	Rad51; Rad9b; Tgfb1; Cdkn1a; Ect2	0.00639	0.033	Hspa5|1.65321507761;Eef1d|1.58879310345;Tnks1bp1|0.542590431739;Cryab|0.422419252692;Cyba|1.90019860973;Kdm1a|1.55186064925	6
GO:0042905	9-cis-retinoic acid metabolic process	biological_process	1	0	0	Aldh1a1	0.00641	0.033	Aldh1a1|0.417704011065;Dhrs9|2.36100196464	2
GO:0010886	positive regulation of cholesterol storage	biological_process	3	0.00719303	0.0291657	Lpl; Scarb1; Msr1	0.00641	0.033	Ehd1|0.530470557984;Scarb1|2.03350395533	2
GO:0042904	9-cis-retinoic acid biosynthetic process	biological_process	2	0.0323589	0.0715404	Aldh1a1; Aldh8a1	0.00641	0.033	Aldh1a1|0.417704011065;Dhrs9|2.36100196464	2
GO:0035509	negative regulation of myosin-light-chain-phosphatase activity	biological_process	3	0.00343615	0.0153154	Tnf; Nckap1l; Mprip	0.00641	0.033	Mprip|0.647610671357;Nckap1l|2.28395669291	2
GO:0009052	pentose-phosphate shunt, non-oxidative branch	biological_process	1	0.129191	0.182814	Tkt	0.00641	0.033	Taldo1|1.52207371405;Rpia|1.55009823183	2
GO:0043456	regulation of pentose-phosphate shunt	biological_process	2	0.0178975	0.0439142	Bpgm; Pgam1	0.00641	0.033	Hsd11b1|0.586716859371;Bpgm|0.499779346867	2
GO:0070997	neuron death	biological_process	7	0.000221722	0.00147904	Ache; Klk6; Cxcl2; Ccr5; Magi1; Plau; Slc25a27	0.00644	0.0331	Hspa5|1.65321507761;Gapdh|1.52813141684;Rack1|1.59933499584;Ilk|0.654486835035;Ager|0.344349433788;G6pdx|1.71984091913;Coro1a|1.50814995925;Itga1|0.4921875;Parp1|1.6160596753;Serpinf1|1.6296875;Rras2|0.563769293258;Gpnmb|3.29805615551;Lgmn|3.18071476736;Mecp2|0.646116241173;Ncf2|2.52145922747;Ctsz|1.53172475424;Cd34|0.45417070805;Hmox1|2.28764897075	18
GO:0050727	regulation of inflammatory response	biological_process	15	0.0298089	0.0689545	Tnf; Usp18; Fabp4; Nlrp3; Chrna7; Pik3ap1; Fanca; Nr1d2; Agt; Esr1; Duoxa1; Pycard; Sbno2; Scgb1a1; Fancd2	0.00664	0.0341	Apoa1|0.663885267275;Ager|0.344349433788;Ace|0.467519438174;Cdh5|0.478181343089;Serping1|1.86011656953;S100a8|2.58813364055;Zyx|0.485801781737;S100a9|2.83312883436;Serpinf1|1.6296875;Pycard|1.62420382166;Fabp4|3.56028880866;Abr|1.62364189483;Cd47|0.629707743296;Enpp3|3.07952622673;Calcrl|0.578460701659	15
GO:1903829	positive regulation of cellular protein localization	biological_process	1	0.129191	0.182814	Mapt	0.00667	0.0342	Sptbn1|0.558036945134;Ezr|0.656707842574;Myo1c|0.546201232033;Rdx|0.626122212569;Itgb1|0.596683530073;Epb41l2|0.603048959249;Rack1|1.59933499584;Jup|0.599120153973;Gnai1|0.621472053127;Parp1|1.6160596753;Akap5|0.502024291498;Rac2|2.12288786482;Epb41|0.4531050345;Cyb5r1|0.666088464874;Sqstm1|1.97536295645;Tek|0.579163008487;Efnb2|0.297384914632	17
GO:0006914	autophagy	biological_process	9	0.736083	0.760811	Hap1; Chmp4b; S100a9; Optn; Pgc; Vmp1; Ctsb; Ctsd; Sqstm1	0.00669	0.0343	Mylk|0.624657534247;Ctsd|2.64965986395;Ager|0.344349433788;Ctsb|1.67493112948;Lmcd1|0.612326043738;S100a8|2.58813364055;S100a9|2.83312883436;Hk2|2.25623700624;Pycard|1.62420382166;Atp1b1|2.20315137873;Hmox1|2.28764897075;Arsb|1.63172804533;Plod2|3.09988317757;Lamp2|1.96575659417;Npc1|1.5821656051;Gabarap|1.53860819828;Sqstm1|1.97536295645;Synpo2|0.56570783982;Map1lc3b|1.53652968037;Rnf185|1.71297…	20
GO:0051223	regulation of protein transport	biological_process	3	0.0441965	0.0866363	Fndc1; Snap91; Picalm	0.00673	0.0344	Sptbn1|0.558036945134;Hspa5|1.65321507761;Fn1|1.88724584104;Lcp1|1.70649803751;Ezr|0.656707842574;Myo1c|0.546201232033;Fgb|0.603351955307;Apoa1|0.663885267275;Fgg|0.616774193548;Rack1|1.59933499584;Gdi1|0.645092838196;Jup|0.599120153973;Parp1|1.6160596753;Gnaq|0.560319573901;Llgl2|0.608926080893;Akap5|0.502024291498;Rac2|2.12288786482;Pycard|1.62420382166;Vsnl1|0.57345971564;Cd34|0.45417070805;Ca…	31
GO:1901653	cellular response to peptide	biological_process	5	0.0369044	0.0804694	Klf2; Klf4; Klf9; Klf15; Il1rl1	0.00683	0.0349	Myo1c|0.546201232033;Ca2|0.53886602652;Parp1|1.6160596753;Nucb2|1.54495100128;Osbpl8|1.93063872255;Ass1|1.58437761069;Lgmn|3.18071476736;Hck|1.5464871687;Arg1|2.08597046414;Cav2|0.386678455644;Ptpn1|1.59941151744;Smarcc1|1.75834508698;Baiap2|1.58993660856;Fgr|2.07490458015;Itgb3|0.294629660043;Mzb1|3.02362669817;Cyba|1.90019860973;Ppat|1.51183673469;Lpin1|0.267964071856;Prkcz|0.524296675192	20
GO:0010882	regulation of cardiac muscle contraction by calcium ion signaling	biological_process	3	0.0129139	0.0437395	Atp1b1; Ank2; Atp1a2	0.00721	0.0365	Atp1a2|0.428096030425;Atp1b1|2.20315137873;Dmd|0.639097744361	3
GO:0002374	cytokine secretion involved in immune response	biological_process	4	3.7e-05	0.000267796	Nlrp3; Tlr2; Trem1; Trem3	0.00721	0.0365	Apoa1|0.663885267275;Apoa2|0.533185294843;Tek|0.579163008487	3
GO:0042534	regulation of tumor necrosis factor biosynthetic process	biological_process	1	0.0168967	0.0437395	Card9	0.00721	0.0365	Thbs1|0.257165109034;Hspb1|0.508145849496;Cybb|2.21135326913	3
GO:1904706	negative regulation of vascular smooth muscle cell proliferation	biological_process	2	0.383686	0.429906	Apln; Hmox1	0.00721	0.0365	Tpm1|0.643503555268;Cnn1|0.435345881203;Hmox1|2.28764897075	3
GO:0033700	phospholipid efflux	biological_process	1	0.474899	0.515856	Apoe	0.00721	0.0365	Apoa1|0.663885267275;Apoc2|0.399164284143;Apoa2|0.533185294843	3
GO:0048524	positive regulation of viral process	biological_process	1	0.279467	0.331735	Stom	0.00721	0.0365	P4hb|1.99028654687;Pabpc1|1.5107097858;Ppib|1.53056027165;Cav2|0.386678455644;Cd74|1.72976680384;Chmp2b|0.4205197945	6
GO:0008016	regulation of heart contraction	biological_process	13	7.91e-07	6.18e-06	Thra; Thrb; Hcn4; Kcne5; Cav3; Myh6; Gnao1; Nos2; Pln; Cacna1b; Glp1r; Mybpc3; Chrm2	0.00733	0.037	Tpm1|0.643503555268;Atp1a2|0.428096030425;Jup|0.599120153973;Pde5a|0.529580401355;Atp2b4|0.563799743261;Atp1b1|2.20315137873;Gnao1|0.462588473205;Dmd|0.639097744361;P2rx4|1.74109589041;S100a1|0.438468550593;Cxadr|0.66590519703	11
GO:0071333	cellular response to glucose stimulus	biological_process	26	5.19e-05	0.000373324	Gpx1; Nme2; Mef2a; Kcnb1; Cpb2; Ace; Tjp1; Ccl2; Pck1; Fn1; Ppargc1a; Unc13b; Nox4; Glrx; Lgals1; Ghrhr; Slc29a1; Cyba; Igf1; Gata4; Fgf21; Plau; Lin28a; Nptx1; Serpine1; Serpinf1	0.00757	0.0382	Tjp1|0.589125560538;Rack1|1.59933499584;Ager|0.344349433788;Ace|0.467519438174;Nme2|1.56329373208;Serpinf1|1.6296875;Vsnl1|0.57345971564;Cma1|1.69668563776;Slc29a1|0.428387096774;Glrx|2.39056893901;Cyba|1.90019860973	11
GO:0072012	glomerulus vasculature development	biological_process	3	0.000285095	0.00181076	Angpt1; Hes1; Tek	0.00769	0.0388	Cd34|0.45417070805;Aqp1|0.492387033399;Itgb3|0.294629660043;Tek|0.579163008487	4
GO:0072577	endothelial cell apoptotic process	biological_process	4	0.000198061	0.00132917	Tnf; Col4a3; Bmpr2; Fgf21	0.00779	0.0392	Fgb|0.603351955307;Fgg|0.616774193548;Ager|0.344349433788;Thbs1|0.257165109034;Ramp2|0.529555979297	5
GO:0050795	regulation of behavior	biological_process	2	0.130737	0.182814	Ahi1; Ccl3	0.00791	0.0398	Calr|1.73206176203;Hspb1|0.508145849496;Rac2|2.12288786482;Pf4|0.19866782508;Aif1|2.15783410138;Ppm1f|0.589512263885;Cd74|1.72976680384;Swap70|1.54280821918;Shank3|0.491952232606;Ppbp|0.344708658559;Cdh13|0.655297735533;Efnb2|0.297384914632	12
GO:0002456	T cell mediated immunity	biological_process	2	0.074225	0.127735	Cd8a; Myo1g	0.008	0.0402	Ptprc|1.98943323727;Myo1g|1.58617710583;Ctsh|2.21367061356;Arg1|2.08597046414;P2rx7|0.625034387895;Gzmm|0.635668400122;Prkcz|0.524296675192	7
GO:0042311	vasodilation	biological_process	13	1.45e-06	1.12e-05	Gch1; Apoe; Gpx1; Sod2; Pde5a; Kng1; Cftr; Agt; Drd1; Itga1; Kng1l1; Kcnma1; Ednrb	0.00811	0.0406	Map1|1.6413001912;Itga1|0.4921875;Scpep1|1.71255934398;Sod2|2.97511848341;Plod3|1.67387616624;P2rx4|1.74109589041	6
GO:0030433	ubiquitin-dependent ERAD pathway	biological_process	2	0.988467	0.993913	Trim13; Derl3	0.00811	0.0406	Hsp90b1|1.62235915493;Stt3b|1.60581289737;Sdf2l1|2.6720464816;Ubxn4|1.57528285466;Sec61b|2.03913228413;Rnf185|1.71297192643	6
GO:0009306	protein secretion	biological_process	3	0.853858	0.871298	Steap3; Fgg; Otor	0.00821	0.0411	Sptbn1|0.558036945134;Fn1|1.88724584104;Ezr|0.656707842574;Fgb|0.603351955307;Apoa1|0.663885267275;Fgg|0.616774193548;Llgl2|0.608926080893;Akap5|0.502024291498;Pycard|1.62420382166;Vsnl1|0.57345971564;Cd34|0.45417070805;Plek|0.64198757764;Cadm1|0.557687037545;Chi3l1|4.03610411419;Crp|0.663227877121;P2rx7|0.625034387895;Fgr|2.07490458015;Glrx|2.39056893901;Apoa2|0.533185294843;Tek|0.579163008487;C…	23
GO:0010212	response to ionizing radiation	biological_process	8	0.531254	0.569731	Uimc1; Rad51; Abcb1b; Brca1; Top2a; Ccr5; Tp53bp2; Rrm1	0.00834	0.0416	Hspa5|1.65321507761;Ptprc|1.98943323727;Parp1|1.6160596753;Eef1d|1.58879310345;Cav1|0.316088686754;Sod2|2.97511848341;Thbd|0.577415910304;Tnks1bp1|0.542590431739;Cryab|0.422419252692;Cyba|1.90019860973;Kdm1a|1.55186064925	11
GO:0034435	cholesterol esterification	biological_process	1	0.129191	0.182814	Soat1	0.00835	0.0416	Apoa1|0.663885267275;Soat1|2.79607346422;Apoa2|0.533185294843	3
GO:1900024	regulation of substrate adhesion-dependent cell spreading	biological_process	1	0.129191	0.182814	Pdpn	0.00836	0.0416	Calr|1.73206176203;Apoa1|0.663885267275;Lims1|0.619696580098;Dab2|1.64060529634;Itgb3|0.294629660043	5
GO:0010470	regulation of gastrulation	biological_process	1	0.380425	0.428194	Tgif1	0.00846	0.0419	Apoa1|0.663885267275;Rack1|1.59933499584;Dag1|0.662337662338;Il1rn|3.28953488372	4
GO:0060441	epithelial tube branching involved in lung morphogenesis	biological_process	5	0.0686355	0.121575	Dlg5; Shh; Sox9; Ctsd; Ctsz	0.00846	0.0419	Dag1|0.662337662338;Ctsh|2.21367061356;Ctsz|1.53172475424;Tnc|1.84518451845	4
GO:0002764	immune response-regulating signaling pathway	biological_process	1	0.0168967	0.0437395	Lat2	0.00858	0.0425	Ezr|0.656707842574;Pigr|2.62373453318;Ptpn6|1.62356575463;Ptprc|1.98943323727;Mnda|2.36263736264;Myo1g|1.58617710583;Ctsh|2.21367061356;Dusp3|0.650964812713;LOC691828|2.39048081593;P20767|1.78173550587;Nckap1l|2.28395669291;Dhx58|1.63210870659;Bpifb1|13.1333333333;ENSRNOG00000046401|1.61936385879;Cyba|1.90019860973;Erbin|0.565180586907;Cd14|2.0501489573	17
GO:0015914	phospholipid transport	biological_process	5	0.129287	0.182814	Stard10; Osbpl5; Osbpl8; Scarb1; Abcg8	0.00859	0.0425	Apoa1|0.663885267275;Osbpl8|1.93063872255;P2rx7|0.625034387895;Apoc2|0.399164284143;Apoa2|0.533185294843;Scarb1|2.03350395533	6
GO:0003300	cardiac muscle hypertrophy	biological_process	2	0.16319	0.221844	Lep; Tiam1	0.00882	0.0431	G6pdx|1.71984091913;Pde5a|0.529580401355;Lmcd1|0.612326043738;Atp2b4|0.563799743261;Parp1|1.6160596753;Col14a1|2.11780947998;P2rx4|1.74109589041	7
GO:0045588	positive regulation of gamma-delta T cell differentiation	biological_process	2	0.0512333	0.0932392	Nckap1l; Syk	0.00885	0.0431	Ptprc|1.98943323727;Nckap1l|2.28395669291	2
GO:0043313	regulation of neutrophil degranulation	biological_process	1	0.0168967	0.0437395	Syk	0.00885	0.0431	Itgb2|2.78073654391;Abr|1.62364189483	2
GO:0086042	cardiac muscle cell-cardiac muscle cell adhesion	biological_process	1	0	0	Dsc2	0.00885	0.0431	Jup|0.599120153973;Cxadr|0.66590519703	2
GO:0097084	vascular smooth muscle cell development	biological_process	3	0.00343615	0.0153154	Ramp2; Hes1; Eng	0.00885	0.0431	Eng|0.536045314109;Ramp2|0.529555979297	2
GO:0045794	negative regulation of cell volume	biological_process	3	0.0129139	0.0437395	Kcnma1; Shank3; Alox15	0.00885	0.0431	Shank3|0.491952232606;P2rx7|0.625034387895	2
GO:0048666	neuron development	biological_process	13	0.111107	0.16923	Sod2; Atp8a2; Gfra3; Snap91; Ptprz1; Neurod2; Ppp1r9a; Map1b; Pacsin1; Tdp2; Mapk10; Vegfa; Kif5a	0.00896	0.0435	Vcl|0.564320701212;Hspa5|1.65321507761;Fn1|1.88724584104;Lamc1|0.644712430427;Itgb1|0.596683530073;Ehd1|0.530470557984;Clic5|0.476907878489;Apoa1|0.663885267275;Ilk|0.654486835035;Ager|0.344349433788;Gdi1|0.645092838196;Nme2|1.56329373208;Itga1|0.4921875;Myo6|0.658645775042;Gnaq|0.560319573901;Manf|1.66651825467;Sod2|2.97511848341;Serpinf1|1.6296875;Akap5|0.502024291498;Gnao1|0.462588473205;Mecp2…	43
GO:0048844	artery morphogenesis	biological_process	10	8.58e-05	0.000604064	Tgfbr1; Apoe; Rbpj; Smad7; Hes1; Vegfa; Notch3; Eng; Stra6; Prrx1	0.00897	0.0435	Mylk|0.624657534247;Eng|0.536045314109;Col3a1|2.23564064801;Hpgd|0.440072016461;Efnb2|0.297384914632	5
GO:0060541	respiratory system development	biological_process	2	0.100898	0.154421	Spef2; Tcf21	0.00899	0.0436	Lama5|0.627093740817;Ager|0.344349433788;Ace|0.467519438174;Ass1|1.58437761069;Dag1|0.662337662338;Ctsh|2.21367061356;Ctsz|1.53172475424;Numb|0.592405063291;Tnc|1.84518451845;Arg1|2.08597046414;Chi3l1|4.03610411419;Plod3|1.67387616624;Dhcr7|1.52420537897	13
GO:0030324	lung development	biological_process	30	0.000675262	0.00399231	Tgfbr1; Slc23a1; Ccdc40; Pdpn; Thra; Arg1; Mycn; Fgf1; Shh; Ace; Cftr; Fgfr1; Fgfr4; Heg1; Kdr; Phex; Mmp14; Hes1; Lipa; Hmgcs2; Tgfb1; Foxp2; Tbx5; Ptn; Igf1; Vegfa; Epas1; Fgf18; Stra6; Chi3l1	0.00917	0.0444	Lama5|0.627093740817;Ager|0.344349433788;Ace|0.467519438174;Dag1|0.662337662338;Ctsh|2.21367061356;Ctsz|1.53172475424;Numb|0.592405063291;Tnc|1.84518451845;Arg1|2.08597046414;Chi3l1|4.03610411419;Plod3|1.67387616624;Dhcr7|1.52420537897	12
GO:0043405	regulation of MAP kinase activity	biological_process	1	0.330487	0.380069	Trib2	0.0092	0.0445	Map1|1.6413001912;Ilk|0.654486835035;Thbs1|0.257165109034;Pde5a|0.529580401355;Ptpn6|1.62356575463;Ptprc|1.98943323727;Itga1|0.4921875;Dusp3|0.650964812713;Ptpn1|1.59941151744;Cd74|1.72976680384;P2rx7|0.625034387895;Magi3|0.617374191735;Lamtor2|1.5121850475;Il1rn|3.28953488372;Taok3|1.53916139241	15
GO:0070328	triglyceride homeostasis	biological_process	5	0.129287	0.182814	Apoe; Lpl; Slco1a6; Angptl4; Scarb1	0.00927	0.0447	Apoa1|0.663885267275;Apoc2|0.399164284143;Scarb1|2.03350395533;Apoc4|0.515438852419	4
GO:0051209	release of sequestered calcium ion into cytosol	biological_process	6	0.279688	0.331952	Ccl19; Htr2c; Trpm2; Prkce; Glp1r; F2r	0.00957	0.0459	Coro1a|1.50814995925;Ptpn6|1.62356575463;Ptprc|1.98943323727;Dmd|0.639097744361;P2rx7|0.625034387895;Itgb3|0.294629660043;Itpr1|0.662126919733;Cyba|1.90019860973	8
GO:0042573	retinoic acid metabolic process	biological_process	6	0.000925559	0.00537913	Scpep1; Aldh1a1; RGD1305807; Aldh8a1; Cyp26a1; Stra6	0.00959	0.0459	Aldh1a1|0.417704011065;Scpep1|1.71255934398;Dhrs9|2.36100196464	3
GO:0010884	positive regulation of lipid storage	biological_process	4	0.00528514	0.0227141	Hilpda; Ikbke; C3; Zc3h12a	0.00959	0.0459	Ehd1|0.530470557984;Scarb1|2.03350395533;Apoc4|0.515438852419	3
GO:0002931	response to ischemia	biological_process	10	0.0532832	0.0967124	Gjb2; Cav1; Fgfr1; Camk2a; Fn1; Ppargc1a; Glrx; Hk2; Cycs; Sqstm1	0.0096	0.0459	Eef2|1.61683041435;Hk2|2.25623700624;Glrx|2.39056893901;Sqstm1|1.97536295645;P2rx4|1.74109589041	5
GO:0090303	positive regulation of wound healing	biological_process	5	0.00842335	0.0312867	Kank1; Mylk; Ccl2; Prkce; Reg3g	0.0096	0.0459	Mylk|0.624657534247;Thbs1|0.257165109034;S100a9|2.83312883436;Plek|0.64198757764;Enpp4|0.551557982653	5
GO:1901657	glycosyl compound metabolic process	biological_process	1	0.0846737	0.1339	Kl	0.00994	0.0473	Gapdh|1.52813141684;ENSRNOG00000028543|1.61178509532;RGD1565368|1.68652958456;Aldoa|1.67630522088;Atp6v1a|1.55127118644;Nme2|1.56329373208;Atp6v1b2|1.55403087479;Ak2|1.58905852417;Parp1|1.6160596753;Dera|1.53708040593;Hk2|2.25623700624;Slc25a13|1.58650519031;Shmt2|2.048441247;P2rx7|0.625034387895;Fuca1|1.72758037225;Enpp4|0.551557982653;Pmpcb|1.6067316209;Ppat|1.51183673469	18
GO:0070838	divalent metal ion transport	biological_process	2	0.00219519	0.010501	Slc41a2; Cacna1d	0.00994	0.0473	Ahnak|0.48395581273;Mylk|0.624657534247;Atp1a2|0.428096030425;Hspa2|0.592206502854;G6pdx|1.71984091913;Ace|0.467519438174;Coro1a|1.50814995925;Ptpn6|1.62356575463;Ptprc|1.98943323727;Atp2b4|0.563799743261;Lgals3|2.62478386167;Akap5|0.502024291498;Atp1b1|2.20315137873;Gnao1|0.462588473205;Dmd|0.639097744361;Trpv2|1.71165048544;P2rx7|0.625034387895;Itgb3|0.294629660043;Itpr1|0.662126919733;Calcrl|0…	24
GO:0006665	sphingolipid metabolic process	biological_process	5	0.0120166	0.0427234	Spns2; Psap; Aloxe3; Serinc2; Sgpl1	0.00997	0.0474	Psap|2.19086021505;Sftpb|1.65775656325;Gm2a|3.11236660389;Sgpl1|2.0775308642;Hexa|1.74099099099;P2rx7|0.625034387895;Serinc3|0.515737161789;Cers6|1.62001771479	8
GO:0031175	neuron projection development	biological_process	28	0.0664968	0.11814	Tnc; Ptprm; Cdh4; Tmem108; Hap1; Cntn1; Cntn2; Atp8a2; Lgi1; Gfra1; Npy; Gnao1; Efhd1; Unc5a; Fgfr1; Prickle2; Gpm6a; Flrt3; Cyfip2; Fry; Phgdh; Ppp1r9a; Lingo1; Cd44; Nrxn1; Gdnf; Mapt; Pld2	0.00999	0.0474	Vcl|0.564320701212;Hspa5|1.65321507761;Fn1|1.88724584104;Lamc1|0.644712430427;Itgb1|0.596683530073;Ehd1|0.530470557984;Apoa1|0.663885267275;Ilk|0.654486835035;Ager|0.344349433788;Gdi1|0.645092838196;Nme2|1.56329373208;Itga1|0.4921875;Myo6|0.658645775042;Manf|1.66651825467;Serpinf1|1.6296875;Akap5|0.502024291498;Gnao1|0.462588473205;Mecp2|0.646116241173;Dag1|0.662337662338;Dab2|1.64060529634;Dmd|0…	38
GO:0030323	respiratory tube development	biological_process	1	0.177607	0.231261	Shh	0.00999	0.0474	Lama5|0.627093740817;Ager|0.344349433788;Ace|0.467519438174;Dag1|0.662337662338;Ctsh|2.21367061356;Ctsz|1.53172475424;Numb|0.592405063291;Tnc|1.84518451845;Arg1|2.08597046414;Chi3l1|4.03610411419;Plod3|1.67387616624;Dhcr7|1.52420537897	12
GO:0071902	positive regulation of protein serine/threonine kinase activity	biological_process	6	0.345324	0.395824	Dab2ip; Tead1; Adrb2; Snca; Igf1; Igf2	0.0101	0.0479	Ilk|0.654486835035;Hspa2|0.592206502854;Thbs1|0.257165109034;Pde5a|0.529580401355;Ptprc|1.98943323727;Itga1|0.4921875;Atp2b4|0.563799743261;Chi3l1|4.03610411419;Ptpn1|1.59941151744;Cd74|1.72976680384;P2rx7|0.625034387895;Magi3|0.617374191735;Lamtor2|1.5121850475;Il1rn|3.28953488372;Taok3|1.53916139241	15
GO:0043535	regulation of blood vessel endothelial cell migration	biological_process	1	0.129191	0.182814	Sh3bp1	0.0101	0.048	Jup|0.599120153973;Thbs1|0.257165109034;Hspb1|0.508145849496;Mecp2|0.646116241173;Hmox1|2.28764897075;P2rx4|1.74109589041	6
GO:0046486	glycerolipid metabolic process	biological_process	1	0.228157	0.282087	Dgkb	0.0102	0.0483	Ces1d|0.65721455458;Apoa1|0.663885267275;Prdx6|0.573525487056;Fabp5|2.68681318681;Lpcat1|1.82425488181;Mecp2|0.646116241173;Inpp5a|0.655627280382;Pon1|0.524076671342;Acsl4|1.60786065208;Plek|0.64198757764;Pip4k2a|0.660467587673;Apoc2|0.399164284143;Pla2g2a|0.358685266577;Apoa2|0.533185294843;Scarb1|2.03350395533;Serinc3|0.515737161789;Lpin1|0.267964071856	17
GO:0002181	cytoplasmic translation	biological_process	1	0.999791	1	LOC100361143	0.0102	0.0483	Eef2|1.61683041435;Rps3|1.64983022071;Rps2|1.50536746491;Rps3a|1.63390126693;Rpl10a|1.63356164384;RGD1561333|1.55125566077;Rplp1|1.8201536376;Rpl9|1.55289508054;Rps23|1.54591620821;LOC100359563|1.67152961981	10
GO:0007566	embryo implantation	biological_process	17	5.55e-05	0.000396549	Ggn; Sostdc1; Tgfbr1; Mmp9; Klf9; Grn; Stc2; Tead4; Irg1; Vmp1; Igfbp7; Pzp; Plau; Emp2; Mug1; Reck; Serpine2	0.0103	0.0484	Calr|1.73206176203;Grn|1.81765749778;Itgb3|0.294629660043;Serpine2|1.80320460148;Reck|0.475603864734	5
GO:0045055	regulated exocytosis	biological_process	4	0.0741875	0.127735	Cadps; Rab11fip1; Rab11fip5; Syngr1	0.0103	0.0484	Anxa3|0.491883915396;Itgb2|2.78073654391;Coro1a|1.50814995925;Myo1f|1.55677210057;Rac2|2.12288786482;Rab5a|0.631673052363;Hmox1|2.28764897075;Plek|0.64198757764;Abr|1.62364189483;Ppbp|0.344708658559;P2rx7|0.625034387895;Fgr|2.07490458015	12
GO:0051208	sequestering of calcium ion	biological_process	1	0.0168967	0.0437395	Atp7b	0.0104	0.0489	Coro1a|1.50814995925;Ptpn6|1.62356575463;Ptprc|1.98943323727;Dmd|0.639097744361;P2rx7|0.625034387895;Itgb3|0.294629660043;Itpr1|0.662126919733;Cyba|1.90019860973	8
GO:0072511	divalent inorganic cation transport	biological_process	1	0	0	Slc41a2	0.0105	0.0491	Ahnak|0.48395581273;Mylk|0.624657534247;Atp1a2|0.428096030425;Hspa2|0.592206502854;G6pdx|1.71984091913;Ace|0.467519438174;Coro1a|1.50814995925;Ptpn6|1.62356575463;Ptprc|1.98943323727;Atp2b4|0.563799743261;Lgals3|2.62478386167;Akap5|0.502024291498;Atp1b1|2.20315137873;Gnao1|0.462588473205;Dmd|0.639097744361;Trpv2|1.71165048544;P2rx7|0.625034387895;Itgb3|0.294629660043;Itpr1|0.662126919733;Calcrl|0…	24
GO:0008610	lipid biosynthetic process	biological_process	1	0.634888	0.665342	Acsl4	0.0105	0.0491	Fasn|1.70159774436;Aldh1a1|0.417704011065;Apoa1|0.663885267275;Idh1|1.57858963466;Fabp5|2.68681318681;G6pdx|1.71984091913;Fdps|1.67161410019;Cyb5r3|0.579101849134;Cotl1|1.73855046687;Hsd11b1|0.586716859371;Lpcat1|1.82425488181;Dab2|1.64060529634;Acsl4|1.60786065208;Agps|1.54710458081;Cd74|1.72976680384;P2rx7|0.625034387895;Apoc2|0.399164284143;Dhcr7|1.52420537897;Dhrs9|2.36100196464;Apoa2|0.53318…	24
GO:0044843	cell cycle G1/S phase transition	biological_process	1	0	0	Ccna2	0.0106	0.0497	Rdx|0.626122212569;Itgb1|0.596683530073;Ptpn6|1.62356575463;Atp2b4|0.563799743261;Kank2|0.640891579527;Gpnmb|3.29805615551;Susd2|0.448999276585;Aif1|2.15783410138;Nasp|1.75268336315;Ppat|1.51183673469	10
GO:0046849	bone remodeling	biological_process	2	0.526219	0.564636	Lrp5; Enpp1	0.0106	0.0498	Ca2|0.53886602652;Rac2|2.12288786482;Ctss|2.4877353109;RGD:3683|1.85694572217;P2rx7|0.625034387895;Itgb3|0.294629660043;Cldn18|0.611788617886	7
GO:0051453	regulation of intracellular pH	biological_process	5	0.372502	0.424163	Slc4a1; Slc4a5; Slc4a7; Slc9a7; Slc26a4	0.0107	0.0502	Ca2|0.53886602652;Slc4a1|0.432125241261;Atp6v1b2|1.55403087479;Atp6v0d1|1.58775877588;Atp6v1h|1.51256077796;Atp6v0c|2.19339622642	6
GO:0006883	cellular sodium ion homeostasis	biological_process	9	7.21e-05	0.000510756	Atp1b1; Slc8a1; Atp4a; Atp4b; Sgk1; Agt; Nr3c2; Atp1a2; Atp1a3	0.0109	0.0508	Atp1a2|0.428096030425;C7|2.01380579844;Atp1b1|2.20315137873	3
GO:0015732	prostaglandin transport	biological_process	1	0.0462996	0.0866363	Slco2a1	0.0109	0.0508	Slco2a1|0.501623782163;Acsl4|1.60786065208;P2rx7|0.625034387895	3
GO:0034104	negative regulation of tissue remodeling	biological_process	1	0	0	Agt	0.0109	0.0508	Abr|1.62364189483;P2rx7|0.625034387895;Cldn18|0.611788617886	3
GO:0019731	antibacterial humoral response	biological_process	6	0.0436757	0.0866363	Hist1h2bk; Defa5; Ear11; Camp; Np4; Slpi	0.0109	0.0508	Fgb|0.603351955307;Ctsg|1.73336330935;Jchain|3.11890951276	3
GO:0030888	regulation of B cell proliferation	biological_process	1	0.0462996	0.0866363	Mzb1	0.011	0.0509	Mnda|2.36263736264;Nckap1l|2.28395669291;Bst1|0.561036372696;Cd74|1.72976680384;Mzb1|3.02362669817	5
GO:0032374	regulation of cholesterol transport	biological_process	1	0.129191	0.182814	Apoe	0.011	0.0512	Apoa1|0.663885267275;Pon1|0.524076671342;Apoc2|0.399164284143;Apoa2|0.533185294843	4
GO:0006270	DNA replication initiation	biological_process	9	0.000308348	0.00194732	Cdc6; Mcm2; Mcm3; Mcm4; Mcm5; Mcm6; Mcm10; Pola2; Ccne2	0.011	0.0512	Mcm3|2.34547524189;Mcm4|2.43696969697;Mcm6|1.99143372408;Mcm5|1.69991438356	4
GO:1901214	regulation of neuron death	biological_process	6	0.0137645	0.0437395	Chrna7; Grm8; Eno2; Gpr75; Snca; Ctsz	0.0112	0.0518	Rack1|1.59933499584;Ilk|0.654486835035;Ager|0.344349433788;G6pdx|1.71984091913;Coro1a|1.50814995925;Itga1|0.4921875;Parp1|1.6160596753;Serpinf1|1.6296875;Rras2|0.563769293258;Gpnmb|3.29805615551;Lgmn|3.18071476736;Mecp2|0.646116241173;Ncf2|2.52145922747;Ctsz|1.53172475424;Cd34|0.45417070805;Hmox1|2.28764897075	16
GO:0034103	regulation of tissue remodeling	biological_process	3	0.00127743	0.00704644	Hand2; Thbs4; Gpnmb	0.0113	0.0521	Ca2|0.53886602652;Gpnmb|3.29805615551;Abr|1.62364189483;P2rx7|0.625034387895;Itgb3|0.294629660043;Cldn18|0.611788617886	6
GO:0050679	positive regulation of epithelial cell proliferation	biological_process	24	7.89e-06	5.93e-05	Hyal1; Tcf7l2; Osr2; Grn; Nr4a3; Nme2; Dab2ip; Stox1; Tbx18; Fgf1; Sox9; Bmp6; Kdr; Mmp12; Cyp7b1; Esr1; Tgfb1; Foxp2; Erbb4; C5ar1; Igf1; Vegfa; Bnc1; Tacr1	0.0113	0.0521	Map1|1.6413001912;Nme2|1.56329373208;Cav1|0.316088686754;Hmox1|2.28764897075;Grn|1.81765749778;Arg1|2.08597046414;Cav2|0.386678455644;Lrg1|1.82055532532;Cdh13|0.655297735533;Cyba|1.90019860973	10
GO:0010976	positive regulation of neuron projection development	biological_process	30	0.00754655	0.0295982	P2ry2; Hap1; Apoe; Cntn1; Grn; Ahi1; Nme2; Dab2ip; Atp8a2; Ntrk2; Nfe2l2; Negr1; S100a9; Cxcl6; Agt; Fgfr1; Ptprz1; Neu1; Camk1d; Ppp1r9a; Disc1; Ptn; Ube2v2; Htr7; Baiap2; Epha3; Tiam1; Serpine2; Serpinf1; Lrrc7	0.0114	0.0528	Hspa5|1.65321507761;Fn1|1.88724584104;Ehd1|0.530470557984;Ilk|0.654486835035;Gdi1|0.645092838196;Nme2|1.56329373208;Serpinf1|1.6296875;Akap5|0.502024291498;Dmd|0.639097744361;Arsb|1.63172804533;Grn|1.81765749778;Shank3|0.491952232606;Crp|0.663227877121;Baiap2|1.58993660856;Kdm1a|1.55186064925;Serpine2|1.80320460148	16
GO:0006268	DNA unwinding involved in DNA replication	biological_process	4	0.000618497	0.00372103	Mcm2; Mcm4; Mcm6; Rad51	0.0116	0.0529	Mcm4|2.43696969697;Mcm6|1.99143372408	2
GO:0046598	positive regulation of viral entry into host cell	biological_process	1	0.380425	0.428194	Lgals1	0.0116	0.0529	P4hb|1.99028654687;Cd74|1.72976680384	2
GO:0048845	venous blood vessel morphogenesis	biological_process	4	0.00147218	0.00793855	Efnb2; Heg1; Notch4; Eng	0.0116	0.0529	Eng|0.536045314109;Efnb2|0.297384914632	2
GO:0008354	germ cell migration	biological_process	4	0.00295794	0.0136776	Tgfbr1; Cxcl12; Kit; Tgfb1	0.0116	0.0529	Itgb1|0.596683530073;Cxadr|0.66590519703	2
GO:0090084	negative regulation of inclusion body assembly	biological_process	1	0.330487	0.380069	Hspa1a	0.0116	0.0529	Hspa2|0.592206502854;Dnajb6|0.663522012579	2
GO:0042045	epithelial fluid transport	biological_process	1	0.177607	0.231261	Ednrb	0.0116	0.0529	Aqp1|0.492387033399;Itpr1|0.662126919733	2
GO:0034115	negative regulation of heterotypic cell-cell adhesion	biological_process	2	0.100898	0.154421	Klf4; Il1rn	0.0116	0.0529	Apoa1|0.663885267275;Il1rn|3.28953488372	2
GO:0010739	positive regulation of protein kinase A signaling	biological_process	3	0.0208786	0.0497062	Calcr; Adrb2; Nrxn1	0.0116	0.0529	Akap5|0.502024291498;Akap12|0.564986737401	2
GO:0045637	regulation of myeloid cell differentiation	biological_process	1	0.129191	0.182814	Tal1	0.0117	0.053	Hspa9|1.63764404609;Ca2|0.53886602652;Tjp2|0.550111982083;Nme2|1.56329373208;Pf4|0.19866782508;Nckap1l|2.28395669291;Adam10|0.616261398176;Cd74|1.72976680384;Kdm1a|1.55186064925;Cldn18|0.611788617886	10
GO:0042100	B cell proliferation	biological_process	1	0.869478	0.8847	Prkcd	0.0119	0.054	Ptprc|1.98943323727;Mnda|2.36263736264;Nckap1l|2.28395669291;Bst1|0.561036372696;Cd74|1.72976680384;Mzb1|3.02362669817	6
GO:0010717	regulation of epithelial to mesenchymal transition	biological_process	6	0.000521177	0.00320049	Tgfbr1; LOC103690035; Grem1; Smad7; Epha3; Tiam1	0.0119	0.054	Ager|0.344349433788;Tgfb1i1|0.623172103487;Col1a1|2.07610887097;Dag1|0.662337662338;Eng|0.536045314109;Epb41l5|0.595530726257	6
GO:0050890	cognition	biological_process	6	0.345324	0.395824	Shroom4; Chrna7; Sobp; Gpr155; Stra6; Bdnf	0.0119	0.0541	Itgb1|0.596683530073;Atp1a2|0.428096030425;Serpinf1|1.6296875;Prkar2b|0.624404446797;Gm2a|3.11236660389;Lgmn|3.18071476736;Mecp2|0.646116241173;Itga8|0.472571716155;RT1-Da|1.60327706058;Fen1|1.57958477509;Shank3|0.491952232606;Il1rn|3.28953488372;Prkcz|0.524296675192;Efnb2|0.297384914632;Chmp2b|0.4205197945	15
GO:1900271	regulation of long-term synaptic potentiation	biological_process	1	0.474899	0.515856	Shank3	0.012	0.0543	Lgmn|3.18071476736;Shank3|0.491952232606;Sqstm1|1.97536295645;Efnb2|0.297384914632	4
GO:0043406	positive regulation of MAP kinase activity	biological_process	17	0.000343052	0.0021596	Tnf; Ajuba; Pde5a; Fgf1; Fgfr1; Edn3; Flt1; Kit; Prkcd; Tgfb1; Nox4; Vegfa; Ceacam1; Fgf18; Kitlg; Pdgfb; Pdgfd	0.0122	0.0549	Ilk|0.654486835035;Thbs1|0.257165109034;Pde5a|0.529580401355;Ptprc|1.98943323727;Itga1|0.4921875;Ptpn1|1.59941151744;Cd74|1.72976680384;P2rx7|0.625034387895;Magi3|0.617374191735;Lamtor2|1.5121850475;Il1rn|3.28953488372;Taok3|1.53916139241	12
GO:0017157	regulation of exocytosis	biological_process	4	0.484699	0.526181	Hap1; Pclo; Rapgef4; Myo5a	0.0122	0.0549	Fgb|0.603351955307;Itgb2|2.78073654391;Fgg|0.616774193548;Llgl2|0.608926080893;Rac2|2.12288786482;Rala|0.592634242339;Rab5a|0.631673052363;Vsnl1|0.57345971564;Hmox1|2.28764897075;Abr|1.62364189483;Fgr|2.07490458015;Glrx|2.39056893901	12
GO:0050708	regulation of protein secretion	biological_process	4	0.0597386	0.106537	Tnf; Ahi1; Rhbdf2; Pam	0.0122	0.0549	Sptbn1|0.558036945134;Fn1|1.88724584104;Ezr|0.656707842574;Fgb|0.603351955307;Apoa1|0.663885267275;Fgg|0.616774193548;Llgl2|0.608926080893;Pycard|1.62420382166;Vsnl1|0.57345971564;Cd34|0.45417070805;Cadm1|0.557687037545;Crp|0.663227877121;P2rx7|0.625034387895;Fgr|2.07490458015;Glrx|2.39056893901;Apoa2|0.533185294843;Tek|0.579163008487;Cd14|2.0501489573;Prkcz|0.524296675192	19
GO:0042476	odontogenesis	biological_process	9	0.0170264	0.0439142	Axin2; Osr2; Csf1; Wnt10a; Shh; Pam; Erbb4; Aqp5; Myo5a	0.0122	0.0549	Lama5|0.627093740817;Ca2|0.53886602652;Col1a1|2.07610887097;Gnao1|0.462588473205;Cd34|0.45417070805;Tnc|1.84518451845;Aqp1|0.492387033399;Znf22|0.666083916084	8
GO:0010269	response to selenium ion	biological_process	5	0.0289267	0.0670061	Gpx1; Vim; Sod2; Arg1; Sepp1	0.0124	0.0557	Rplp0|1.63449163449;Sod2|2.97511848341;Arg1|2.08597046414	3
GO:0034383	low-density lipoprotein particle clearance	biological_process	1	0.428699	0.472483	Scarb1	0.0124	0.0557	Ehd1|0.530470557984;Crp|0.663227877121;Scarb1|2.03350395533	3
GO:0006090	pyruvate metabolic process	biological_process	2	0.16319	0.221844	Pck1; Me3	0.0125	0.0562	Pkm|1.96197552448;Gapdh|1.52813141684;ENSRNOG00000028543|1.61178509532;RGD1565368|1.68652958456;Aldoa|1.67630522088;Hk3|2.97315436242;Hk2|2.25623700624;Bpgm|0.499779346867;P2rx7|0.625034387895	9
GO:0055117	regulation of cardiac muscle contraction	biological_process	5	0.0165646	0.0437395	Hcn4; Cav3; Smad7; Ehd3; Ank2	0.0125	0.0562	Atp1a2|0.428096030425;Jup|0.599120153973;Pde5a|0.529580401355;Atp1b1|2.20315137873;Dmd|0.639097744361;P2rx4|1.74109589041	6
GO:1900407	regulation of cellular response to oxidative stress	biological_process	1	0.0846737	0.1339	Park2	0.0125	0.0562	P4hb|1.99028654687;Rack1|1.59933499584;Hspb1|0.508145849496;Parp1|1.6160596753;Fbln5|0.628227194492;Glrx|2.39056893901	6
GO:0002244	hematopoietic progenitor cell differentiation	biological_process	18	0.0150404	0.0437395	Hyal2; Psen2; RGD1563091; Ptprz1; Kcp; Arl11; Esco2; Top2a; Tgfb1; Thsd1; Rbm47; Anln; Krt75; Eml1; Pld4; Plek; Cited2; Ptpn6	0.0126	0.0566	Eef2|1.61683041435;Hspa9|1.63764404609;Ptpn6|1.62356575463;Pf4|0.19866782508;Plek|0.64198757764;Kcnab2|2.21885521886;Kdm1a|1.55186064925;Pld4|1.92820272173	8
GO:0097553	calcium ion transmembrane import into cytosol	biological_process	1	0.228157	0.282087	Trpm2	0.0126	0.0566	Coro1a|1.50814995925;Ptpn6|1.62356575463;Ptprc|1.98943323727;Dmd|0.639097744361;P2rx7|0.625034387895;Itgb3|0.294629660043;Itpr1|0.662126919733;Cyba|1.90019860973	8
GO:0018108	peptidyl-tyrosine phosphorylation	biological_process	23	0.0108906	0.0392696	Ttk; Btk; Melk; Ntrk2; Ntrk3; Fgfr1; Fgfr4; Fgr; Kdr; Flt1; Syk; Kit; Dyrk3; Erbb4; Hck; Efemp1; Shc3; Tec; Tek; Epha3; Epha4; Pdgfb; Ptpn6	0.0127	0.0567	Ehd4|0.50942408377;Itgb2|2.78073654391;Rack1|1.59933499584;Ptpn6|1.62356575463;Pecam1|0.517684045062;Ptprc|1.98943323727;Yes1|0.610557500673;Rala|0.592634242339;Ncf1|2.40915953699;Efemp1|0.608507179626;Hck|1.5464871687;Ptpn1|1.59941151744;Cd74|1.72976680384;Fgr|2.07490458015;Itgb3|0.294629660043;Tek|0.579163008487;Prkcz|0.524296675192;Efnb2|0.297384914632	18
GO:0090279	regulation of calcium ion import	biological_process	2	0.0512333	0.0932392	Cav3; Pln	0.0127	0.0568	Ace|0.467519438174;Coro1a|1.50814995925;Ptpn6|1.62356575463;Lgals3|2.62478386167;Dmd|0.639097744361;Itgb3|0.294629660043;Cyba|1.90019860973	7
GO:0031344	regulation of cell projection organization	biological_process	1	0.0462996	0.0866363	Ermn	0.0129	0.0574	Hspa5|1.65321507761;Fn1|1.88724584104;Ezr|0.656707842574;Rdx|0.626122212569;Ehd1|0.530470557984;Ilk|0.654486835035;Gdi1|0.645092838196;Nme2|1.56329373208;Serpinf1|1.6296875;Akap5|0.502024291498;Rac2|2.12288786482;Rala|0.592634242339;Podxl|0.45975;Rab5a|0.631673052363;Dab2|1.64060529634;Dmd|0.639097744361;Ctsz|1.53172475424;Arsb|1.63172804533;Grn|1.81765749778;Lcn2|5.62008281573;Aqp1|0.49238703339…	27
GO:0071383	cellular response to steroid hormone stimulus	biological_process	2	0.270783	0.327949	Tfpi; Atp1a2	0.0132	0.0586	Calr|1.73206176203;Atp1a2|0.428096030425;Ace|0.467519438174;Parp1|1.6160596753;Kank2|0.640891579527;Serpinf1|1.6296875;Hsd11b1|0.586716859371;Ass1|1.58437761069;RT1-Bb|2.17457114026;Rpl32|1.63344051447;Ugt1a6|1.67091948966;Arg1|2.08597046414;Aqp1|0.492387033399;RT1-Ba|2.10875331565;Npc1|1.5821656051;Glrx|2.39056893901;Usp8|1.56030795552	17
GO:0050885	neuromuscular process controlling balance	biological_process	15	0.00340455	0.0153154	Clic5; Nr4a3; Pde8b; Camta1; Gpr88; Hexa; Nrxn1; Gm2a; Myo5a; Kcnma1; Ap1s2; Tifab; Shank1; Shank3; Gaa	0.0132	0.0588	Clic5|0.476907878489;Gm2a|3.11236660389;Hexa|1.74099099099;Abr|1.62364189483;Shank3|0.491952232606	5
GO:0070588	calcium ion transmembrane transport	biological_process	19	0.105815	0.161779	Atp13a5; Slc8a1; Cacnb2; Cacnb4; Grin3a; Cacng4; Asic1; Cacng6; Cacng8; Trpc1; Trpc3; Cacna2d1; Gpm6a; Trpv2; Trpv4; Cacna1b; Cacna1d; Atp2b4; Slc24a3	0.0134	0.0596	Ahnak|0.48395581273;Atp1a2|0.428096030425;Hspa2|0.592206502854;G6pdx|1.71984091913;Coro1a|1.50814995925;Ptpn6|1.62356575463;Ptprc|1.98943323727;Atp2b4|0.563799743261;Atp1b1|2.20315137873;Dmd|0.639097744361;Trpv2|1.71165048544;P2rx7|0.625034387895;Itgb3|0.294629660043;Itpr1|0.662126919733;Cyba|1.90019860973;P2rx4|1.74109589041;S100a1|0.438468550593	17
GO:0007034	vacuolar transport	biological_process	1	0.474899	0.515856	Atp6v0d2	0.0136	0.0604	Ezr|0.656707842574;Ehd2|0.458505719153;Rdx|0.626122212569;Ehd1|0.530470557984;Igf2r|1.75984077842;Atp6v0d1|1.58775877588;Lamp2|1.96575659417;Chmp2b|0.4205197945	8
GO:0051602	response to electrical stimulus	biological_process	12	0.0218115	0.0517471	Tgfbr1; Sod2; Ghrl; Akap5; Ppargc1a; Cd14; Disc1; Htr7; Hp; Aif1; Tacr1; Bdnf	0.0139	0.0609	Myo6|0.658645775042;Sod2|2.97511848341;Akap5|0.502024291498;Aif1|2.15783410138;P2rx7|0.625034387895;Cd14|2.0501489573	6
GO:0043154	negative regulation of cysteine-type endopeptidase activity involved in apoptotic process	biological_process	17	0.00661789	0.0278233	Ptger2; Birc5; Gpx1; Klf4; Dpep1; Xiap; Fnip1; Sfn; Prdx5; Snca; Cd44; Wnt9a; Cryab; Igf1; Mt3; Vegfa; Hspa1a	0.0139	0.0609	Thbs1|0.257165109034;Prdx5|2.61848739496;Dpep1|0.507411907655;Cryab|0.422419252692;Aqp1|0.492387033399;Dnajb6|0.663522012579	6
GO:0008211	glucocorticoid metabolic process	biological_process	1	0.177607	0.231261	Hsd11b2	0.0139	0.0609	Apoa1|0.663885267275;Hsd11b1|0.586716859371;Mecp2|0.646116241173	3
GO:0097067	cellular response to thyroid hormone stimulus	biological_process	6	0.00753475	0.0295982	Klf9; Kit; Ppargc1a; Ctsb; Ctss; Atp1a3	0.0139	0.0609	Rdx|0.626122212569;Ctsb|1.67493112948;Ctsh|2.21367061356	3
GO:0010544	negative regulation of platelet activation	biological_process	4	0.000618497	0.00372103	Apoe; Gp5; Pdgfb; Serpine2	0.0139	0.0609	Fgg|0.616774193548;Cd9|0.496165644172;Serpine2|1.80320460148	3
GO:0014912	negative regulation of smooth muscle cell migration	biological_process	6	0.00154142	0.00821719	Rbpj; Slit2; Ppargc1a; Sema6d; Igfbp5; Serpine1	0.0139	0.0609	Tpm1|0.643503555268;Ilk|0.654486835035;Aif1|2.15783410138	3
GO:0010763	positive regulation of fibroblast migration	biological_process	5	0.0165646	0.0437395	Slc8a1; Fgfr1; Prkce; Actr3; Tgfb1	0.0139	0.0609	Ager|0.344349433788;Thbs1|0.257165109034;Itgb3|0.294629660043	3
GO:0032928	regulation of superoxide anion generation	biological_process	1	0	0	Syk	0.0139	0.0609	Itgb2|2.78073654391;Crp|0.663227877121;Cyba|1.90019860973	3
GO:0045577	regulation of B cell differentiation	biological_process	1	0.428699	0.472483	Ptpn6	0.0139	0.0609	Ptpn6|1.62356575463;Ptprc|1.98943323727;Nckap1l|2.28395669291	3
GO:0071800	podosome assembly	biological_process	2	0.0512333	0.0932392	Ncf1; Bin2	0.0139	0.0609	Lcp1|1.70649803751;Ncf1|2.40915953699;Hck|1.5464871687	3
GO:0007040	lysosome organization	biological_process	4	0.608299	0.642399	Hexa; Naglu; Myo7a; Gaa	0.0141	0.0614	Coro1a|1.50814995925;Hexa|1.74099099099;Atp6v0c|2.19339622642;P2rx7|0.625034387895;Naglu|1.81038374718	5
GO:0032611	interleukin-1 beta production	biological_process	3	0.00343615	0.0153154	Nlrp3; Pycard; Mr1	0.0141	0.0614	Apoa1|0.663885267275;Hspb1|0.508145849496;Pycard|1.62420382166;Cma1|1.69668563776;P2rx7|0.625034387895	5
GO:0035987	endodermal cell differentiation	biological_process	6	0.0735765	0.127735	Col11a1; Mmp9; Vtn; Fn1; Mmp14; Itgb2	0.0141	0.0614	Fn1|1.88724584104;Itgb2|2.78073654391;Col4a2|0.630773936984;Mmp8|2.22303664921	4
GO:0010543	regulation of platelet activation	biological_process	4	3.7e-05	0.000267796	Txk; Fcer1g; Syk; Tec	0.0141	0.0614	Fgg|0.616774193548;Cd9|0.496165644172;Plek|0.64198757764;Serpine2|1.80320460148	4
GO:0045926	negative regulation of growth	biological_process	2	0.197701	0.254063	Igfbp5; Mt2A	0.0143	0.0621	Rack1|1.59933499584;Mpo|2.06356137797;G6pdx|1.71984091913;Lgmn|3.18071476736;Camp|1.67213822894;Dab2|1.64060529634;Ctsg|1.73336330935;Cryab|0.422419252692;Bst2|0.634046890928;Sqstm1|1.97536295645;Cxadr|0.66590519703;Serpine2|1.80320460148	12
GO:0007399	nervous system development	biological_process	38	0.0131999	0.0437395	Ptprr; Lhx2; Nr2f1; Efnb1; Nav2; Dll1; Cntn3; Numb; Pdpn; Mobp; Tfap2a; Pde5a; Gfra1; Gfra3; Gfra4; Thbs4; Camk2a; Nbl1; Nrsn1; Disc1; Erbb4; Map1b; Pcdh12; Pcdh18; Gdnf; Bhlhe40; Bhlhe41; Mafb; Brinp2; Pcdhgb5; Igf1; Vegfa; Ank2; Fgf18; Dok5; Bdnf; Zc3h12a; Itm2a	0.0143	0.0622	Vcl|0.564320701212;Hspa5|1.65321507761;Fn1|1.88724584104;Lamc1|0.644712430427;Eef2|1.61683041435;Calr|1.73206176203;Ldha|1.57656903766;Itgb1|0.596683530073;Anxa3|0.491883915396;Ehd1|0.530470557984;Clic5|0.476907878489;Apoa1|0.663885267275;Ilk|0.654486835035;Ager|0.344349433788;Gdi1|0.645092838196;G6pdx|1.71984091913;Ace|0.467519438174;Nme2|1.56329373208;Sptbn2|0.481331168831;Itga1|0.4921875;Atp2b…	81
GO:0030641	regulation of cellular pH	biological_process	1	0.330487	0.380069	Atp6v1b2	0.0145	0.063	Ca2|0.53886602652;Slc4a1|0.432125241261;Atp6v1b2|1.55403087479;Atp6v0d1|1.58775877588;Atp6v1h|1.51256077796;Atp6v0c|2.19339622642	6
GO:0050848	regulation of calcium-mediated signaling	biological_process	2	0.197701	0.254063	Tmem100; Mapt	0.0145	0.063	Lmcd1|0.612326043738;Atp2b4|0.563799743261;Dmd|0.639097744361;Itpr1|0.662126919733;Cdh13|0.655297735533;P2rx4|1.74109589041	6
GO:0071347	cellular response to interleukin-1	biological_process	43	5.64e-13	4.6e-12	Hyal1; Hyal2; Ccl11; Ccl12; Ccl17; Ccl19; Ccl20; Ccl24; P2ry2; Ptger3; Apoe; Has2; Vldlr; Klf2; Mmp9; Dab2ip; Camp; Cxcl2; Sox9; Pawr; Fgb; Fgg; Ccl1; Ccl2; Ccl3; Ccl4; Ccl7; Ccl9; Irg1; Pck1; Fn1; Serpina3n; Kmo; Hes1; Nos2; Actr3; Pycard; Epas1; Lcn2; Serpine1; Tfpi; Zc3h12a; Chi3l1	0.0147	0.063	Fgb|0.603351955307;Hspa9|1.63764404609;Fgg|0.616774193548;Pycard|1.62420382166;Camp|1.67213822894;Lcn2|5.62008281573;Chi3l1|4.03610411419;Il1rn|3.28953488372	8
GO:0033007	negative regulation of mast cell activation involved in immune response	biological_process	1	0.0168967	0.0437395	Cd300a	0.0147	0.063	Hmox1|2.28764897075;Enpp3|3.07952622673	2
GO:0045586	regulation of gamma-delta T cell differentiation	biological_process	1	0.0462996	0.0866363	Sox13	0.0147	0.063	Ptprc|1.98943323727;Nckap1l|2.28395669291	2
GO:0071315	cellular response to morphine	biological_process	1	0.228157	0.282087	Aif1	0.0147	0.063	RT1-Bb|2.17457114026;Aif1|2.15783410138	2
GO:0030300	regulation of intestinal cholesterol absorption	biological_process	1	0.129191	0.182814	Lep	0.0147	0.063	Apoa1|0.663885267275;Apoa2|0.533185294843	2
GO:0034374	low-density lipoprotein particle remodeling	biological_process	2	0.100898	0.154421	Apoe; Pla2g7	0.0147	0.063	Mpo|2.06356137797;Apoa2|0.533185294843	2
GO:1902166	negative regulation of intrinsic apoptotic signaling pathway in response to DNA damage by p53 class mediator	biological_process	1	0.380425	0.428194	Cd44	0.0147	0.063	Cd74|1.72976680384;Kdm1a|1.55186064925	2
GO:0010815	bradykinin catabolic process	biological_process	2	0.0323589	0.0715404	Ace; Xpnpep1	0.0147	0.063	Ace|0.467519438174;Ctsh|2.21367061356	2
GO:0071000	response to magnetism	biological_process	2	0.00219519	0.010501	Sod2; Tjp1	0.0147	0.063	Tjp1|0.589125560538;Sod2|2.97511848341	2
GO:0070849	response to epidermal growth factor	biological_process	2	0.130737	0.182814	Igf1; Serpine1	0.0149	0.0635	Sftpa1|3.1012482663;Sftpb|1.65775656325;Col1a1|2.07610887097;Dab2|1.64060529634;Baiap2|1.58993660856	5
GO:0060425	lung morphogenesis	biological_process	2	0.590306	0.625701	Shh; Tcf21	0.0149	0.0635	Dag1|0.662337662338;Ctsh|2.21367061356;Ctsz|1.53172475424;Tnc|1.84518451845;Plod3|1.67387616624	5
GO:0050994	regulation of lipid catabolic process	biological_process	1	0.0846737	0.1339	Thra	0.0149	0.0635	Apoa1|0.663885267275;Idh1|1.57858963466;Apoc2|0.399164284143;Apoa2|0.533185294843;Scarb1|2.03350395533	5
GO:0001889	liver development	biological_process	27	0.0235614	0.055396	Otc; Acat2; Tgfbr3; Srd5a1; Dbp; Sod2; Thra; Arg1; Aldh1a1; Vwf; Adrb2; Cadm1; Ak2; Ak4; Hes1; Pkm; Hmgcs2; Enpp1; Ptn; Hp; Cobl; Fpgs; Hnf1b; Bdh1; Ugt1a6; Cited2; Tk1	0.015	0.064	Igf2r|1.75984077842;Ak2|1.58905852417;Sod2|2.97511848341;Rps16|1.68678414097;Ass1|1.58437761069;Pcna|1.86030204962;Rpl32|1.63344051447;Ugt1a6|1.67091948966;Hmox1|2.28764897075;Arg1|2.08597046414;Cadm1|0.557687037545;Rps15|1.69835466179	12
GO:0045454	cell redox homeostasis	biological_process	5	0.833466	0.852153	Gpx1; Nfe2l2; Prdx1; Prdx5; Glrx	0.0151	0.064	P4hb|1.99028654687;Pdia4|1.52734375;Pdia6|1.71210720887;Prdx6|0.573525487056;Prdx5|2.61848739496;Txndc5|1.9165460685;Glrx|2.39056893901	7
GO:0035904	aorta development	biological_process	4	0.269384	0.327949	Lrp2; Ndst1; Smad6; Ltbp1	0.0152	0.0643	Mylk|0.624657534247;Eng|0.536045314109;Col3a1|2.23564064801;Efnb2|0.297384914632	4
GO:0043171	peptide catabolic process	biological_process	2	0.492163	0.533502	Ace; Trhde	0.0152	0.0643	Anpep|1.63904314396;Ace|0.467519438174;Enpep|0.576306803257;Ctsh|2.21367061356	4
GO:0001913	T cell mediated cytotoxicity	biological_process	4	0.0132756	0.0437395	Cadm1; Raet1e; LOC102547056; Emp2	0.0152	0.0643	Ptprc|1.98943323727;Ctsh|2.21367061356;P2rx7|0.625034387895;Gzmm|0.635668400122	4
GO:0007032	endosome organization	biological_process	3	0.798222	0.819606	Als2cl; Anxa8; Sqstm1	0.0152	0.0643	Rab5a|0.631673052363;Sqstm1|1.97536295645;Chmp2b|0.4205197945;Usp8|1.56030795552	4
GO:0010955	negative regulation of protein processing	biological_process	1	0.474899	0.515856	Il1r2	0.0152	0.0643	Thbs1|0.257165109034;Serping1|1.86011656953;Ctsz|1.53172475424;Serpine2|1.80320460148	4
GO:0006509	membrane protein ectodomain proteolysis	biological_process	1	0.854542	0.871298	Psen2	0.0152	0.0643	Dag1|0.662337662338;Adam10|0.616261398176;P2rx7|0.625034387895;Timp3|0.422704837117	4
GO:0031954	positive regulation of protein autophosphorylation	biological_process	5	0.0289267	0.0670061	Rap2b; Gpnmb; Vegfa; Pdgfb; Pdgfd	0.0156	0.0655	Gpnmb|3.29805615551;Tnks1bp1|0.542590431739;Rap2a|0.656498252304	3
GO:0071285	cellular response to lithium ion	biological_process	5	0.0567315	0.102532	Fabp4; Shh; Nos2; Gsta4; Slc18a1	0.0156	0.0655	Calr|1.73206176203;Fabp4|3.56028880866;Gsta4|0.555584281282	3
GO:0051016	barbed-end actin filament capping	biological_process	3	0.0978825	0.152376	Gsn; Capg; Add2	0.0156	0.0655	Rdx|0.626122212569;Capg|2.24339430894;Add2|0.534487496565	3
GO:1902042	negative regulation of extrinsic apoptotic signaling pathway via death domain receptors	biological_process	7	0.0144378	0.0437395	Gpx1; Psen2; Brca1; Fgb; Fgg; Hmox1; Serpine1	0.0156	0.0655	Fgb|0.603351955307;Fgg|0.616774193548;Hmox1|2.28764897075	3
GO:0006525	arginine metabolic process	biological_process	1	0.0846737	0.1339	Arg1	0.0156	0.0655	Atp2b4|0.563799743261;Ass1|1.58437761069;Arg1|2.08597046414	3
GO:0006911	phagocytosis, engulfment	biological_process	15	8.06e-08	6.42e-07	Fcer1g; Gsn; Gulp1; Fcgr1a; Fcgr2a; Fcgr2b; Havcr1; Sh3bp1; C3; Itgam; Itgb2; Aif1; Trem2; Msr1; Bin2	0.0157	0.066	Ager|0.344349433788;Thbs1|0.257165109034;LOC691828|2.39048081593;P20767|1.78173550587;Nckap1l|2.28395669291;Aif1|2.15783410138;ENSRNOG00000046401|1.61936385879	7
GO:0055078	sodium ion homeostasis	biological_process	1	0.428699	0.472483	Slc12a3	0.0158	0.0664	Anpep|1.63904314396;Atp1a2|0.428096030425;Ace|0.467519438174;C7|2.01380579844;Atp1b1|2.20315137873	5
GO:0048771	tissue remodeling	biological_process	4	0.0132756	0.0437395	Mmp9; Thbs4; Mmp14; Lipa	0.0159	0.0667	Ca2|0.53886602652;Gpnmb|3.29805615551;Rac2|2.12288786482;Abr|1.62364189483;Arg1|2.08597046414;Ctss|2.4877353109;RGD:3683|1.85694572217;P2rx7|0.625034387895;Itgb3|0.294629660043;Cldn18|0.611788617886	10
GO:0007517	muscle organ development	biological_process	6	0.367638	0.418947	Hist1h1b; Murc; Trim72; Jph1; Cryab; Lmna	0.0161	0.0674	Myh14|0.629564709319;Eef2|1.61683041435;Mylk|0.624657534247;Lama5|0.627093740817;Tpm1|0.643503555268;G6pdx|1.71984091913;Ctsb|1.67493112948;Ass1|1.58437761069;Eng|0.536045314109;Col14a1|2.11780947998;Dmd|0.639097744361;Col3a1|2.23564064801;Cav2|0.386678455644;Cryab|0.422419252692;Cxadr|0.66590519703;Efnb2|0.297384914632	16
GO:0034765	regulation of ion transmembrane transport	biological_process	24	0.001305	0.00719406	Clic1; Clic3; Clic5; Clic6; Nedd4l; Kcnk13; Cacng6; Asic2; Cacng8; Kcnb1; Kcnb2; Kcnc4; Hcn4; Kcnd3; Kcng2; Kcng4; Stom; Kcnj4; Clcn1; Kcnj12; Kcnj16; Cacna1b; Cacna1d; Kcnma1	0.0161	0.0677	Ahnak|0.48395581273;Clic5|0.476907878489;Atp1a2|0.428096030425;Ager|0.344349433788;Hspa2|0.592206502854;Thbs1|0.257165109034;G6pdx|1.71984091913;Ace|0.467519438174;Coro1a|1.50814995925;Ptpn6|1.62356575463;Clic3|0.599605522682;Cav1|0.316088686754;Lgals3|2.62478386167;Atp1b1|2.20315137873;Dmd|0.639097744361;Shank3|0.491952232606;P2rx7|0.625034387895;Itgb3|0.294629660043;Cyba|1.90019860973;S100a1|0.…	23
GO:0050905	neuromuscular process	biological_process	1	0.869478	0.8847	Stra6	0.0164	0.0683	Clic5|0.476907878489;Gm2a|3.11236660389;Mecp2|0.646116241173;Hexa|1.74099099099;Abr|1.62364189483;Shank3|0.491952232606;Kcnab2|2.21885521886	7
GO:1902806	regulation of cell cycle G1/S phase transition	biological_process	1	0.0462996	0.0866363	Atp2b4	0.0164	0.0683	Rdx|0.626122212569;Ptpn6|1.62356575463;Atp2b4|0.563799743261;Kank2|0.640891579527;Gpnmb|3.29805615551;Susd2|0.448999276585;Aif1|2.15783410138	7
GO:0070555	response to interleukin-1	biological_process	10	0.019071	0.0464984	Ghr; Pcsk1; Trim63; Tnfrsf11a; Snca; Cyba; Il1rn; Irak3; Xylt1; Chi3l1	0.0164	0.0683	Fgb|0.603351955307;Hspa9|1.63764404609;Fgg|0.616774193548;Pycard|1.62420382166;Camp|1.67213822894;Lcn2|5.62008281573;Chi3l1|4.03610411419;Cyba|1.90019860973;Il1rn|3.28953488372	9
GO:0032456	endocytic recycling	biological_process	4	0.295883	0.349447	Fcgr2b; Ehd2; Ehd3; Slc18a2	0.0164	0.0683	Ehd2|0.458505719153;Ehd4|0.50942408377;Ehd1|0.530470557984;Ehd3|0.644192783777	4
GO:0010633	negative regulation of epithelial cell migration	biological_process	4	0.0903521	0.142096	Ptprr; Tgfbr3; Dab2ip; Cd63	0.0167	0.0697	Ager|0.344349433788;Jup|0.599120153973;Thbs1|0.257165109034;Serpinf1|1.6296875;Mecp2|0.646116241173	5
GO:0048167	regulation of synaptic plasticity	biological_process	7	0.404302	0.452108	Psen2; Rims4; Myo6; Lzts1; Baiap2; Shank3; Bdnf	0.0169	0.0704	Myo6|0.658645775042;Lgmn|3.18071476736;Mecp2|0.646116241173;Rab5a|0.631673052363;Shank3|0.491952232606;Baiap2|1.58993660856;Mpp2|0.615467239527;Sqstm1|1.97536295645;Prkcz|0.524296675192;Efnb2|0.297384914632;Serpine2|1.80320460148	11
GO:0031669	cellular response to nutrient levels	biological_process	3	0.059657	0.106537	Kcnb1; Ucn3; Lcn2	0.017	0.0709	Hspa5|1.65321507761;Mylk|0.624657534247;Lmcd1|0.612326043738;Kank2|0.640891579527;Mybbp1a|1.66083617747;Col1a1|2.07610887097;Atp1b1|2.20315137873;Rps25|1.69918330309;Hmox1|2.28764897075;Plod2|3.09988317757;Tnc|1.84518451845;Lcn2|5.62008281573;Lamp2|1.96575659417;Npc1|1.5821656051;Gabarap|1.53860819828;Sqstm1|1.97536295645;Ctsl|1.80597661325	17
GO:0006417	regulation of translation	biological_process	3	0.949303	0.959118	S100a9; Cyfip2; Igf1	0.0171	0.071	Eef2|1.61683041435;Gapdh|1.52813141684;Calr|1.73206176203;Rack1|1.59933499584;Rps3|1.64983022071;Thbs1|0.257165109034;Rps3a|1.63390126693;Rpl12|1.63235916984;Lrpprc|1.64618644068;S100a9|2.83312883436;Rplp1|1.8201536376;Rps23|1.54591620821;Etf1|1.67796610169;Dnajc3|1.58044444444;Rps9|1.79234972678;Shmt2|2.048441247	16
GO:0019430	removal of superoxide radicals	biological_process	4	0.0192997	0.04671	Sod2; Sod3; Prdx1; Mt3	0.0173	0.0719	Mpo|2.06356137797;Sod2|2.97511848341;Fbln5|0.628227194492	3
GO:0006929	substrate-dependent cell migration	biological_process	1	0.177607	0.231261	Pdgfb	0.0173	0.0719	Fn1|1.88724584104;Fmnl1|1.52014652015;Epb41l5|0.595530726257	3
GO:0051402	neuron apoptotic process	biological_process	5	0.539958	0.578122	Oxr1; Xiap; Gapdh; Cit; Grik2	0.0174	0.0721	Hspa5|1.65321507761;Gapdh|1.52813141684;Ilk|0.654486835035;Ager|0.344349433788;G6pdx|1.71984091913;Coro1a|1.50814995925;Itga1|0.4921875;Parp1|1.6160596753;Lgmn|3.18071476736;Mecp2|0.646116241173;Ncf2|2.52145922747;Ctsz|1.53172475424;Hmox1|2.28764897075	13
GO:0030163	protein catabolic process	biological_process	4	0.458274	0.502339	Slc15a3; Pgc; Ctsd; Ctse	0.0175	0.0724	Hspa5|1.65321507761;Hsp90b1|1.62235915493;Ezr|0.656707842574;Rdx|0.626122212569;Rack1|1.59933499584;Ctsd|2.64965986395;Ctsb|1.67493112948;Scpep1|1.71255934398;Tgfb1i1|0.623172103487;Lpcat1|1.82425488181;Lgmn|3.18071476736;Dnajc3|1.58044444444;Rpl11|1.60337892196;Ctsz|1.53172475424;Psmb5|2.21003369525;Ctss|2.4877353109;Stt3b|1.60581289737;Tinagl1|0.548038307074;Smarcc1|1.75834508698;Lamp2|1.965756…	33
GO:0048872	homeostasis of number of cells	biological_process	1	0.92506	0.937288	Ccr4	0.0175	0.0725	Spta1|0.558233890215;Hspa9|1.63764404609;G6pdx|1.71984091913;Coro1a|1.50814995925;Col14a1|2.11780947998;Bpgm|0.499779346867;Hmox1|2.28764897075;Nckap1l|2.28395669291;Cd74|1.72976680384;P2rx7|0.625034387895;Ahsp|0.402624309392;Kdm1a|1.55186064925	12
GO:0043616	keratinocyte proliferation	biological_process	1	0.560075	0.595929	Ereg	0.0176	0.0727	Cdh13|0.655297735533;Ctsl|1.80597661325;Krt2|0.656061908856;Efnb2|0.297384914632	4
GO:0001960	negative regulation of cytokine-mediated signaling pathway	biological_process	1	0.228157	0.282087	Cav1	0.0176	0.0727	Apoa1|0.663885267275;Ptprc|1.98943323727;Arg1|2.08597046414;Il1rn|3.28953488372	4
GO:0002260	lymphocyte homeostasis	biological_process	1	0.474899	0.515856	Spns2	0.0177	0.073	Spta1|0.558233890215;Coro1a|1.50814995925;Nckap1l|2.28395669291;Cd74|1.72976680384;P2rx7|0.625034387895	5
GO:0034101	erythrocyte homeostasis	biological_process	4	0.0086603	0.0316903	Klf2; Nckap1l; Prdx1; Hmox1	0.0177	0.073	Hspa9|1.63764404609;G6pdx|1.71984091913;Bpgm|0.499779346867;Hmox1|2.28764897075;Nckap1l|2.28395669291;Ahsp|0.402624309392;Kdm1a|1.55186064925	7
GO:0030007	cellular potassium ion homeostasis	biological_process	6	0.00154142	0.00821719	Atp1b1; Atp4a; Atp4b; Kcnma1; Atp1a2; Atp1a3	0.0182	0.074	Atp1a2|0.428096030425;Atp1b1|2.20315137873	2
GO:0006689	ganglioside catabolic process	biological_process	3	0.0129139	0.0437395	Neu1; Hexa; Gm2a	0.0182	0.074	Gm2a|3.11236660389;Hexa|1.74099099099	2
GO:0033595	response to genistein	biological_process	2	0.074225	0.127735	Abcb1b; Gstm2	0.0182	0.074	Gstm2|0.464921926545;Ager|0.344349433788	2
GO:2001204	regulation of osteoclast development	biological_process	2	0.00219519	0.010501	Tyrobp; Siglec15	0.0182	0.074	Tjp2|0.550111982083;Cldn18|0.611788617886	2
GO:0036376	sodium ion export across plasma membrane	biological_process	6	0.000521177	0.00320049	Atp1b1; Slc8a1; Atp4a; Atp4b; Atp1a2; Atp1a3	0.0182	0.074	Atp1a2|0.428096030425;Atp1b1|2.20315137873	2
GO:0060352	cell adhesion molecule production	biological_process	1	0.0168967	0.0437395	Gcnt1	0.0182	0.074	Apoa1|0.663885267275;Glrx|2.39056893901	2
GO:0034116	positive regulation of heterotypic cell-cell adhesion	biological_process	5	0.00123495	0.00700777	Tnf; Fgb; Fgg; Cd44; Alox15	0.0182	0.074	Fgb|0.603351955307;Fgg|0.616774193548	2
GO:0060753	regulation of mast cell chemotaxis	biological_process	1	0	0	Rac2	0.0182	0.074	Rac2|2.12288786482;Swap70|1.54280821918	2
GO:2001214	positive regulation of vasculogenesis	biological_process	5	0.000283581	0.00181076	Tmem100; Ramp2; Kdr; Cd34; Ceacam1	0.0182	0.074	Cd34|0.45417070805;Ramp2|0.529555979297	2
GO:0010873	positive regulation of cholesterol esterification	biological_process	2	0.074225	0.127735	Apoe; Agt	0.0182	0.074	Apoa1|0.663885267275;Apoa2|0.533185294843	2
GO:0050671	positive regulation of lymphocyte proliferation	biological_process	3	0.0208786	0.0497062	Il12b; Tac1; Tacr1	0.0182	0.0741	Spta1|0.558233890215;Coro1a|1.50814995925;Ptprc|1.98943323727;Pycard|1.62420382166;Nckap1l|2.28395669291;Aif1|2.15783410138;Bst1|0.561036372696;Cd74|1.72976680384	8
GO:0045727	positive regulation of translation	biological_process	8	0.637063	0.667464	Vim; Bcl3; Prr16; Piwil2; Ptafr; Krt17; Lin28a; Cyp1b1	0.0184	0.0749	Eef2|1.61683041435;Thbs1|0.257165109034;Rps3a|1.63390126693;Rpl12|1.63235916984;Rplp1|1.8201536376;Dnajc3|1.58044444444;Rps9|1.79234972678	7
GO:0032147	activation of protein kinase activity	biological_process	13	0.380866	0.4285	Tpx2; Ripk3; Stk10; Nek6; Nckap1l; Prkcd; Slc11a1; Tnik; Vegfa; Ect2; Emp2; Kif14; Pdgfb	0.0187	0.0757	Thbs1|0.257165109034;Ptprc|1.98943323727;Itga1|0.4921875;Rplp1|1.8201536376;Osbpl8|1.93063872255;Nckap1l|2.28395669291;Chi3l1|4.03610411419;Ptpn1|1.59941151744;Cd74|1.72976680384;P2rx7|0.625034387895;Lamtor2|1.5121850475;Prkcz|0.524296675192;Taok3|1.53916139241	13
GO:0006091	generation of precursor metabolites and energy	biological_process	4	0.0360954	0.0791127	Lepr; Enpp1; Gnpda1; Pomc	0.0189	0.0764	Pkm|1.96197552448;Gapdh|1.52813141684;ENSRNOG00000028543|1.61178509532;RGD1565368|1.68652958456;Aldoa|1.67630522088;Idh1|1.57858963466;Ak2|1.58905852417;Hk3|2.97315436242;Mybbp1a|1.66083617747;Sod2|2.97511848341;Hk2|2.25623700624;Slc25a13|1.58650519031;Mecp2|0.646116241173;Bpgm|0.499779346867;Shmt2|2.048441247;Pgm2l1|0.602620087336;Gnpda1|1.89986528963;P2rx7|0.625034387895;Prkcdbp|0.643356643357;…	21
GO:0045124	regulation of bone resorption	biological_process	3	0.0129139	0.0437395	Calcr; S1pr1; Siglec15	0.0189	0.0764	Ca2|0.53886602652;P2rx7|0.625034387895;Itgb3|0.294629660043;Cldn18|0.611788617886	4
GO:0050789	regulation of biological process	biological_process	1	0.0846737	0.1339	Egfl7	0.0198	0.0796	Ahnak|0.48395581273;Sptbn1|0.558036945134;Vcl|0.564320701212;Hspa5|1.65321507761;Fn1|1.88724584104;C4|3.02103467879;Tkt|1.69782697827;Lcp1|1.70649803751;C4b|1.57454545455;Eef2|1.61683041435;Hsp90b1|1.62235915493;Ezr|0.656707842574;Mylk|0.624657534247;Lama5|0.627093740817;Gapdh|1.52813141684;P4hb|1.99028654687;Aldh1a1|0.417704011065;Calr|1.73206176203;Myo1c|0.546201232033;Pdia4|1.52734375;Fgb|0.60…	369
GO:0032355	response to estradiol	biological_process	56	9.81e-09	7.87e-08	Bid; Ghr; Wfdc1; Lep; Ptger3; Sprr2d; Gpx1; Hpgd; Ramp2; Cyp3a9; Mmp9; Grn; Srd5a1; Vim; Socs1; Dhh; Abcb1a; Gjb2; Aldh1a1; Cxcl1; Cxcl2; Shh; Brca1; Brca2; Mbd4; Pawr; Agt; Fcgr1a; Fcgr2b; Pam; Flt1; Eno2; Nos2; Hba2; Actr3; Esr1; Tgfb1; C3; Ptn; Wnt7a; Map1b; Igfbp2; Ccna2; Cryab; Drd1; Igf1; Igf2; Col1a1; Vegfa; Bdh1; Slc6a4; Cyp1b1; Serpina1; Tacr1; Pdgfb; Tfpi	0.02	0.0796	Eef2|1.61683041435;Calr|1.73206176203;Col1a1|2.07610887097;Arpc1b|1.51175040519;Hsd11b1|0.586716859371;Ass1|1.58437761069;Pcna|1.86030204962;Grn|1.81765749778;Cryab|0.422419252692;Crp|0.663227877121;Glrx|2.39056893901;Ramp2|0.529555979297;Hpgd|0.440072016461	13
GO:1902882	regulation of response to oxidative stress	biological_process	1	0.0168967	0.0437395	Stox1	0.0201	0.0796	P4hb|1.99028654687;Rack1|1.59933499584;Hspb1|0.508145849496;Parp1|1.6160596753;Fbln5|0.628227194492;Glrx|2.39056893901	6
GO:0006695	cholesterol biosynthetic process	biological_process	6	0.0735765	0.127735	Acat2; Apoe; Cftr; Hmgcs2; Fdps; G6pd	0.0202	0.0796	Apoa1|0.663885267275;G6pdx|1.71984091913;Cyb5r3|0.579101849134;Dhcr7|1.52420537897	4
GO:0050829	defense response to Gram-negative bacterium	biological_process	22	0.000150129	0.0010261	Hist1h2bk; Defa5; Defb4; Defb5; Mmp7; Ear11; Camp; Il12b; Defb14; Defb22; Optn; Np4; Cst11; Nos2; Reg3g; Defa10; Slc11a1; Spaca4; Spaca7; Pycard; Mr1; Serpine1	0.0208	0.0796	Hmgb2|1.52456715021;Pycard|1.62420382166;Camp|1.67213822894;Ctsg|1.73336330935;Defb4|4.34575389948	5
GO:0060047	heart contraction	biological_process	2	0.346146	0.395824	Gpx1; Ace	0.0209	0.0796	Tpm1|0.643503555268;Atp1a2|0.428096030425;Jup|0.599120153973;Pde5a|0.529580401355;Atp2b4|0.563799743261;Atp1b1|2.20315137873;Gnao1|0.462588473205;Dmd|0.639097744361;P2rx4|1.74109589041;S100a1|0.438468550593;Cxadr|0.66590519703	11
GO:0002757	immune response-activating signal transduction	biological_process	1	0.0462996	0.0866363	Zc3h12a	0.0209	0.0796	Ezr|0.656707842574;Ptpn6|1.62356575463;Ptprc|1.98943323727;Mnda|2.36263736264;Myo1g|1.58617710583;Dusp3|0.650964812713;LOC691828|2.39048081593;P20767|1.78173550587;Nckap1l|2.28395669291;Dhx58|1.63210870659;Bpifb1|13.1333333333;ENSRNOG00000046401|1.61936385879;Cyba|1.90019860973;Erbin|0.565180586907;Cd14|2.0501489573	15
GO:1901019	regulation of calcium ion transmembrane transporter activity	biological_process	2	0	0	Cav3; Ank2	0.021	0.0796	Ahnak|0.48395581273;Atp1a2|0.428096030425;Hspa2|0.592206502854;Atp1b1|2.20315137873;Dmd|0.639097744361;S100a1|0.438468550593	6
GO:2000406	positive regulation of T cell migration	biological_process	5	0.0221713	0.0524328	Ccl20; Cxcl10; Cxcl12; Aif1; Pycard	0.0212	0.0796	Pycard|1.62420382166;Aif1|2.15783410138;Itgb3|0.294629660043	3
GO:0090330	regulation of platelet aggregation	biological_process	1	0.129191	0.182814	Syk	0.0212	0.0796	Fgg|0.616774193548;Cd9|0.496165644172;Serpine2|1.80320460148	3
GO:0060305	regulation of cell diameter	biological_process	1	0	0	Plek	0.0213	0.0796	Plek|0.64198757764	1
GO:1900035	negative regulation of cellular response to heat	biological_process	1	0	0	Cd34	0.0213	0.0796	Cd34|0.45417070805	1
GO:0018917	fluorene metabolic process	biological_process	1	0	0	Cyp4b1	0.0213	0.0796	Cyp4b1|0.540247287409	1
GO:1904237	positive regulation of substrate-dependent cell migration, cell attachment to substrate	biological_process	1	0.0168967	0.0437395	Fn1	0.0213	0.0796	Fn1|1.88724584104	1
GO:1905222	atrioventricular canal morphogenesis	biological_process	1	0	0	Eng	0.0213	0.0796	Eng|0.536045314109	1
GO:0036345	platelet maturation	biological_process	1	0.0168967	0.0437395	Fgg	0.0213	0.0796	Fgg|0.616774193548	1
GO:0015729	oxaloacetate transport	biological_process	1	0	0	Slc25a10	0.0213	0.0796	Slc25a10|1.77323103154	1
GO:0071423	malate transmembrane transport	biological_process	1	0	0	Slc25a10	0.0213	0.0796	Slc25a10|1.77323103154	1
GO:0048773	erythrophore differentiation	biological_process	1	0	0	Sod2	0.0213	0.0796	Sod2|2.97511848341	1
GO:2001202	negative regulation of transforming growth factor-beta secretion	biological_process	1	0.0168967	0.0437395	Fn1	0.0213	0.0796	Fn1|1.88724584104	1
GO:0015743	malate transport	biological_process	1	0	0	Slc25a10	0.0213	0.0796	Slc25a10|1.77323103154	1
GO:0010925	positive regulation of inositol-polyphosphate 5-phosphatase activity	biological_process	1	0	0	Plek	0.0213	0.0796	Plek|0.64198757764	1
GO:0060739	mesenchymal-epithelial cell signaling involved in prostate gland development	biological_process	1	0	0	Tnc	0.0213	0.0796	Tnc|1.84518451845	1
GO:0044140	negative regulation of growth of symbiont on or near host surface	biological_process	1	0.0462996	0.0866363	Camp	0.0213	0.0796	Camp|1.67213822894	1
GO:1902168	response to catechin	biological_process	1	0	0	Gstm2	0.0213	0.0796	Gstm2|0.464921926545	1
GO:0071329	cellular response to sucrose stimulus	biological_process	1	0	0	Calcrl	0.0213	0.0796	Calcrl|0.578460701659	1
GO:0034395	regulation of transcription from RNA polymerase II promoter in response to iron	biological_process	1	0.0462996	0.0866363	Hmox1	0.0213	0.0796	Hmox1|2.28764897075	1
GO:0001869	negative regulation of complement activation, lectin pathway	biological_process	2	0	0	A2m; Serping1	0.0213	0.0796	Serping1|1.86011656953	1
GO:0061108	seminal vesicle epithelium development	biological_process	1	0	0	Serpine2	0.0213	0.0796	Serpine2|1.80320460148	1
GO:0001315	age-dependent response to reactive oxygen species	biological_process	1	0	0	Sod2	0.0213	0.0796	Sod2|2.97511848341	1
GO:0003069	acetylcholine-mediated vasodilation involved in regulation of systemic arterial blood pressure	biological_process	1	0	0	Sod2	0.0213	0.0796	Sod2|2.97511848341	1
GO:1903280	negative regulation of calcium:sodium antiporter activity	biological_process	1	0	0	Atp1a2	0.0213	0.0796	Atp1a2|0.428096030425	1
GO:0019322	pentose biosynthetic process	biological_process	2	0	0	Pgd; G6pd	0.0213	0.0796	G6pdx|1.71984091913	1
GO:0014739	positive regulation of muscle hyperplasia	biological_process	1	0	0	Aif1	0.0213	0.0796	Aif1|2.15783410138	1
GO:0032307	negative regulation of prostaglandin secretion	biological_process	1	0	0	Acsl4	0.0213	0.0796	Acsl4|1.60786065208	1
GO:0030845	phospholipase C-inhibiting G-protein coupled receptor signaling pathway	biological_process	1	0	0	Plek	0.0213	0.0796	Plek|0.64198757764	1
GO:0014895	smooth muscle hypertrophy	biological_process	1	0	0	Cyba	0.0213	0.0796	Cyba|1.90019860973	1
GO:0052047	interaction with other organism via secreted substance involved in symbiotic interaction	biological_process	1	0	0	Fn1	0.0213	0.0796	Fn1|1.88724584104	1
GO:0018106	peptidyl-histidine phosphorylation	biological_process	1	0	0	Nme2	0.0213	0.0796	Nme2|1.56329373208	1
GO:1904172	positive regulation of bleb assembly	biological_process	1	0.0168967	0.0437395	Anln	0.0213	0.0796	P2rx7|0.625034387895	1
GO:0099555	trans-synaptic signaling by nitric oxide, modulating synaptic transmission	biological_process	1	0	0	Gucy1b3	0.0213	0.0796	Gucy1b3|0.553978033753	1
GO:0002642	positive regulation of immunoglobulin biosynthetic process	biological_process	1	0	0	Mzb1	0.0213	0.0796	Mzb1|3.02362669817	1
GO:0071976	cell gliding	biological_process	1	0	0	Myo1g	0.0213	0.0796	Myo1g|1.58617710583	1
GO:0015709	thiosulfate transport	biological_process	1	0	0	Slc25a10	0.0213	0.0796	Slc25a10|1.77323103154	1
GO:1902356	oxaloacetate(2-) transmembrane transport	biological_process	1	0	0	Slc25a10	0.0213	0.0796	Slc25a10|1.77323103154	1
GO:0010920	negative regulation of inositol phosphate biosynthetic process	biological_process	1	0.0168967	0.0437395	Plek	0.0213	0.0796	Plek|0.64198757764	1
GO:0003106	negative regulation of glomerular filtration by angiotensin	biological_process	1	0	0	Cyba	0.0213	0.0796	Cyba|1.90019860973	1
GO:0006043	glucosamine catabolic process	biological_process	1	0	0	Gnpda1	0.0213	0.0796	Gnpda1|1.89986528963	1
GO:0006936	muscle contraction	biological_process	12	0.0188316	0.0459903	Trim63; Cald1; Myh1; Myh6; Lmod1; Mylk2; Clcn1; Tnnt1; Drd1; Mybpc1; Mybpc3; Tmod2	0.0213	0.0797	Myh14|0.629564709319;Eef2|1.61683041435;Mylk|0.624657534247;Tpm1|0.643503555268;Cald1|0.420927152318;Atp1a2|0.428096030425;Jup|0.599120153973;Pde5a|0.529580401355;Atp1b1|2.20315137873;Ncf1|2.40915953699;Npnt|0.604711289859;Dmd|0.639097744361;Calcrl|0.578460701659;P2rx4|1.74109589041;Lmod1|0.595536959554	15
GO:0006261	DNA-dependent DNA replication	biological_process	2	0.526219	0.564636	Wdhd1; RGD1561931	0.0216	0.0806	Parp1|1.6160596753;Pcna|1.86030204962;Fen1|1.57958477509;Mcm3|2.34547524189;Mcm4|2.43696969697;Mcm6|1.99143372408;Mcm5|1.69991438356;Pold1|1.68582375479	8
GO:0032946	positive regulation of mononuclear cell proliferation	biological_process	2	0.00792547	0.0295982	Csf1; Il12b	0.0216	0.0806	Spta1|0.558233890215;Coro1a|1.50814995925;Ptprc|1.98943323727;Pycard|1.62420382166;Nckap1l|2.28395669291;Aif1|2.15783410138;Bst1|0.561036372696;Cd74|1.72976680384	8
GO:1904036	negative regulation of epithelial cell apoptotic process	biological_process	1	0.0462996	0.0866363	Hmox1	0.0216	0.0806	Fgb|0.603351955307;Fgg|0.616774193548;Hmox1|2.28764897075;Ramp2|0.529555979297	4
GO:0000027	ribosomal large subunit assembly	biological_process	1	0.90621	0.919131	Rpl10l	0.0216	0.0806	Rpl12|1.63235916984;Rpl3|1.59048027444;LOC689899|1.59479717813;Rpl11|1.60337892196	4
GO:0060761	negative regulation of response to cytokine stimulus	biological_process	1	0.129191	0.182814	Klf4	0.0216	0.0806	Apoa1|0.663885267275;Ptprc|1.98943323727;Arg1|2.08597046414;Il1rn|3.28953488372	4
GO:0051014	actin filament severing	biological_process	1	0.279467	0.331735	Gsn	0.0219	0.0808	Fmnl1|1.52014652015;Gmfg|1.78898658029	2
GO:0001955	blood vessel maturation	biological_process	5	0.000106285	0.000741825	Cdh5; Lyl1; S1pr1; Cd44; Reck	0.0219	0.0808	Cdh5|0.478181343089;Reck|0.475603864734	2
GO:0061042	vascular wound healing	biological_process	1	0.129191	0.182814	Cd34	0.0219	0.0808	Mcam|0.63216374269;Cd34|0.45417070805	2
GO:0016338	calcium-independent cell-cell adhesion via plasma membrane cell-adhesion molecules	biological_process	4	0.00528514	0.0227141	Cldn5; Cldn11; Cadm1; Ceacam1	0.0219	0.0808	Cadm1|0.557687037545;Cldn5|0.46875	2
GO:0060263	regulation of respiratory burst	biological_process	1	0.0462996	0.0866363	Rac2	0.0219	0.0808	Rac2|2.12288786482;Jchain|3.11890951276	2
GO:0046485	ether lipid metabolic process	biological_process	1	0.129191	0.182814	Tmem86a	0.0219	0.0808	Fasn|1.70159774436;Agps|1.54710458081	2
GO:0045988	negative regulation of striated muscle contraction	biological_process	1	0.0846737	0.1339	Atp1a2	0.0219	0.0808	Atp1a2|0.428096030425;Pde5a|0.529580401355	2
GO:0002138	retinoic acid biosynthetic process	biological_process	1	0.228157	0.282087	Aldh1a1	0.0219	0.0808	Aldh1a1|0.417704011065;Dhrs9|2.36100196464	2
GO:0007586	digestion	biological_process	2	0.700567	0.726719	Ucn3; Pgc	0.0223	0.0821	Ezr|0.656707842574;Apoa1|0.663885267275;Tjp2|0.550111982083;Aqp1|0.492387033399;F11r|0.627275353944;P2rx7|0.625034387895;Apoa2|0.533185294843;Scarb1|2.03350395533	8
GO:0007613	memory	biological_process	20	0.0151731	0.0437395	S100b; Psen2; Chrna7; Fen1; Asic1; Kcnk2; Cyp7b1; Cacna1d; Htr7; Glp1r; Drd1; Itga8; Igf1; Igf2; Il1rn; Mapt; Slc6a4; Shank3; Bdnf; Atp1a3	0.023	0.0847	Serpinf1|1.6296875;Lgmn|3.18071476736;Mecp2|0.646116241173;Itga8|0.472571716155;Fen1|1.57958477509;Shank3|0.491952232606;Il1rn|3.28953488372;Prkcz|0.524296675192	8
GO:0050853	B cell receptor signaling pathway	biological_process	9	0.00920881	0.0335593	Ctla4; Txk; Nckap1l; Syk; Mnda; Lat2; Tec; Bcar1; Ptpn6	0.0231	0.0847	Ptpn6|1.62356575463;Ptprc|1.98943323727;Mnda|2.36263736264;LOC691828|2.39048081593;P20767|1.78173550587;Nckap1l|2.28395669291;ENSRNOG00000046401|1.61936385879	7
GO:0030149	sphingolipid catabolic process	biological_process	1	0.0168967	0.0437395	Sgpl1	0.0233	0.0848	Gm2a|3.11236660389;Sgpl1|2.0775308642;Hexa|1.74099099099	3
GO:0032753	positive regulation of interleukin-4 production	biological_process	6	0.0103119	0.0373194	Nlrp3; Il33; Havcr2; Prkcz; Prg2; Cd28	0.0233	0.0848	Epx|0.42702116115;Prg2|0.65636731158;Prkcz|0.524296675192	3
GO:0031295	T cell costimulation	biological_process	11	7.64e-06	5.76e-05	Pdcd1lg2; Efnb1; Efnb2; Ccl19; Cav1; Icos; Cd28; Cd86; Lgals1; Lgals8; Cd274	0.0233	0.0848	Dpp4|0.458444390598;Cav1|0.316088686754;Efnb2|0.297384914632	3
GO:0048821	erythrocyte development	biological_process	9	0.000467311	0.00289368	Bpgm; Sox6; Nckap1l; Hba1; Hba2; Hbb; Rhd; G6pd; Cited2	0.0233	0.0848	G6pdx|1.71984091913;Bpgm|0.499779346867;Nckap1l|2.28395669291	3
GO:0019730	antimicrobial humoral response	biological_process	2	0.00219519	0.010501	Bcl3; Np4	0.0233	0.0848	Fgb|0.603351955307;Ctsg|1.73336330935;Jchain|3.11890951276	3
GO:0010769	regulation of cell morphogenesis involved in differentiation	biological_process	1	0	0	Cntn2	0.0233	0.0851	Fn1|1.88724584104;Calr|1.73206176203;Apoa1|0.663885267275;Ilk|0.654486835035;Ager|0.344349433788;Lims1|0.619696580098;Gdi1|0.645092838196;Tgfb1i1|0.623172103487;Col1a1|2.07610887097;Akap5|0.502024291498;Dab2|1.64060529634;Rap2a|0.656498252304;Shank3|0.491952232606;Epb41l5|0.595530726257;Baiap2|1.58993660856;Itgb3|0.294629660043	16
GO:0030031	cell projection assembly	biological_process	7	0.00861338	0.0316903	Rhobtb3; Capg; Parvg; Nckap1l; Rac2; Cyfip2; Pdgfb	0.0236	0.0858	Ezr|0.656707842574;Mylk|0.624657534247;Lama5|0.627093740817;Rdx|0.626122212569;Capg|2.24339430894;Rac2|2.12288786482;Rala|0.592634242339;Podxl|0.45975;Rab5a|0.631673052363;Atp6v1d|1.74010791367;Aif1|2.15783410138;Aqp1|0.492387033399;P2rx7|0.625034387895;Cdh13|0.655297735533	14
GO:0045576	mast cell activation	biological_process	7	2.45e-05	0.000180984	Fcer1g; Fcgr2a; Fcgr2b; Mrgprx2; Ndrg1; Lcp2; Serpine1	0.0242	0.088	Rac2|2.12288786482;Cd48|0.642937535172;Hmox1|2.28764897075;Enpp3|3.07952622673;Fgr|2.07490458015	5
GO:0097421	liver regeneration	biological_process	11	0.11047	0.168317	Vtn; Cpb2; Vwf; Shh; Adrb2; Cftr; Alas2; Flt1; Tgfb1; Rapgef3; Hmox1	0.0242	0.088	Rps16|1.68678414097;Pcna|1.86030204962;Rpl32|1.63344051447;Hmox1|2.28764897075;Rps15|1.69835466179	5
GO:0033365	protein localization to organelle	biological_process	4	0.0903521	0.142096	Cntln; Cngb1; Ahi1; Ank2	0.0246	0.089	Sptbn1|0.558036945134;Hspa5|1.65321507761;Ezr|0.656707842574;Calr|1.73206176203;Rdx|0.626122212569;Ehd1|0.530470557984;Jup|0.599120153973;Parp1|1.6160596753;Gnaq|0.560319573901;Hk2|2.25623700624;Col1a1|2.07610887097;Akap5|0.502024291498;Rac2|2.12288786482;Osbpl8|1.93063872255;Spcs2|1.58734693878;Dag1|0.662337662338;Rpl11|1.60337892196;Atp6v1d|1.74010791367;Srpra|2.12962962963;Bcap29|1.62721893491…	29
GO:0043536	positive regulation of blood vessel endothelial cell migration	biological_process	11	0.0037761	0.0165976	Nfe2l2; Amot; Angpt1; Fgfr1; Kdr; Tgfb1; Igf1; Igf2; Vegfa; Fgf18; Pdgfb	0.0246	0.089	Thbs1|0.257165109034;Hspb1|0.508145849496;Hmox1|2.28764897075;P2rx4|1.74109589041	4
GO:0045995	regulation of embryonic development	biological_process	3	0.059657	0.106537	Nfe2l2; Lama2; Racgap1	0.0248	0.0896	Lama5|0.627093740817;Apoa1|0.663885267275;Rack1|1.59933499584;Lama3|0.646818447169;Dag1|0.662337662338;Kdm1a|1.55186064925;Il1rn|3.28953488372	7
GO:0006612	protein targeting to membrane	biological_process	3	0.781895	0.803863	Ncf1; Zdhhc15; Zdhhc2	0.0248	0.0896	Sptbn1|0.558036945134;Myo1c|0.546201232033;Gdi1|0.645092838196;Ank1|0.515625;Ncf1|2.40915953699;Srpra|2.12962962963;Sec61b|2.03913228413	7
GO:0030224	monocyte differentiation	biological_process	1	0.699341	0.72638	Vegfa	0.0254	0.0913	Fasn|1.70159774436;Pir|0.62924707801;Cd74|1.72976680384	3
GO:0071276	cellular response to cadmium ion	biological_process	7	0.0481099	0.0894778	Ncf1; Mmp9; Gsn; Cyp2a3; Hmox1; Cybb; Mt3	0.0254	0.0913	Ncf1|2.40915953699;Cybb|2.21135326913;Hmox1|2.28764897075	3
GO:0071361	cellular response to ethanol	biological_process	8	0.0070856	0.0291657	Birc5; Apoe; Sod2; Ccl7; Prkce; Cybb; Spi1; Kif5a	0.0254	0.0913	Sptbn2|0.481331168831;Sod2|2.97511848341;Cybb|2.21135326913	3
GO:0002544	chronic inflammatory response	biological_process	5	0.00219893	0.010501	Ccl11; S100a9; Ptges; Ccl2; Bdnf	0.0254	0.0913	Thbs1|0.257165109034;S100a8|2.58813364055;Il1rn|3.28953488372	3
GO:0007492	endoderm development	biological_process	3	0.637586	0.66754	Pthlh; Tgfb1; Hnf1b	0.0255	0.0913	Fn1|1.88724584104;Itgb2|2.78073654391;Col4a2|0.630773936984;Epb41l5|0.595530726257;Mmp8|2.22303664921	5
GO:0044794	positive regulation by host of viral process	biological_process	3	0.00719303	0.0291657	Apoe; Cav2; Ceacam1	0.0259	0.0919	Ppib|1.53056027165;Cav2|0.386678455644	2
GO:0010046	response to mycotoxin	biological_process	4	0.000618497	0.00372103	Abcb1a; Abcb1b; Havcr1; Lcn2	0.0259	0.0919	Ass1|1.58437761069;Lcn2|5.62008281573	2
GO:0006527	arginine catabolic process	biological_process	1	0.177607	0.231261	Nos2	0.0259	0.0919	Atp2b4|0.563799743261;Arg1|2.08597046414	2
GO:0019886	antigen processing and presentation of exogenous peptide antigen via MHC class II	biological_process	4	0.0268714	0.0626647	Fcer1g; Ifi30; Fcgr2b; Ctse	0.0259	0.0919	Ifi30|2.79582366589;Cd74|1.72976680384	2
GO:0006030	chitin metabolic process	biological_process	1	0	0	Chia	0.0259	0.0919	Chia|7.95546558704;Chi3l1|4.03610411419	2
GO:0008299	isoprenoid biosynthetic process	biological_process	3	0.144787	0.200444	Ispd; Hmgcs2; Fdps	0.0262	0.0925	Aldh1a1|0.417704011065;Fdps|1.67161410019;Dhrs9|2.36100196464;Idi1|1.60421237385	4
GO:0006730	one-carbon metabolic process	biological_process	8	0.00542316	0.0231617	Car3; Car4; Car6; Car13; Aldh1l2; Dhfr; Gnmt; Mthfd2l	0.0262	0.0925	Ca2|0.53886602652;Ca1|0.361910241657;Car4|0.35927456382;Shmt2|2.048441247	4
GO:0097191	extrinsic apoptotic signaling pathway	biological_process	5	0.493574	0.534966	Tnf; Bid; Il33; Tgfb1; Cd70	0.0262	0.0925	Fgb|0.603351955307;Fgg|0.616774193548;Thbs1|0.257165109034;Ptprc|1.98943323727;Lgals3|2.62478386167;Pycard|1.62420382166;Hmox1|2.28764897075;Lcn2|5.62008281573;P2rx7|0.625034387895;Gabarap|1.53860819828	10
GO:0050806	positive regulation of synaptic transmission	biological_process	10	0.0012205	0.00699724	Tnf; S100b; Lgi1; Rims4; Syt1; Ccl2; Prkcz; Snca; Grik2; Clstn2	0.0262	0.0925	Ca2|0.53886602652;Lgmn|3.18071476736;Mecp2|0.646116241173;Shank3|0.491952232606;Baiap2|1.58993660856;Mpp2|0.615467239527;Sqstm1|1.97536295645;Prkcz|0.524296675192;Efnb2|0.297384914632;Serpine2|1.80320460148	10
GO:0019222	regulation of metabolic process	biological_process	3	0.00343615	0.0153154	Lep; Ntrk2; Bdnf	0.0265	0.0934	Ahnak|0.48395581273;Hspa5|1.65321507761;Fn1|1.88724584104;C4|3.02103467879;C4b|1.57454545455;Eef2|1.61683041435;Hsp90b1|1.62235915493;Ezr|0.656707842574;Mylk|0.624657534247;Gapdh|1.52813141684;Calr|1.73206176203;Fgb|0.603351955307;Rdx|0.626122212569;Ehd4|0.50942408377;Serpina3l|0.656045965004;Serpinh1|1.59017112769;Itgb1|0.596683530073;Anxa3|0.491883915396;Serpina3c|0.374103639562;Eif4a1|1.659031…	199
GO:0060048	cardiac muscle contraction	biological_process	12	0.0117092	0.0419494	Atp1b1; Slc8a1; Psen2; Kcne5; Myh6; Tnnt1; Vegfb; Ank2; Mybpc3; Gaa; Atp1a2; Atp1a3	0.0267	0.094	Tpm1|0.643503555268;Atp1a2|0.428096030425;Jup|0.599120153973;Pde5a|0.529580401355;Atp1b1|2.20315137873;Dmd|0.639097744361;P2rx4|1.74109589041	7
GO:0019233	sensory perception of pain	biological_process	16	0.0265898	0.0622692	P2ry1; P2ry2; Dlg2; Bdkrb1; Asic1; Grm3; Grm8; Il12b; Ace; Aloxe3; Cacna1b; Prx; Tac1; Il1rn; Ednrb; Tacr1	0.027	0.095	Ace|0.467519438174;Mecp2|0.646116241173;Ctss|2.4877353109;Aqp1|0.492387033399;Lxn|0.55840684309;P2rx7|0.625034387895;P2rx4|1.74109589041;Il1rn|3.28953488372	8
GO:0030816	positive regulation of cAMP metabolic process	biological_process	9	5.14e-06	3.88e-05	Ramp2; Calcr; Ghrh; Cxcl9; Cxcl10; Cxcl11; Cxcr3; Pf4; Ghrhr	0.0276	0.097	Rack1|1.59933499584;Nme2|1.56329373208;Akap5|0.502024291498;Akap12|0.564986737401;Pf4|0.19866782508;Calcrl|0.578460701659;Ramp2|0.529555979297	7
GO:0021591	ventricular system development	biological_process	3	0.257298	0.314271	Spag6; Cenpf; Sema6d	0.0277	0.0972	Mecp2|0.646116241173;Numb|0.592405063291;Aqp1|0.492387033399	3
GO:0033137	negative regulation of peptidyl-serine phosphorylation	biological_process	5	0.081871	0.1339	Ppm1f; Nck2; Cav1; Smad7; Inpp5j	0.0277	0.0972	Rack1|1.59933499584;Dmd|0.639097744361;Ppm1f|0.589512263885	3
GO:0043537	negative regulation of blood vessel endothelial cell migration	biological_process	5	0.0165646	0.0437395	Apoe; Dll4; Acvrl1; Tgfb1; Jup	0.0277	0.0972	Jup|0.599120153973;Thbs1|0.257165109034;Mecp2|0.646116241173	3
GO:0043297	apical junction assembly	biological_process	1	0.279467	0.331735	Cldn19	0.0278	0.0974	Vcl|0.564320701212;Myo1c|0.546201232033;Cgn|0.642938173568;Ramp2|0.529555979297	4
GO:0001706	endoderm formation	biological_process	3	0.0978825	0.152376	Sox7; Dusp2; Gata4	0.0278	0.0974	Fn1|1.88724584104;Itgb2|2.78073654391;Col4a2|0.630773936984;Mmp8|2.22303664921	4
GO:0045638	negative regulation of myeloid cell differentiation	biological_process	3	0.257298	0.314271	Dll1; Zbtb16; Gata2	0.028	0.0981	Hspa9|1.63764404609;Tjp2|0.550111982083;Nme2|1.56329373208;Pf4|0.19866782508;Cldn18|0.611788617886	5
GO:0046058	cAMP metabolic process	biological_process	1	0.0168967	0.0437395	Cacnb4	0.0283	0.0988	Rack1|1.59933499584;Nme2|1.56329373208;Gucy1b3|0.553978033753;Nucb2|1.54495100128;Gucy1a3|0.580055401662;Akap5|0.502024291498;Akap12|0.564986737401;Pf4|0.19866782508;Calcrl|0.578460701659;Ramp2|0.529555979297	10
GO:0072073	kidney epithelium development	biological_process	1	0.0168967	0.0437395	Pax8	0.0287	0.1	Lama5|0.627093740817;Ilk|0.654486835035;Basp1|1.61402753873;Podxl|0.45975;Npnt|0.604711289859;Cd34|0.45417070805;Aqp1|0.492387033399;Efnb2|0.297384914632	8
GO:0006937	regulation of muscle contraction	biological_process	3	0.198604	0.254063	Mylk2; Tnnt1; Atp1a2	0.0288	0.101	Atp1a2|0.428096030425;Jup|0.599120153973;Pde5a|0.529580401355;Atp1b1|2.20315137873;Ncf1|2.40915953699;Npnt|0.604711289859;Dmd|0.639097744361;Calcrl|0.578460701659;P2rx4|1.74109589041	9
GO:0007611	learning or memory	biological_process	17	0.00178771	0.00945649	S100b; Psen2; Chrna7; Vip; Thra; Man2b1; Egr2; Ptprz1; Picalm; Glp1r; Gm2a; Mapt; Shank3; Shc3; Tacr1; Bdnf; Tmod2	0.0289	0.101	Itgb1|0.596683530073;Atp1a2|0.428096030425;Serpinf1|1.6296875;Prkar2b|0.624404446797;Gm2a|3.11236660389;Lgmn|3.18071476736;Mecp2|0.646116241173;Itga8|0.472571716155;Fen1|1.57958477509;Shank3|0.491952232606;Il1rn|3.28953488372;Prkcz|0.524296675192;Efnb2|0.297384914632	13
GO:0006942	regulation of striated muscle contraction	biological_process	2	0.0178975	0.0439142	Mybpc3; Atp1a2	0.0292	0.102	Atp1a2|0.428096030425;Jup|0.599120153973;Pde5a|0.529580401355;Atp1b1|2.20315137873;Dmd|0.639097744361;P2rx4|1.74109589041	6
GO:0006885	regulation of pH	biological_process	5	0.0369044	0.0804694	Atp6v0a4; Slc4a5; Slc9a7; Ednrb; Slc26a4	0.0292	0.102	Ca2|0.53886602652;Slc4a1|0.432125241261;Atp6v1b2|1.55403087479;Atp6v0d1|1.58775877588;Atp6v1h|1.51256077796;Atp6v0c|2.19339622642	6
GO:0046068	cGMP metabolic process	biological_process	2	0.00792547	0.0295982	Pde5a; Pde9a	0.0294	0.102	Thbs1|0.257165109034;Pde5a|0.529580401355;Gucy1b3|0.553978033753;Gucy1a3|0.580055401662;Aqp1|0.492387033399	5
GO:0017144	drug metabolic process	biological_process	9	0.00139043	0.0076272	Fmo1; Fmo2; Fmo3; Cyp2b2; Cyp2b3; Cyp2d4; Cyp2e1; Aox3; Sult1a1	0.0294	0.102	Cyp4b1|0.540247287409;Dpep1|0.507411907655;Fmo1|0.410974499089;Aox3|0.615996145507;Aox1|0.514872334825	5
GO:2001244	positive regulation of intrinsic apoptotic signaling pathway	biological_process	5	0.208212	0.265779	Ripk3; Bub1; S100a9; Cav1; Pmaip1	0.0295	0.102	Rack1|1.59933499584;S100a8|2.58813364055;S100a9|2.83312883436;Serinc3|0.515737161789	4
GO:0032651	regulation of interleukin-1 beta production	biological_process	2	0.00219519	0.010501	S1pr3; F2r	0.0295	0.102	Apoa1|0.663885267275;Hspb1|0.508145849496;Pycard|1.62420382166;P2rx7|0.625034387895	4
GO:0008631	intrinsic apoptotic signaling pathway in response to oxidative stress	biological_process	5	0.0165646	0.0437395	Gpx1; Sod2; Melk; Mapt; Cyp1b1	0.0295	0.102	P4hb|1.99028654687;Hspb1|0.508145849496;Parp1|1.6160596753;Sod2|2.97511848341	4
GO:0033189	response to vitamin A	biological_process	12	0.0024254	0.0115022	Mmp9; Arg1; Abcb1a; Abcb1b; Muc5ac; Cd44; Map1b; Gata4; Vegfa; Lrat; Cyp26a1; Bdnf	0.0295	0.102	Ager|0.344349433788;Sftpa1|3.1012482663;Sftpb|1.65775656325;Arg1|2.08597046414	4
GO:0042445	hormone metabolic process	biological_process	4	0.0741875	0.127735	Lep; Agt; Ghrhr; Hsd17b13	0.0298	0.103	Aldh1a1|0.417704011065;Scpep1|1.71255934398;Enpep|0.576306803257;Akr1b8|2.21818181818;Sgpl1|2.0775308642;Dab2|1.64060529634;Dhcr7|1.52420537897;Dhrs9|2.36100196464;Kdm1a|1.55186064925;Scarb1|2.03350395533	10
GO:0060325	face morphogenesis	biological_process	7	0.0658588	0.11703	Tcf7l2; Schip1; Tfap2a; Tgfb1; Sgpl1; Col1a1; Stra6	0.0301	0.103	Col1a1|2.07610887097;Rras|0.585365853659;Sgpl1|2.0775308642	3
GO:2001212	regulation of vasculogenesis	biological_process	2	0.00219519	0.010501	Hey1; Emp2	0.0302	0.103	Cd34|0.45417070805;Ramp2|0.529555979297	2
GO:0018158	protein oxidation	biological_process	1	0.0462996	0.0866363	Gpx1	0.0302	0.103	Apoa1|0.663885267275;Apoa2|0.533185294843	2
GO:2000651	positive regulation of sodium ion transmembrane transporter activity	biological_process	1	0.177607	0.231261	Glrx	0.0302	0.103	Atp1b1|2.20315137873;Dmd|0.639097744361	2
GO:0000050	urea cycle	biological_process	2	0.100898	0.154421	Otc; Arg1	0.0302	0.103	Ass1|1.58437761069;Arg1|2.08597046414	2
GO:0021670	lateral ventricle development	biological_process	1	0.474899	0.515856	Numb	0.0302	0.103	Numb|0.592405063291;Aqp1|0.492387033399	2
GO:0071377	cellular response to glucagon stimulus	biological_process	7	9.24e-06	6.95e-05	Gcgr; Arg1; Gjb2; Pck1; Glp1r; Fgf21; Serpine1	0.0302	0.103	Ass1|1.58437761069;Arg1|2.08597046414	2
GO:0034380	high-density lipoprotein particle assembly	biological_process	1	0.279467	0.331735	Apoe	0.0302	0.103	Apoa1|0.663885267275;Apoa2|0.533185294843	2
GO:1902617	response to fluoride	biological_process	1	0.380425	0.428194	Col1a1	0.0302	0.103	Col1a1|2.07610887097;Pon1|0.524076671342	2
GO:0001878	response to yeast	biological_process	2	0.074225	0.127735	Ncf1; Cd86	0.0302	0.103	Mpo|2.06356137797;Ncf1|2.40915953699	2
GO:0071712	ER-associated misfolded protein catabolic process	biological_process	1	0.474899	0.515856	Sdf2l1	0.0302	0.103	Sdf2l1|2.6720464816;Rnf185|1.71297192643	2
GO:0042102	positive regulation of T cell proliferation	biological_process	16	0.00530484	0.0227877	Pdcd1lg2; Efnb1; Ccl19; Lep; Nck2; Il12b; Nckap1l; Havcr2; Hes1; Cd28; Cd86; Slc4a1; Aif1; Vtcn1; Ceacam1; Cd274	0.0304	0.104	Spta1|0.558233890215;Coro1a|1.50814995925;Ptprc|1.98943323727;Pycard|1.62420382166;Nckap1l|2.28395669291;Aif1|2.15783410138	6
GO:0006941	striated muscle contraction	biological_process	6	0.0179707	0.0439965	Myh1; Myh6; Mylk2; Mybpc1; Mybpc3; Gaa	0.0304	0.104	Myh14|0.629564709319;Eef2|1.61683041435;Tpm1|0.643503555268;Atp1a2|0.428096030425;Jup|0.599120153973;Pde5a|0.529580401355;Atp1b1|2.20315137873;Dmd|0.639097744361;P2rx4|1.74109589041	9
GO:0071901	negative regulation of protein serine/threonine kinase activity	biological_process	4	0.0903521	0.142096	Lrp5; Dab2ip; Pkib; Pycard	0.0306	0.104	Map1|1.6413001912;Hspb1|0.508145849496;Ptpn6|1.62356575463;Pycard|1.62420382166;Prkar2b|0.624404446797;Dusp3|0.650964812713;Ptpn1|1.59941151744	7
GO:0006919	activation of cysteine-type endopeptidase activity involved in apoptotic process	biological_process	15	0.0372036	0.08109	Tnf; Bid; Dlc1; P2rx1; Nlrp3; Ifi27l2b; S100a9; Acer2; Snca; Col4a3; Tnfsf15; Stat1; Pycard; Pmaip1; F2r	0.0307	0.105	Rack1|1.59933499584;S100a8|2.58813364055;S100a9|2.83312883436;Pycard|1.62420382166;Ctsh|2.21367061356	5
GO:0032869	cellular response to insulin stimulus	biological_process	25	0.0159231	0.0437395	Dlc1; Ghr; Vldlr; Srd5a1; Pklr; Sgk1; Ccl2; Pck1; Prkcd; Prkcz; Pkm; Hmgcs2; Enpp1; Hdac9; Drd1; Ghrhr; Slc29a2; Apobec1; Stat1; Igf1; Myo5a; Ceacam1; Slc25a33; Serpine1; H2afz	0.0313	0.106	Myo1c|0.546201232033;Parp1|1.6160596753;Nucb2|1.54495100128;Osbpl8|1.93063872255;Cav2|0.386678455644;Ptpn1|1.59941151744;Smarcc1|1.75834508698;Baiap2|1.58993660856;Mzb1|3.02362669817;Ppat|1.51183673469;Lpin1|0.267964071856;Prkcz|0.524296675192	12
GO:0035924	cellular response to vascular endothelial growth factor stimulus	biological_process	7	0.0144378	0.0437395	Dll4; Ramp2; Dab2ip; Kdr; Flt1; Fn1; Vegfa	0.0313	0.106	Myo1c|0.546201232033;Hspb1|0.508145849496;Ramp2|0.529555979297;Cd63|2.64557640751	4
GO:0043270	positive regulation of ion transport	biological_process	3	0.00719303	0.0291657	P2rx1; P2ry1; Lep	0.0313	0.107	Mylk|0.624657534247;Ager|0.344349433788;Hspa2|0.592206502854;G6pdx|1.71984091913;Lgals3|2.62478386167;Akap5|0.502024291498;Atp1b1|2.20315137873;Dmd|0.639097744361;Shank3|0.491952232606;P2rx7|0.625034387895;P2rx4|1.74109589041;S100a1|0.438468550593;Efnb2|0.297384914632	13
GO:0060079	excitatory postsynaptic potential	biological_process	12	0.136334	0.190311	P2rx1; Chrna7; Grin3a; Ghrl; Adrb2; Ppp1r9a; Snca; Slc29a1; Grid2; Grik2; Bdnf; Mpp2	0.0314	0.107	Mecp2|0.646116241173;Slc29a1|0.428387096774;Shank3|0.491952232606;P2rx7|0.625034387895;Baiap2|1.58993660856;Mpp2|0.615467239527;P2rx4|1.74109589041;Prkcz|0.524296675192	8
GO:0032526	response to retinoic acid	biological_process	19	0.00262607	0.0123681	Lrp2; Apoe; Mmp9; Klf4; Gjb2; Aldh1a1; Shh; Ptges; Bmp2; Bmp6; Acer2; Igfbp2; Igfbp7; Drd1; Gata4; Lrat; Cyp26a1; Stra6; Tek	0.0314	0.107	Sftpa1|3.1012482663;Igf2r|1.75984077842;Serpinf1|1.6296875;Col1a1|2.07610887097;Ctsh|2.21367061356;Tnc|1.84518451845;Aqp1|0.492387033399;Muc1|1.90203632361	8
GO:0060840	artery development	biological_process	5	0.000630736	0.00376157	Shh; Acvrl1; Hey1; Bmpr2; Rapgef3	0.0322	0.109	Mylk|0.624657534247;Eng|0.536045314109;Col3a1|2.23564064801;Hpgd|0.440072016461;Efnb2|0.297384914632	5
GO:0048041	focal adhesion assembly	biological_process	3	0.318817	0.372869	Dlc1; Ajuba; Fermt2	0.0322	0.109	Fermt2|0.550039195192;Lims1|0.619696580098;Ppm1f|0.589512263885;Epb41l5|0.595530726257;Tek|0.579163008487	5
GO:0001570	vasculogenesis	biological_process	22	1.44e-05	0.000107468	Tmem100; Tgfbr3; Has2; Ramp2; Ntrk2; Amot; Shh; Cav1; Sox18; Egfl7; Heg1; Kdr; Rasip1; Flt1; Tgfb1; Hey1; Sgpl1; Fzd4; Wt1; Eng; Tek; Cited2	0.0322	0.109	Eng|0.536045314109;Sgpl1|2.0775308642;Cd34|0.45417070805;Ramp2|0.529555979297;Tek|0.579163008487	5
GO:0021680	cerebellar Purkinje cell layer development	biological_process	1	0.560075	0.595929	Naglu	0.0326	0.11	Hspa5|1.65321507761;Sptbn2|0.481331168831;Naglu|1.81038374718	3
GO:0046466	membrane lipid catabolic process	biological_process	1	0.0462996	0.0866363	Cyp1b1	0.0326	0.11	Gm2a|3.11236660389;Sgpl1|2.0775308642;Hexa|1.74099099099	3
GO:2000352	negative regulation of endothelial cell apoptotic process	biological_process	11	0.000412463	0.00257016	Ramp2; Nfe2l2; Angptl4; Angpt1; Fgb; Fgg; Kdr; Gata2; Fgf21; Tek; Serpine1	0.0326	0.11	Fgb|0.603351955307;Fgg|0.616774193548;Ramp2|0.529555979297	3
GO:0006638	neutral lipid metabolic process	biological_process	1	0.0168967	0.0437395	Snca	0.0326	0.11	Ces1d|0.65721455458;Apoa1|0.663885267275;Acsl4|1.60786065208;Apoc2|0.399164284143;Apoa2|0.533185294843;Scarb1|2.03350395533;Lpin1|0.267964071856	7
GO:0006811	ion transport	biological_process	9	0.0288997	0.0670061	P2rx1; Chrna7; Slco4a1; Cldn15; Slc4a5; Add2; Lcn2; Slco2a1; Pllp	0.0327	0.11	Ahnak|0.48395581273;Mylk|0.624657534247;Clic5|0.476907878489;Apoa1|0.663885267275;Ca2|0.53886602652;Atp1a2|0.428096030425;Ager|0.344349433788;Atp6v1a|1.55127118644;Hspa2|0.592206502854;Thbs1|0.257165109034;G6pdx|1.71984091913;Ace|0.467519438174;Coro1a|1.50814995925;Slc4a1|0.432125241261;Ptpn6|1.62356575463;Ptprc|1.98943323727;Atp2b4|0.563799743261;Atp6v1b2|1.55403087479;Clic3|0.599605522682;Atp6v…	66
GO:0032507	maintenance of protein location in cell	biological_process	2	0.0178975	0.0439142	Cav1; Mprip	0.0328	0.11	Hspa5|1.65321507761;Mprip|0.647610671357;Cav1|0.316088686754;Hk2|2.25623700624;Dag1|0.662337662338;Tmsb4x|0.574638233054	6
GO:0042310	vasoconstriction	biological_process	8	0.000282321	0.00181076	P2rx1; Cav1; Ace; Agt; Edn3; Htr7; Ednrb; Slc6a4	0.0328	0.11	Fgb|0.603351955307;Fgg|0.616774193548;Atp1a2|0.428096030425;Ace|0.467519438174;Cav1|0.316088686754;Manf|1.66651825467	6
GO:0007626	locomotory behavior	biological_process	23	0.00427559	0.0187376	Nav2; Htr2c; Sobp; Sod2; Park2; Negr1; Gnao1; Myo6; Apba1; Apba2; Sepp1; Gpr52; Gpr88; Espn; Hexa; Cacna1b; Mcoln3; Drd1; Tal1; Slc6a4; Shank3; Slc18a2; Gaa	0.0328	0.11	Atp1a2|0.428096030425;Dpp4|0.458444390598;Myo6|0.658645775042;Sod2|2.97511848341;Gnao1|0.462588473205;Mecp2|0.646116241173;Hexa|1.74099099099;Shank3|0.491952232606;Npc1|1.5821656051;Naglu|1.81038374718	10
GO:0050730	regulation of peptidyl-tyrosine phosphorylation	biological_process	4	0.148373	0.204452	Prkce; Itgb2; Pdgfb; Pdgfd	0.033	0.111	Ehd4|0.50942408377;Itgb2|2.78073654391;Rack1|1.59933499584;Ptpn6|1.62356575463;Pecam1|0.517684045062;Ptprc|1.98943323727;Ncf1|2.40915953699;Ptpn1|1.59941151744;Cd74|1.72976680384;Itgb3|0.294629660043;Prkcz|0.524296675192	11
GO:0032781	positive regulation of ATPase activity	biological_process	2	0.864356	0.880699	Atp1b1; Adrb2	0.0331	0.111	Hspa2|0.592206502854;Atp1b1|2.20315137873;Dnajb6|0.663522012579;Dnajc19|1.6621564482	4
GO:2001235	positive regulation of apoptotic signaling pathway	biological_process	5	0.421424	0.46894	Osm; Bid; Tgfbr1; Dab2ip; Prkcd	0.0333	0.112	Rack1|1.59933499584;Thbs1|0.257165109034;Ptprc|1.98943323727;S100a8|2.58813364055;S100a9|2.83312883436;Pycard|1.62420382166;Ctsh|2.21367061356;Serinc3|0.515737161789	8
GO:0070509	calcium ion import	biological_process	5	0.14749	0.203868	Slc8a1; Cacnb2; Trpv4; Cacna1b; Cacna1d	0.0337	0.113	Ace|0.467519438174;Coro1a|1.50814995925;Ptpn6|1.62356575463;Ptprc|1.98943323727;Lgals3|2.62478386167;Dmd|0.639097744361;P2rx7|0.625034387895;Itgb3|0.294629660043;Itpr1|0.662126919733;Cyba|1.90019860973	10
GO:0002768	immune response-regulating cell surface receptor signaling pathway	biological_process	1	0.0846737	0.1339	Vav1	0.0337	0.113	Ezr|0.656707842574;Pigr|2.62373453318;Ptpn6|1.62356575463;Ptprc|1.98943323727;Mnda|2.36263736264;Myo1g|1.58617710583;Dusp3|0.650964812713;LOC691828|2.39048081593;P20767|1.78173550587;Nckap1l|2.28395669291;ENSRNOG00000046401|1.61936385879	11
GO:0045088	regulation of innate immune response	biological_process	2	0.074225	0.127735	Dhx58; Fgr	0.0337	0.113	Serping1|1.86011656953;Myo1f|1.55677210057;Pycard|1.62420382166;Arg1|2.08597046414;Cadm1|0.557687037545;Dhx58|1.63210870659;Bpifb1|13.1333333333;Fgr|2.07490458015;Cyba|1.90019860973;Erbin|0.565180586907;Cd14|2.0501489573	11
GO:0021782	glial cell development	biological_process	2	0.0323589	0.0715404	Phgdh; Pdgfb	0.034	0.113	Ilk|0.654486835035;S100a8|2.58813364055;S100a9|2.83312883436;Cd9|0.496165644172;Dag1|0.662337662338;Dmd|0.639097744361	6
GO:0042107	cytokine metabolic process	biological_process	3	0	0	S100a7a; Tnfsf15; Trem1	0.034	0.113	Thbs1|0.257165109034;Hspb1|0.508145849496;Cybb|2.21135326913;Cma1|1.69668563776;Prg2|0.65636731158;Apoa2|0.533185294843	6
GO:0045921	positive regulation of exocytosis	biological_process	8	0.00542316	0.0231617	Sytl4; Vsnl1; Cftr; Cadps; Fgb; Fgg; Unc13b; Glrx	0.034	0.113	Fgb|0.603351955307;Itgb2|2.78073654391;Fgg|0.616774193548;Vsnl1|0.57345971564;Fgr|2.07490458015;Glrx|2.39056893901	6
GO:0006986	response to unfolded protein	biological_process	4	0.560843	0.596533	Park2; Dab2ip; Thbs4; Hspa1a	0.034	0.113	Hspa5|1.65321507761;Manf|1.66651825467;Dnajc3|1.58044444444;Stt3b|1.60581289737;Ptpn1|1.59941151744;Ubxn4|1.57528285466	6
GO:0046390	ribose phosphate biosynthetic process	biological_process	2	0	0	G6pd; Tkt	0.0342	0.114	G6pdx|1.71984091913;Nme2|1.56329373208;Gucy1b3|0.553978033753;Ak2|1.58905852417;Parp1|1.6160596753;Nucb2|1.54495100128;Gucy1a3|0.580055401662;Slc25a13|1.58650519031;Akap5|0.502024291498;Akap12|0.564986737401;Aqp1|0.492387033399;Papss1|1.60466119983;Calcrl|0.578460701659;Ramp2|0.529555979297;Ppat|1.51183673469	15
GO:1902188	positive regulation of viral release from host cell	biological_process	1	0.380425	0.428194	Chmp4b	0.0348	0.115	Cav2|0.386678455644;Chmp2b|0.4205197945	2
GO:0030730	sequestering of triglyceride	biological_process	2	0.00792547	0.0295982	Tnf; Enpp1	0.0348	0.115	Osbpl8|1.93063872255;Apoc4|0.515438852419	2
GO:0070493	thrombin-activated receptor signaling pathway	biological_process	4	0.00147218	0.00793855	Hpgd; F2rl3; Plek; F2r	0.0348	0.115	Plek|0.64198757764;Hpgd|0.440072016461	2
GO:0035814	negative regulation of renal sodium excretion	biological_process	3	0.0129139	0.0437395	Uts2r; Ace; Comt	0.0348	0.115	Anpep|1.63904314396;Ace|0.467519438174	2
GO:0010766	negative regulation of sodium ion transport	biological_process	2	0.0323589	0.0715404	Nedd4l; Serpine2	0.0348	0.115	Atp1a2|0.428096030425;Serpine2|1.80320460148	2
GO:0071294	cellular response to zinc ion	biological_process	3	0.120351	0.18129	Kcnk3; Mt3; Mt2A	0.0348	0.115	Parp1|1.6160596753;P2rx4|1.74109589041	2
GO:1902254	negative regulation of intrinsic apoptotic signaling pathway by p53 class mediator	biological_process	1	0.279467	0.331735	Park2	0.0348	0.115	Cd74|1.72976680384;Kdm1a|1.55186064925	2
GO:0045779	negative regulation of bone resorption	biological_process	3	0.144787	0.200444	Cartpt; Vegfa; Ceacam1	0.0348	0.115	P2rx7|0.625034387895;Cldn18|0.611788617886	2
GO:0043518	negative regulation of DNA damage response, signal transduction by p53 class mediator	biological_process	2	0.270783	0.327949	Dyrk3; Cd44	0.0348	0.115	Cd74|1.72976680384;Kdm1a|1.55186064925	2
GO:0031953	negative regulation of protein autophosphorylation	biological_process	2	0.197701	0.254063	Enpp1; Eng	0.0348	0.115	Ptprc|1.98943323727;Eng|0.536045314109	2
GO:0070836	caveola assembly	biological_process	4	3.7e-05	0.000267796	Cav1; Cav2; Cav3; Emp2	0.0348	0.115	Cav1|0.316088686754;Cav2|0.386678455644	2
GO:0032966	negative regulation of collagen biosynthetic process	biological_process	4	0.0132756	0.0437395	Adora2b; Cyp2j4; Rapgef3; Cygb	0.0348	0.115	Ager|0.344349433788;Cygb|2.31623212784	2
GO:0010839	negative regulation of keratinocyte proliferation	biological_process	3	0.0775936	0.13243	Efnb2; Klf9; Sfn	0.0348	0.115	Ctsl|1.80597661325;Efnb2|0.297384914632	2
GO:0034341	response to interferon-gamma	biological_process	7	0.040538	0.0866363	Gch1; Ifitm1; Kynu; Ubd; Snca; Cd86; Slc11a1	0.0348	0.115	Myo1c|0.546201232033;Pecam1|0.517684045062;Zyx|0.485801781737;Ass1|1.58437761069;Aif1|2.15783410138;Arg1|2.08597046414;Bst2|0.634046890928	7
GO:2001056	positive regulation of cysteine-type endopeptidase activity	biological_process	1	0.330487	0.380069	Pycard	0.0348	0.115	Rack1|1.59933499584;S100a8|2.58813364055;S100a9|2.83312883436;Pycard|1.62420382166;Lgmn|3.18071476736;Ctsh|2.21367061356;Ppm1f|0.589512263885	7
GO:0048008	platelet-derived growth factor receptor signaling pathway	biological_process	5	0.208212	0.265779	Schip1; Sgpl1; Pdgfb; Pdgfd; Bcar1	0.0349	0.115	Sgpl1|2.0775308642;Ptpn1|1.59941151744;Itgb3|0.294629660043;Glrx|2.39056893901	4
GO:2000401	regulation of lymphocyte migration	biological_process	1	0.0168967	0.0437395	Stk10	0.0349	0.115	Pycard|1.62420382166;Aif1|2.15783410138;Itgb3|0.294629660043;Stk10|1.53464930701	4
GO:0016126	sterol biosynthetic process	biological_process	3	0.170956	0.230779	Hmgcs2; Ch25h; Cyp51	0.0349	0.115	Apoa1|0.663885267275;G6pdx|1.71984091913;Cyb5r3|0.579101849134;Dhcr7|1.52420537897	4
GO:0072678	T cell migration	biological_process	2	0.0512333	0.0932392	Ccl20; S1pr1	0.0349	0.115	Myo1g|1.58617710583;Pycard|1.62420382166;Aif1|2.15783410138;Itgb3|0.294629660043	4
GO:0001912	positive regulation of leukocyte mediated cytotoxicity	biological_process	1	0	0	Ccl2	0.0349	0.115	Ptprc|1.98943323727;Arg1|2.08597046414;Cadm1|0.557687037545;P2rx7|0.625034387895	4
GO:0034644	cellular response to UV	biological_process	3	0.94438	0.954796	Aurkb; Pbk; Ptn	0.0351	0.115	Parp1|1.6160596753;Pcna|1.86030204962;Rpl35|1.60618906316;Aqp1|0.492387033399;Kdm1a|1.55186064925	5
GO:0010614	negative regulation of cardiac muscle hypertrophy	biological_process	2	0.197701	0.254063	Trim63; Cav3	0.0352	0.115	G6pdx|1.71984091913;Atp2b4|0.563799743261;P2rx4|1.74109589041	3
GO:0032459	regulation of protein oligomerization	biological_process	1	0.0168967	0.0437395	Bid	0.0352	0.115	Rack1|1.59933499584;Cryab|0.422419252692;Jchain|3.11890951276	3
GO:0032733	positive regulation of interleukin-10 production	biological_process	6	0.0436757	0.0866363	Fcer1g; Il12b; Cd28; Cd34; Tlr2; Cd83	0.0352	0.115	Pycard|1.62420382166;Cd34|0.45417070805;Prkcz|0.524296675192	3
GO:0010042	response to manganese ion	biological_process	3	0.144787	0.200444	Sod2; Arg1; Atp7b	0.0352	0.115	Hspa5|1.65321507761;Sod2|2.97511848341;Arg1|2.08597046414	3
GO:0030048	actin filament-based movement	biological_process	4	0.0470403	0.0876719	Myh6; Was; Myo5a; Myo7a	0.0353	0.115	Myh14|0.629564709319;Myo1c|0.546201232033;Atp1a2|0.428096030425;Jup|0.599120153973;Parva|0.508709853021;Epb41l5|0.595530726257	6
GO:2000117	negative regulation of cysteine-type endopeptidase activity	biological_process	3	0.287827	0.340431	Cst7; Cst11; Mt3	0.0353	0.115	Thbs1|0.257165109034;Prdx5|2.61848739496;Dpep1|0.507411907655;Cryab|0.422419252692;Aqp1|0.492387033399;Dnajb6|0.663522012579	6
GO:0001501	skeletal system development	biological_process	16	0.158321	0.217722	Bmpr1b; Ptger2; Tgfbr1; Pthlh; Hoxd13; Npr3; Mmp9; Wfikkn1; Vcan; Sox9; Zbtb16; Hexa; Fam20c; Tbx3; Lgals3; Col1a1	0.0357	0.117	Serpinh1|1.59017112769;Tjp2|0.550111982083;Ppib|1.53056027165;Ptpn6|1.62356575463;Gnaq|0.560319573901;Col1a1|2.07610887097;Eng|0.536045314109;Sgpl1|2.0775308642;Hexa|1.74099099099;Efemp1|0.608507179626;Col3a1|2.23564064801;Cadm1|0.557687037545;P2rx7|0.625034387895;Clec3b|1.66128397007;Vcan|1.89901823282;Etl4|0.609296852015;Tek|0.579163008487;Cldn18|0.611788617886	18
GO:0099565	chemical synaptic transmission, postsynaptic	biological_process	4	0.00528514	0.0227141	Gabra1; Gabra2; Gabra6; Gabrg1	0.0363	0.118	Mecp2|0.646116241173;Slc29a1|0.428387096774;Shank3|0.491952232606;P2rx7|0.625034387895;Baiap2|1.58993660856;Mpp2|0.615467239527;P2rx4|1.74109589041;Prkcz|0.524296675192	8
GO:0006886	intracellular protein transport	biological_process	22	0.992509	0.997219	Sytl4; Sytl5; Rabgap1; Myrip; Ap3s1; Adprhl1; Ramp2; Snx13; Rabgap1l; Tbck; Apba1; Drd1; Snx8; Myo7a; Grik2; Ap1s1; Ap1s2; Rab32; Rab6b; Rab7b; Tbc1d2; Tbc1d9	0.0366	0.119	Sptbn1|0.558036945134;Lcp1|1.70649803751;Hsp90b1|1.62235915493;Calr|1.73206176203;Myo1c|0.546201232033;Ehd1|0.530470557984;Hspa9|1.63764404609;Gdi1|0.645092838196;Jup|0.599120153973;Hspb1|0.508145849496;Parp1|1.6160596753;Myo6|0.658645775042;Gnaq|0.560319573901;Ank1|0.515625;Akap5|0.502024291498;Rac2|2.12288786482;Spcs2|1.58734693878;Akap12|0.564986737401;Dag1|0.662337662338;Rab5a|0.631673052363;…	36
GO:0055072	iron ion homeostasis	biological_process	8	0.014434	0.0437395	Steap3; Sod2; Picalm; Slc11a1; Hmox1; Epas1; Lcn2; Tfr2	0.0366	0.119	Atp6v1a|1.55127118644;Atp6v0d1|1.58775877588;Sod2|2.97511848341;Hmox1|2.28764897075;Epb42|0.444097995546;Lcn2|5.62008281573	6
GO:0051147	regulation of muscle cell differentiation	biological_process	2	0.0323589	0.0715404	Igf2; Ccnt2	0.0366	0.119	Ehd2|0.458505719153;Ehd1|0.530470557984;Ilk|0.654486835035;G6pdx|1.71984091913;Mecp2|0.646116241173;Eng|0.536045314109;Col14a1|2.11780947998;Enpp3|3.07952622673;Efnb2|0.297384914632	9
GO:0030512	negative regulation of transforming growth factor beta receptor signaling pathway	biological_process	8	0.338683	0.389394	Tgfbr3; Wfikkn1; Dand5; Cav1; Cav2; Smad6; Smad7; Hspa1a	0.0369	0.12	Hspa5|1.65321507761;Cav1|0.316088686754;Tgfb1i1|0.623172103487;Cav2|0.386678455644	4
GO:0018149	peptide cross-linking	biological_process	7	0.0871684	0.137527	Sprr2d; Lce1f; Lce1l; Fn1; LOC686143; Krt1; F13a1	0.0369	0.12	Fn1|1.88724584104;Thbs1|0.257165109034;Col3a1|2.23564064801;Epb42|0.444097995546	4
GO:0006631	fatty acid metabolic process	biological_process	10	0.281318	0.333753	Fabp4; Ghr; Ucp3; Lipa; Snca; C3; Sgpl1; Acnat1; Acnat2; Acsl4	0.0369	0.12	Fasn|1.70159774436;Apoa1|0.663885267275;Nucb2|1.54495100128;Cotl1|1.73855046687;Prkar2b|0.624404446797;Cryl1|0.645849596669;Sgpl1|2.0775308642;Ncf1|2.40915953699;Echdc1|1.59974694222;Acsl4|1.60786065208;Cd74|1.72976680384;Cygb|2.31623212784;Apoc2|0.399164284143;Lipa|2.05189873418;Hpgd|0.440072016461;Lpin1|0.267964071856	16
GO:0009266	response to temperature stimulus	biological_process	2	0.130737	0.182814	Trpv2; Hmgcs2	0.037	0.12	Aldoa|1.67630522088;Hspa2|0.592206502854;Tgfb1i1|0.623172103487;Sod2|2.97511848341;Dnajc3|1.58044444444;Cd34|0.45417070805;Hmox1|2.28764897075;Trpv2|1.71165048544;Lxn|0.55840684309;Cd14|2.0501489573	10
GO:0090288	negative regulation of cellular response to growth factor stimulus	biological_process	1	0.0168967	0.0437395	Slit2	0.0371	0.12	Hspa5|1.65321507761;Thbs1|0.257165109034;Cav1|0.316088686754;Tgfb1i1|0.623172103487;Cav2|0.386678455644;Ptpn1|1.59941151744;Epn2|0.618774445893	7
GO:0070301	cellular response to hydrogen peroxide	biological_process	14	0.133743	0.1869	Cdk1; Klf2; Klf4; Arg1; Nfe2l2; Optn; Trpm2; Prkcd; Il18bp; Ect2; Lcn2; Cyp1b1; Pdgfd; Serpine1	0.0371	0.12	Rack1|1.59933499584;Ager|0.344349433788;Pcna|1.86030204962;Arg1|2.08597046414;Lcn2|5.62008281573;Aqp1|0.492387033399;Glrx|2.39056893901	7
GO:0050856	regulation of T cell receptor signaling pathway	biological_process	2	0.0323589	0.0715404	Cd300a; Malt1	0.038	0.122	Ezr|0.656707842574;Ptpn6|1.62356575463;Dusp3|0.650964812713	3
GO:0010922	positive regulation of phosphatase activity	biological_process	2	0.0323589	0.0715404	Ripk3; Bmp2	0.038	0.122	Itga1|0.4921875;Npnt|0.604711289859;Plek|0.64198757764	3
GO:0051150	regulation of smooth muscle cell differentiation	biological_process	2	0.0323589	0.0715404	Zeb1; Enpp3	0.038	0.122	Mecp2|0.646116241173;Eng|0.536045314109;Enpp3|3.07952622673	3
GO:0006605	protein targeting	biological_process	5	0.372502	0.424163	Hap1; Synj2bp; Akap5; Myo6; Syngr1	0.038	0.122	Sptbn1|0.558036945134;Myo1c|0.546201232033;Gdi1|0.645092838196;Jup|0.599120153973;Parp1|1.6160596753;Myo6|0.658645775042;Gnaq|0.560319573901;Ank1|0.515625;Akap5|0.502024291498;Rac2|2.12288786482;Spcs2|1.58734693878;Akap12|0.564986737401;Dag1|0.662337662338;Ncf1|2.40915953699;Srpra|2.12962962963;Lamp2|1.96575659417;Cyb5r1|0.666088464874;Dnajc19|1.6621564482;Pmpcb|1.6067316209;Erbin|0.565180586907;…	22
GO:0010608	posttranscriptional regulation of gene expression	biological_process	3	0.381275	0.4285	Trim71; Cav1; Ace	0.0382	0.123	Eef2|1.61683041435;Gapdh|1.52813141684;Calr|1.73206176203;Rack1|1.59933499584;Rps3|1.64983022071;Thbs1|0.257165109034;Rps3a|1.63390126693;Rpl12|1.63235916984;Lrpprc|1.64618644068;S100a9|2.83312883436;Rplp1|1.8201536376;Rps23|1.54591620821;Etf1|1.67796610169;Dnajc3|1.58044444444;Rps9|1.79234972678;Shmt2|2.048441247;Epb41l5|0.595530726257	17
GO:0015711	organic anion transport	biological_process	5	0.14749	0.203868	Slco1a1; Slco1a5; Slc22a14; Slc22a4; Abcc5	0.0382	0.123	Apoa1|0.663885267275;Thbs1|0.257165109034;Slc4a1|0.432125241261;Myo6|0.658645775042;Car4|0.35927456382;Slc25a13|1.58650519031;Osbpl8|1.93063872255;Slco2a1|0.501623782163;Acsl4|1.60786065208;Slc25a10|1.77323103154;Arg1|2.08597046414;P2rx7|0.625034387895;Apoc2|0.399164284143;Pla2g2a|0.358685266577;Slc6a14|1.55127081507;Apoa2|0.533185294843;Il1rn|3.28953488372;Scarb1|2.03350395533;Serinc3|0.51573716…	19
GO:0070613	regulation of protein processing	biological_process	1	0.428699	0.472483	Notch4	0.0382	0.123	Thbs1|0.257165109034;Serping1|1.86011656953;Ctsz|1.53172475424;Clec3b|1.66128397007;Serpine2|1.80320460148	5
GO:0008286	insulin receptor signaling pathway	biological_process	5	0.75269	0.776891	Cav2; Prkcz; Kl; Baiap2; Bcar1	0.0383	0.123	Nucb2|1.54495100128;Osbpl8|1.93063872255;Cav2|0.386678455644;Ptpn1|1.59941151744;Smarcc1|1.75834508698;Baiap2|1.58993660856;Prkcz|0.524296675192	7
GO:0021695	cerebellar cortex development	biological_process	2	0.074225	0.127735	Neurod2; Kif14	0.0389	0.124	Hspa5|1.65321507761;Sptbn2|0.481331168831;Naglu|1.81038374718;Serpine2|1.80320460148	4
GO:0010952	positive regulation of peptidase activity	biological_process	4	0.0086603	0.0316903	Cav1; Fn1; Mmp14; PCOLCE2	0.0394	0.124	Fn1|1.88724584104;Rack1|1.59933499584;S100a8|2.58813364055;S100a9|2.83312883436;Pycard|1.62420382166;Lgmn|3.18071476736;Ctsh|2.21367061356;Ppm1f|0.589512263885	8
GO:0009408	response to heat	biological_process	21	0.000185878	0.00126074	Osm; Hspb2; Hspb7; Mmp9; Cpb2; Cxcl1; Cxcl2; Myh6; Pklr; Cxcl12; Pla2g4a; Trpm2; Ccl2; Trpv2; Prkcd; Cd14; Hp; Igfbp7; Igf1; Hspa1a; Tacr1	0.0395	0.124	Aldoa|1.67630522088;Hspa2|0.592206502854;Tgfb1i1|0.623172103487;Cd34|0.45417070805;Hmox1|2.28764897075;Trpv2|1.71165048544;Cd14|2.0501489573	7
GO:0010898	positive regulation of triglyceride catabolic process	biological_process	1	0.428699	0.472483	Fgf21	0.0395	0.124	Apoa1|0.663885267275;Apoc2|0.399164284143	2
GO:0034372	very-low-density lipoprotein particle remodeling	biological_process	2	0.0512333	0.0932392	Apoe; Lpl	0.0395	0.124	Apoa1|0.663885267275;Apoa2|0.533185294843	2
GO:0045060	negative thymic T cell selection	biological_process	3	0.0978825	0.152376	Shh; Cd28; Dock2	0.0395	0.124	Ptprc|1.98943323727;Cd74|1.72976680384	2
GO:0014012	peripheral nervous system axon regeneration	biological_process	4	0.0132756	0.0437395	Tnc; Apoe; Chst3; Map1b	0.0395	0.124	Apoa1|0.663885267275;Tnc|1.84518451845	2
GO:0038063	collagen-activated tyrosine kinase receptor signaling pathway	biological_process	4	0.0086603	0.0316903	Gp6; Syk; Col4a3; Col1a1	0.0395	0.124	Col4a2|0.630773936984;Col1a1|2.07610887097	2
GO:0032693	negative regulation of interleukin-10 production	biological_process	6	0.000521177	0.00320049	Pdcd1lg2; Dll1; Il12b; Fcgr2b; Prg2; Cd274	0.0395	0.124	Epx|0.42702116115;Prg2|0.65636731158	2
GO:0030948	negative regulation of vascular endothelial growth factor receptor signaling pathway	biological_process	2	0.100898	0.154421	Dab2ip; Epn2	0.0395	0.124	Ptpn1|1.59941151744;Epn2|0.618774445893	2
GO:2000484	positive regulation of interleukin-8 secretion	biological_process	6	0.00154142	0.00821719	Hyal2; Cd14; Tlr1; Tlr2; Pycard; F2r	0.0395	0.124	Pycard|1.62420382166;Cd14|2.0501489573	2
GO:0060841	venous blood vessel development	biological_process	2	0.0178975	0.0439142	Acvrl1; Bmpr2	0.0395	0.124	Eng|0.536045314109;Efnb2|0.297384914632	2
GO:0033004	negative regulation of mast cell activation	biological_process	3	0.00343615	0.0153154	Milr1; Cd84; Cd300lf	0.0395	0.124	Hmox1|2.28764897075;Enpp3|3.07952622673	2
GO:0043116	negative regulation of vascular permeability	biological_process	7	0.000116795	0.000807575	Ramp2; Amot; Pde3a; Angpt1; Slit2; Tjp1; Ceacam1	0.0395	0.124	Tjp1|0.589125560538;Ramp2|0.529555979297	2
GO:0030218	erythrocyte differentiation	biological_process	13	0.00156047	0.0083138	Tmem14c; Trim10; Thra; Ahsp; Hcls1; Sox6; Alas2; Kit; Dyrk3; Spi1; Epas1; Dnase2; Tal1	0.0407	0.124	Hspa9|1.63764404609;G6pdx|1.71984091913;Bpgm|0.499779346867;Nckap1l|2.28395669291;Ahsp|0.402624309392;Kdm1a|1.55186064925	6
GO:0050702	interleukin-1 beta secretion	biological_process	1	0.279467	0.331735	Tlr6	0.0408	0.124	Apoa1|0.663885267275;Pycard|1.62420382166;P2rx7|0.625034387895	3
GO:0002920	regulation of humoral immune response	biological_process	1	0.0168967	0.0437395	Spns2	0.0408	0.124	Ptpn6|1.62356575463;Ptprc|1.98943323727;Serping1|1.86011656953	3
GO:0034260	negative regulation of GTPase activity	biological_process	5	0.348062	0.397759	Dab2ip; Amot; Slit2; Spry1; Sh3bp4	0.0408	0.124	Rdx|0.626122212569;Pecam1|0.517684045062;F11r|0.627275353944	3
GO:2000273	positive regulation of signaling receptor activity	biological_process	2	0.100898	0.154421	Grem1; Prkce	0.0409	0.124	Itgb1|0.596683530073;Ncf1|2.40915953699;Shank3|0.491952232606;Efnb2|0.297384914632	4
GO:0003382	epithelial cell morphogenesis	biological_process	3	0.350037	0.399299	Vsig1; Rilpl2; Pof1b	0.0409	0.124	Palld|0.596535345068;Cgn|0.642938173568;Plod3|1.67387616624;Epb41l5|0.595530726257	4
GO:0051279	regulation of release of sequestered calcium ion into cytosol	biological_process	4	0.0597386	0.106537	Prkce; Cyba; Ank2; Ptpn6	0.0415	0.124	Coro1a|1.50814995925;Ptpn6|1.62356575463;Dmd|0.639097744361;Itgb3|0.294629660043;Cyba|1.90019860973	5
GO:0045185	maintenance of protein location	biological_process	2	0.0178975	0.0439142	Lgals1; Lgals3	0.0421	0.124	Hspa5|1.65321507761;Mprip|0.647610671357;Cav1|0.316088686754;Hk2|2.25623700624;Dag1|0.662337662338;Tmsb4x|0.574638233054	6
GO:0001300	chronological cell aging	biological_process	2	0	0	Eng; Serpine1	0.0421	0.124	Eng|0.536045314109	1
GO:1990408	calcitonin gene-related peptide receptor signaling pathway	biological_process	1	0.0462996	0.0866363	Calcrl	0.0421	0.124	Calcrl|0.578460701659	1
GO:0038060	nitric oxide-cGMP-mediated signaling pathway	biological_process	1	0.0168967	0.0437395	Gucy1b3	0.0421	0.124	Gucy1b3|0.553978033753	1
GO:0002268	follicular dendritic cell differentiation	biological_process	1	0.0168967	0.0437395	Bcl3	0.0421	0.124	Nfkb2|1.79990821478	1
GO:0016999	antibiotic metabolic process	biological_process	1	0.0168967	0.0437395	Dpep1	0.0421	0.124	Dpep1|0.507411907655	1
GO:0070483	detection of hypoxia	biological_process	1	0.0168967	0.0437395	Eng	0.0421	0.124	Eng|0.536045314109	1
GO:2000490	negative regulation of hepatic stellate cell activation	biological_process	1	0.0168967	0.0437395	Cygb	0.0421	0.124	Cygb|2.31623212784	1
GO:0072254	metanephric glomerular mesangial cell differentiation	biological_process	1	0	0	Cd34	0.0421	0.124	Cd34|0.45417070805	1
GO:0070560	protein secretion by platelet	biological_process	1	0.0168967	0.0437395	Plek	0.0421	0.124	Plek|0.64198757764	1
GO:1903281	positive regulation of calcium:sodium antiporter activity	biological_process	1	0.0168967	0.0437395	Atp1b1	0.0421	0.124	Atp1b1|2.20315137873	1
GO:0036394	amylase secretion	biological_process	1	0	0	Akap5	0.0421	0.124	Akap5|0.502024291498	1
GO:0030862	positive regulation of polarized epithelial cell differentiation	biological_process	2	0	0	Numb; Ahi1	0.0421	0.124	Numb|0.592405063291	1
GO:0002588	positive regulation of antigen processing and presentation of peptide antigen via MHC class II	biological_process	2	0	0	Trem2; Pycard	0.0421	0.124	Pycard|1.62420382166	1
GO:0070194	synaptonemal complex disassembly	biological_process	1	0.0168967	0.0437395	Plk1	0.0421	0.124	Hspa2|0.592206502854	1
GO:1903249	negative regulation of citrulline biosynthetic process	biological_process	1	0	0	Atp2b4	0.0421	0.124	Atp2b4|0.563799743261	1
[truncated: 3,367 more rows]
