# Supplementary material for: Integrative transcriptomic and proteomic analysis reveals mechanisms of silica-induced pulmonary fibrosis in rats
Source: BMC Pulm Med. 2022 Jan 7;22:13. doi: 10.1186/s12890-021-01807-w (PMC8740005; doi:10.1186/s12890-021-01807-w)
Supplement: Supplementary file 5 — Additional file 5: Table S5. KEGG terms were highly enriched at both mRNA and protein levels. [file 12890_2021_1807_MOESM5_ESM.xlsx]

## Sheet: KEGG_gene_protein
Table S5 KEGG terms were highly enriched at both mRNA and protein levels
id	term	Gene_num	Gene_pval	Gene_padj	Gene	protein_Pvalue	protein_Pvalue_adjusted	Genes(protein)	protein_Count	Gene:protein_pval	Gene:protein_padj	Gene:protein_	Gene:protein_num
rno04610	Complement and coagulation cascades	42	2.42e-16	7.3e-14	A2m; Bdkrb1; C1qa; C1r; C1s; C2; C3; C3ar1; C4a; C4bpa; C4bpb; C5ar1; C6; Cfb; Cfi; Cpb2; F10; F11; F13a1; F13b; F2r; F2rl3; Fgb; Fgg; Itgam; Itgb2; Kng1; Kng1l1; Kng2; Masp1; Plau; Plaur; Serpina1; Serpinc1; Serpine1; Serpinf2; Serping1; Tfpi; Thbd; Vsig4; Vtn; Vwf	0.00537	0.0737	C4|3.02103467879;Fgb|0.603351955307;Cfb|1.91565135895;Fgg|0.616774193548;Serping1|1.86011656953;C2|1.90729072907;C6|2.0212858384;Thbd|0.577415910304	8	0.000335174	0.00764912	C1r:B5DEH7; C2:Q6MG73; C6:Q811M5; Cfb:G3V615; Itgam:G3V8L7; Itgb2:B2RYB8; Serpina1:A0A0G2JZ73; Serping1:Q6P734; Thbd:O35370; Vwf:F1M957	10
rno04060	Cytokine-cytokine receptor interaction	71	4.64e-10	7.01e-08	Amhr2; Bmp2; Bmpr1b; Bmpr2; Ccl1; Ccl11; Ccl12; Ccl17; Ccl19; Ccl2; Ccl20; Ccl24; Ccl3; Ccl4; Ccl7; Ccl9; Ccr1; Ccr2; Ccr4; Ccr5; Cd70; Cntfr; Csf1; Csf2ra; Csf2rb; Cxcl1; Cxcl10; Cxcl11; Cxcl12; Cxcl14; Cxcl2; Cxcl3; Cxcl6; Cxcl9; Cxcr3; Edar; Flt1; Ghr; Il10ra; Il12b; Il15ra; Il1r2; Il7; Il7r; Inhbe; Kdr; Kit; Kitlg; Lep; Lepr; Lifr; Ltb; Osm; Osmr; Pdgfb; Pdgfd; Pf4; Ppbp; Prlr; Tgfb1; Tgfbr1;…	0.995	1	Pf4|0.19866782508;Ppbp|0.344708658559	2	0.0259522	0.133986	Ppbp:Q99ME0	1
rno05323	Rheumatoid arthritis	32	1.65e-08	1.66e-06	Acp5; Angpt1; Atp6v0a4; Atp6v0c; Atp6v0d2; Atp6v1a; Atp6v1b2; Atp6v1c1; Atp6v1h; Ccl12; Ccl2; Ccl20; Ccl3; Cd28; Cd86; Csf1; Ctla4; Ctsk; Cxcl12; Cxcl6; Flt1; Itgb2; Ltb; RGD1565478; Tcirg1; Tek; Tgfb1; Tlr2; Tnf; Tnfrsf11a; Tnfsf13; Vegfa	0.000181	0.00526	Atp6v1a|1.55127118644;Atp6v1b2|1.55403087479;Atp6v1c1|1.89177693762;Atp6v0d1|1.58775877588;Atp6v1f|1.53306702175;Atp6v1d|1.74010791367;RT1-Da|1.60327706058;Atp6v0c|2.19339622642;Ctsl|1.80597661325;Tek|0.579163008487;Atp6v1g1|1.92515395547	11	0.000863128	0.0130244	Atp6v0c:P63081; Atp6v1a:D4A133; Atp6v1b2:P62815; Atp6v1c1:Q5FVI6; Itgb2:B2RYB8; Tek:D3ZCD0	6
rno05150	Staphylococcus aureus infection	21	4.02e-07	3.03e-05	C1qa; C1r; C1s; C2; C3; C3ar1; C4a; C5ar1; Cfb; Cfi; Fcgr1a; Fcgr2a; Fcgr2b; Fgg; Fpr1; Itgam; Itgb2; Masp1; Ptafr; RGD1565478; Selplg	0.0371	0.235	C4|3.02103467879;Cfb|1.91565135895;Fgg|0.616774193548;C2|1.90729072907;RT1-Da|1.60327706058	5	0.001747	0.0228138	C1r:B5DEH7; C2:Q6MG73; Cfb:G3V615; Itgam:G3V8L7; Itgb2:B2RYB8	5
rno04080	Neuroactive ligand-receptor interaction	76	1.05e-06	6.36e-05	Adora2b; Adora3; Adra1a; Adra1d; Adra2b; Adrb2; Apln; Avpr1a; Bdkrb1; C3ar1; C5ar1; Calcr; Calcrl; Chrm2; Chrm3; Chrm4; Chrna7; Drd1; Edn3; Ednrb; F2r; F2rl3; Fpr1; Fshb; Gabbr2; Gabra1; Gabra2; Gabra6; Gabrg1; Gabrr2; Gcgr; Ghr; Ghrh; Ghrhr; Glp1r; Grid2; Grik2; Grin3a; Grm3; Grm8; Htr2c; Htr7; Lep; Lepr; Lhb; Lpar3; Mc2r; Mc5r; Npb; P2rx1; P2ry1; P2ry2; P2ry4; P2ry6; Prlr; Ptafr; Ptger2; Ptger3…	0.987	1	Ctsg|1.73336330935;Vipr1|0.31179138322;Calcrl|0.578460701659;P2rx4|1.74109589041	4	0.0813695	0.2258	Calcrl:Q63118; Vipr1:P30083	2
rno04062	Chemokine signaling pathway	48	1.29e-06	6.48e-05	Adcy1; Bcar1; Ccl1; Ccl11; Ccl12; Ccl17; Ccl19; Ccl2; Ccl20; Ccl24; Ccl3; Ccl4; Ccl7; Ccl9; Ccr1; Ccr2; Ccr4; Ccr5; Cxcl1; Cxcl10; Cxcl11; Cxcl12; Cxcl14; Cxcl2; Cxcl3; Cxcl6; Cxcl9; Cxcr3; Dock2; Fgr; Gnai1; Gng2; Gngt2; Grk5; Hck; Ncf1; Nfkbib; Pf4; Plcb4; Ppbp; Prkcd; Prkcz; Rac2; Shc3; Stat1; Tiam1; Vav1; Was	0.358	0.852	Gnai1|0.621472053127;Rac2|2.12288786482;Pf4|0.19866782508;Hck|1.5464871687;Ppbp|0.344708658559;Fgr|2.07490458015;Prkcz|0.524296675192	7	0.0450072	0.180364	Fgr:Q6P6U0; Gnai1:P10824; Gng2:M0RBJ0; Hck:P50545; Ncf1:F1M707; Ppbp:Q99ME0; Prkcz:P09217; Rac2:Q5U1Y2	8
rno04142	Lysosome	36	8.48e-06	0.000366054	Acp5; Ap1s1; Ap1s2; Ap3s1; Atp6v0a4; Atp6v0c; Atp6v0d2; Atp6v1h; Cd63; Cd68; Ctsa; Ctsb; Ctsd; Ctse; Ctsk; Ctss; Ctsz; Dnase2; Gaa; Galns; Gm2a; Gns; Gusb; Hexa; Hyal1; Laptm5; Lgmn; Lipa; Litaf; Man2b1; Naglu; Neu1; Npc2; Psap; Slc11a1; Tcirg1	8.09e-07	4.71e-05	Ctsb|1.67493112948;Psap|2.19086021505;Atp6v0d1|1.58775877588;Gm2a|3.11236660389;Ctsg|1.73336330935;Hexa|1.74099099099;Ctsz|1.53172475424;Arsb|1.63172804533;Gns|2.00429594272;Hexb|1.73438202247;Atp6v0c|2.19339622642;Ctss|2.4877353109;Galns|1.65501828525;Npc1|1.5821656051;Naglu|1.81038374718;Ctsl|1.80597661325;Cd68|2.51326053042	17	6.11e-06	0.000271394	Atp6v0c:P63081; Cd63:A0A0G2K0T2; Cd68:Q4FZY1; Ctsb:Q6IN22; Ctsd:P24268; Ctss:Q02765; Ctsz:Q9R1T3; Galns:Q32KJ6; Gm2a:Q6IN37; Gns:Q32KJ5; Hexa:Q641X3; Lgmn:Q5PPG2; Lipa:Q64194; Naglu:D3ZZL3; Npc2:F7FJQ3; Psap:P10960	16
rno05133	Pertussis	24	1.22e-05	0.000461827	C1qa; C1r; C1s; C2; C3; C4a; C4bpa; C4bpb; Cd14; Cxcl6; Gnai1; Il12b; Irf8; Itgam; Itgb2; Ly96; Mapk10; Mapk12; Nlrp3; Nos2; Pycard; Serping1; Ticam1; Tnf	0.00927	0.0901	C4|3.02103467879;Sftpa1|3.1012482663;Serping1|1.86011656953;Gnai1|0.621472053127;C2|1.90729072907;Mapk12|0.658642142278;Cd14|2.0501489573	7	7.11e-05	0.00197365	C1r:B5DEH7; C2:Q6MG73; Cd14:Q63691; Gnai1:P10824; Itgam:G3V8L7; Itgb2:B2RYB8; Mapk12:Q63538; Pycard:G3V8L1; Serping1:Q6P734	9
rno04611	Platelet activation	34	5.41e-05	0.00181421	Adcy1; Apbb1ip; Arhgef12; Btk; Col1a1; F2r; F2rl3; Fcer1g; Fermt3; Fgb; Fgg; Gna13; Gnai1; Gp1ba; Gp1bb; Gp5; Gp6; Gp9; Gucy1a2; Gucy1a3; Gucy1b3; Lcp2; Mapk12; Mylk; Mylk2; P2rx1; P2ry1; Pla2g4a; Plcb4; Ppp1cb; Prkcz; Syk; Tbxas1; Vwf	0.00823	0.0872	Mylk|0.624657534247;Fgb|0.603351955307;Fgg|0.616774193548;Gucy1b3|0.553978033753;Gnai1|0.621472053127;Col1a1|2.07610887097;Col3a1|2.23564064801;Apbb1ip|1.59578860446;Mapk12|0.658642142278;Prkcz|0.524296675192	10	0.0920377	0.237586	Apbb1ip:D3ZDZ1; Col1a1:P02454; Gnai1:P10824; Mapk12:Q63538; Mylk:D3ZFU9; Prkcz:P09217; Vwf:F1M957	7
rno04380	Osteoclast differentiation	33	7.63e-05	0.0022788	Acp5; Blnk; Btk; Calcr; Csf1; Ctsk; Cyba; Fcgr1a; Fcgr2a; Fcgr2b; Fosb; Lcp2; Lilrb3l; Lilrb4; Mapk10; Mapk12; Ncf1; Ncf2; Ncf4; Oscar; Relb; Socs1; Spi1; Sqstm1; Stat1; Syk; Tec; Tgfb1; Tgfbr1; Tnf; Tnfrsf11a; Trem2; Tyrobp	0.27	0.767	Ncf2|2.52145922747;Ncf4|2.31278890601;Mapk12|0.658642142278;Cyba|1.90019860973;Nfkb2|1.79990821478;Sqstm1|1.97536295645	6	0.0114139	0.0817386	Cyba:Q62737; Mapk12:Q63538; Ncf1:F1M707; Ncf2:A7E3N2; Ncf4:B2RZ98; Sqstm1:O08623	6
rno04024	cAMP signaling pathway	47	8.3e-05	0.0022788	Adcy1; Adrb2; Arap3; Atp1a2; Atp1a3; Atp1b1; Atp2b4; Bdnf; Cacna1d; Camk2a; Cftr; Chrm2; Cnga4; Cngb1; Creb3l3; Drd1; F2r; Fshb; Fxyd1; Fxyd2; Gabbr2; Ghrl; Glp1r; Gnai1; Grin3a; Hcn4; Lipe; Mapk10; Mc2r; Myl9; Npy; Pde3a; Plce1; Pld2; Pln; Ppp1cb; Ptger2; Ptger3; Rac2; Rapgef3; Rapgef4; Sox9; Sstr1; Sucnr1; Tiam1; Vav1; Vipr2	0.188	0.576	Atp1a2|0.428096030425;Myl9|0.547331319235;Atp2b4|0.563799743261;Gnai1|0.621472053127;Rras2|0.563769293258;Afdn|0.630047505938;Rac2|2.12288786482;Rras|0.585365853659;Atp1b1|2.20315137873	9	0.0513549	0.183884	Atp1a2:P06686; Atp1b1:P07340; Atp2b4:Q64542; Gnai1:P10824; Myl9:B0BMS8; Rac2:Q5U1Y2	6
rno04620	Toll-like receptor signaling pathway	26	0.00013096	0.00329584	Ccl3; Ccl4; Cd14; Cd86; Ctsk; Cxcl10; Cxcl11; Cxcl9; Ikbke; Il12b; Irf5; Irf7; Ly96; Mapk10; Mapk12; Spp1; Stat1; Ticam1; Tlr1; Tlr2; Tlr5; Tlr6; Tlr7; Tlr8; Tnf; Traf3	0.829	1	Mapk12|0.658642142278;Cd14|2.0501489573	2	0.169561	0.330198	Cd14:Q63691; Mapk12:Q63538	2
rno04966	Collecting duct acid secretion	11	0.000162686	0.00377932	Atp4a; Atp4b; Atp6v0a4; Atp6v0c; Atp6v0d2; Atp6v1a; Atp6v1b2; Atp6v1c1; Slc12a7; Slc4a1; Tcirg1	5.74e-09	1.34e-06	Ca2|0.53886602652;Atp6v1a|1.55127118644;Slc4a1|0.432125241261;Atp6v1b2|1.55403087479;Atp6v1c1|1.89177693762;Atp6v0d1|1.58775877588;Atp6v1f|1.53306702175;Atp6v1d|1.74010791367;Atp6v0c|2.19339622642;Atp6v1g1|1.92515395547	10	0.00353238	0.0412731	Atp6v0c:P63081; Atp6v1a:D4A133; Atp6v1b2:P62815; Atp6v1c1:Q5FVI6	4
rno04015	Rap1 signaling pathway	48	0.00022458	0.0048445	Adcy1; Adora2b; Angpt1; Apbb1ip; Arap3; Bcar1; Csf1; F2r; F2rl3; Fgf1; Fgf18; Fgf21; Fgf23; Fgfr1; Fgfr4; Flt1; Fpr1; Gnai1; Gnao1; Igf1; Itgam; Itgb2; Kdr; Kit; Kitlg; Lcp2; Lpar3; Magi1; Magi3; Mapk12; P2ry1; Pard6b; Pdgfb; Pdgfd; Pfn3; Plcb4; Plce1; Prkcz; Rac2; Rapgef3; Rapgef4; Rapgef5; Rasgrp3; Sipa1l2; Tek; Tiam1; Vegfa; Vegfb	0.166	0.551	Gnai1|0.621472053127;Afdn|0.630047505938;Rac2|2.12288786482;Rras|0.585365853659;Gnao1|0.462588473205;Rala|0.592634242339;Apbb1ip|1.59578860446;Mapk12|0.658642142278;Tek|0.579163008487;Prkcz|0.524296675192	10	0.00450816	0.0500406	Apbb1ip:D3ZDZ1; Gnai1:P10824; Gnao1:P59215; Itgam:G3V8L7; Itgb2:B2RYB8; Magi3:F1M7S0; Mapk12:Q63538; Prkcz:P09217; Rac2:Q5U1Y2; Tek:D3ZCD0	10
rno05140	Leishmaniasis	20	0.00031262	0.00629408	C3; Cyba; Cybb; Fcgr1a; Fcgr2a; Il12b; Itgam; Itgb2; Mapk12; Ncf1; Ncf2; Ncf4; Nfkbib; Nos2; Ptpn6; RGD1565478; Stat1; Tgfb1; Tlr2; Tnf	0.0964	0.412	Ncf2|2.52145922747;Ncf4|2.31278890601;RT1-Da|1.60327706058;Mapk12|0.658642142278;Cyba|1.90019860973	5	1.16e-06	0.000150712	Cyba:Q62737; Cybb:Q9ERL1; Itgam:G3V8L7; Itgb2:B2RYB8; Mapk12:Q63538; Ncf1:F1M707; Ncf2:A7E3N2; Ncf4:B2RZ98; Ptpn6:G3V9T9	9
rno04514	Cell adhesion molecules (CAMs)	40	0.000416582	0.00786299	Cadm1; Cd226; Cd274; Cd28; Cd34; Cd86; Cd8a; Cd8b; Cdh4; Cdh5; Cldn11; Cldn15; Cldn19; Cldn4; Cldn5; Cntn1; Cntn2; Ctla4; Esam; Glycam1; Icam2; Icos; Itga8; Itga9; Itgam; Itgb2; Itgb8; Jam2; Lrrc4b; Negr1; Nrxn1; Ntng2; Pdcd1; Pdcd1lg2; Ptprm; Sdc3; Selplg; Siglec1; Vcan; Vtcn1	0.0116	0.108	Pecam1|0.517684045062;Ptprc|1.98943323727;Itga8|0.472571716155;Cd34|0.45417070805;Esam|0.517426273458;RT1-Da|1.60327706058;Cadm1|0.557687037545;Icam2|0.594029017857;F11r|0.627275353944;Cldn5|0.46875;Vcan|1.89901823282;Cldn18|0.611788617886	12	2.06e-06	0.000152653	Cadm1:Q6AYP5; Cd34:B1PLB1; Cdh5:F1M7E5; Cldn5:Q9JKD6; Esam:Q6AYD4; Icam2:Q6AXM6; Itga8:B5DEG1; Itgam:G3V8L7; Itgb2:B2RYB8; Jam2:F1M065; Vcan:Q9ERB4	11
rno04512	ECM-receptor interaction	23	0.000464589	0.00825329	Cd44; Col1a1; Col4a3; Col9a2; Fn1; Gp1ba; Gp1bb; Gp5; Gp6; Gp9; Hmmr; Itga1; Itga8; Itga9; Itgb8; Lama2; Lamc3; Spp1; Thbs2; Thbs4; Tnc; Vtn; Vwf	0.0191	0.154	Lamc1|0.644712430427;Lama5|0.627093740817;Itga1|0.4921875;Col1a1|2.07610887097;Dag1|0.662337662338;Itga8|0.472571716155;Col4a3|0.546352804417	7	0.0204434	0.126068	Col1a1:P02454; Col4a3:F1LRJ1; Fn1:A0A096P6L8; Itga1:P18614; Itga8:B5DEG1; Vwf:F1M957	6
rno05410	Hypertrophic cardiomyopathy (HCM)	23	0.000816799	0.0137041	Ace; Ace3; Agt; Cacna1d; Cacna2d1; Cacnb2; Cacnb4; Cacng4; Cacng6; Cacng8; Igf1; Itga1; Itga8; Itga9; Itgb8; Lama2; Lmna; Mybpc3; Myh6; Sgca; Slc8a1; Tgfb1; Tnf	0.299	0.814	Ace|0.467519438174;Itga1|0.4921875;Dag1|0.662337662338;Itga8|0.472571716155	4	0.155083	0.310166	Ace:P47820; Itga1:P18614; Itga8:B5DEG1	3
rno00531	Glycosaminoglycan degradation	8	0.000978654	0.0155555	Galns; Gns; Gusb; Hexa; Hpse2; Hyal1; Hyal2; Naglu	4.01e-05	0.00156	Hexa|1.74099099099;Arsb|1.63172804533;Gns|2.00429594272;Hexb|1.73438202247;Galns|1.65501828525;Naglu|1.81038374718	6	4.34e-05	0.00152486	Galns:Q32KJ6; Gns:Q32KJ5; Hexa:Q641X3; Naglu:D3ZZL3	4
rno05200	Pathways in cancer	98	0.00135395	0.0191664	Adcy1; Arhgef12; Axin2; Bdkrb1; Bid; Birc2; Birc3; Birc5; Bmp2; Brca2; Camk2a; Ccne2; Cdkn1a; Cks1b; Cks2; Col4a3; Csf2ra; Csf2rb; Cxcl12; Cycs; Dll1; Dll4; Ednrb; Epas1; Esr1; F2r; F2rl3; Fgf1; Fgf18; Fgf21; Fgf23; Fgfr1; Fgfr4; Fn1; Frat2; Fzd4; Fzd8; Gna13; Gnai1; Gng2; Gngt2; Gsta4; Gstm2; Gstm3; Gstm7; Gsto1; Hes1; Hey1; Heyl; Hmox1; Igf1; Igf2; Il12b; Il15ra; Il7; Il7r; Jup; Kit; Kitlg; Lam…	0.953	1	Lamc1|0.644712430427;Lama5|0.627093740817;Jup|0.599120153973;Gnai1|0.621472053127;Rac2|2.12288786482;Rala|0.592634242339;Nfkb2|1.79990821478;Col4a3|0.546352804417	8	0.36868	0.518018	Col4a3:F1LRJ1; Fn1:A0A096P6L8; Gnai1:P10824; Gng2:M0RBJ0; Gsta4:P14942; Gstm2:P08010; Gstm3:P08009; Hmox1:P06762; Jup:Q6P0K8; Mmp9:A0A0G2JUD9; Rac2:Q5U1Y2	11
rno05414	Dilated cardiomyopathy (DCM)	23	0.00138059	0.0191664	Adcy1; Cacna1d; Cacna2d1; Cacnb2; Cacnb4; Cacng4; Cacng6; Cacng8; Igf1; Itga1; Itga8; Itga9; Itgb8; Lama2; Lmna; Mybpc3; Myh6; Pln; RGD1565478; Sgca; Slc8a1; Tgfb1; Tnf	0.572	1	Itga1|0.4921875;Dag1|0.662337662338;Itga8|0.472571716155	3	0.329862	0.478623	Itga1:P18614; Itga8:B5DEG1	2
rno05205	Proteoglycans in cancer	44	0.00139623	0.0191664	Ank2; Arhgef12; Camk2a; Cav1; Cav2; Cav3; Cd44; Cd63; Cdkn1a; Erbb4; Esr1; Fgfr1; Fn1; Fzd4; Fzd8; Hcls1; Hpse2; Hspb2; Igf1; Igf2; Il12b; Kdr; Lum; Mapk12; Mmp9; Plau; Plaur; Plce1; Ppp1cb; Ppp1r12b; Ptpn6; Shh; Tgfb1; Tiam1; Timp3; Tlr2; Tnf; Vegfa; Vtn; Wnt10a; Wnt3a; Wnt7a; Wnt9a; Wnt9b	0.661	1	Ezr|0.656707842574;Ank1|0.515625;Rras2|0.563769293258;Rras|0.585365853659;Mapk12|0.658642142278;Ctsl|1.80597661325	6	0.265629	0.427316	Cav1:P41350; Cav2:A0A0A0MXU8; Cd63:A0A0G2K0T2; Fn1:A0A096P6L8; Mapk12:Q63538; Mmp9:A0A0G2JUD9; Ptpn6:G3V9T9; Timp3:P48032	8
rno05152	Tuberculosis	39	0.00149396	0.0196164	Arhgef12; Atp6v0a4; Atp6v0c; Atp6v0d2; Atp6v1h; Bid; C3; Camk2a; Camp; Card9; Cd14; Cd209e; Clec4e; Ctsd; Ctss; Cycs; Fcer1g; Fcgr1a; Fcgr2a; Fcgr2b; Il10ra; Il12b; Itgam; Itgb2; Malt1; Mapk10; Mapk12; Nfyb; Nos2; RGD1559710; RGD1565478; Stat1; Syk; Tcirg1; Tgfb1; Tlr1; Tlr2; Tlr6; Tnf	0.0373	0.235	Hspa9|1.63764404609;Coro1a|1.50814995925;Atp6v0d1|1.58775877588;Rab5a|0.631673052363;Camp|1.67213822894;RT1-Da|1.60327706058;Atp6v0c|2.19339622642;Ctss|2.4877353109;Mapk12|0.658642142278;Cd74|1.72976680384;Cd14|2.0501489573	11	0.0610235	0.195903	Atp6v0c:P63081; Cd14:Q63691; Ctsd:P24268; Ctss:Q02765; Itgam:G3V8L7; Itgb2:B2RYB8; Mapk12:Q63538	7
rno04390	Hippo signaling pathway	35	0.00163976	0.0206337	Ajuba; Amot; Axin2; Birc2; Birc5; Bmp2; Bmp6; Bmp8a; Bmpr1b; Bmpr2; Dlg2; Fgf1; Fzd4; Fzd8; Itgb2; Lats2; Mpp5; Nkd1; Pard6b; Ppp1cb; Ppp2r2b; Prkcz; Serpine1; Smad7; Tcf7l2; Tead1; Tead4; Tgfb1; Tgfbr1; Tp53bp2; Wnt10a; Wnt3a; Wnt7a; Wnt9a; Wnt9b	0.995	1	Prkcz|0.524296675192	1	0.491015	0.622033	Itgb2:B2RYB8; Prkcz:P09217	2
rno04621	NOD-like receptor signaling pathway	35	0.00185095	0.0207046	Antxr1; Birc2; Birc3; Camp; Card9; Ccl12; Ccl2; Ctsb; Cxcl1; Cxcl2; Cxcl3; Cyba; Cybb; Ikbke; Irf7; Mapk10; Mapk12; Naip5; Nfkbib; Nlrp3; Oas3; Plcb4; Prkcd; Pstpip1; Pycard; RGD1560801; Ripk3; Stat1; Ticam1; Tmem173; Tnf; Traf3; Trpm2; Trpv2; Xiap	0.854	1	Mapk12|0.658642142278	1	0.102231	0.247481	Ctsb:Q6IN22; Cyba:Q62737; Cybb:Q9ERL1; Mapk12:Q63538; Pycard:G3V8L1; Trpv2:Q9WUD2	6
rno04976	Bile secretion	19	0.00190851	0.0207046	Abcb1a; Abcb1b; Abcb4; Abcg8; Adcy1; Atp1a2; Atp1a3; Atp1b1; Cftr; Fxyd2; Scarb1; Sctr; Slc27a5; Slc2a1; Slc4a5; Slc5a1; Slco1a2; Slco1a5; Slco1a6	0.0844	0.393	Ca2|0.53886602652;Atp1a2|0.428096030425;Atp1b1|2.20315137873;Aqp1|0.492387033399;Scarb1|2.03350395533	5	0.0159798	0.104339	Atp1a2:P06686; Atp1b1:P07340; Scarb1:P97943	3
rno04064	NF-kappa B signaling pathway	23	0.00191963	0.0207046	Bcl2a1; Birc2; Birc3; Blnk; Btk; Card10; Ccl19; Ccl4; Cd14; Cxcl12; Cxcl2; Ltb; Ly96; Malt1; Plau; RGD1565478; Relb; Syk; Ticam1; Tnf; Tnfrsf11a; Traf3; Xiap	0.602	1	Parp1|1.6160596753;Nfkb2|1.79990821478;Cd14|2.0501489573	3	0.498747	0.622033	Cd14:Q63691	1
rno04640	Hematopoietic cell lineage	23	0.00191963	0.0207046	Cd14; Cd34; Cd44; Cd8a; Cd8b; Csf1; Csf2ra; Fcgr1a; Gp1ba; Gp1bb; Gp5; Gp9; Gypa; Il1r2; Il7; Il7r; Itga1; Itgam; Kit; Kitlg; RGD1565478; Thpo; Tnf	0.0634	0.343	Anpep|1.63904314396;Itga1|0.4921875;Cd9|0.496165644172;Cd34|0.45417070805;RT1-Da|1.60327706058;Cd14|2.0501489573	6	0.0105423	0.080703	Cd14:Q63691; Cd34:B1PLB1; Itga1:P18614; Itgam:G3V8L7	4
rno04270	Vascular smooth muscle contraction	30	0.00268347	0.0270136	Adcy1; Adora2b; Adra1a; Adra1d; Agt; Arhgef12; Avpr1a; Cacna1d; Calcrl; Cald1; Cyp4a3; Edn3; Gna13; Gucy1a2; Gucy1a3; Gucy1b3; Kcnma1; Myh11; Myl9; Mylk; Mylk2; Pla2g12a; Pla2g4a; Plcb4; Ppp1cb; Ppp1r12b; Ppp1r14a; Prkcd; Prkce; Ramp2	0.0468	0.272	Myh11|0.571653957402;Mylk|0.624657534247;Myl9|0.547331319235;Gucy1b3|0.553978033753;Ppp1r14a|0.580406654344;Pla2g2a|0.358685266577;Calcrl|0.578460701659;Ramp2|0.529555979297	8	0.0127717	0.0886035	Calcrl:Q63118; Cald1:G3V9E3; Myh11:A0A0G2K6S9; Myl9:B0BMS8; Mylk:D3ZFU9; Ppp1r14a:Q99MC0; Ramp2:Q9JHJ1	7
rno05134	Legionellosis	15	0.00301109	0.0293339	C3; Cd14; Cxcl1; Cxcl2; Cxcl3; Cycs; Hspa1a; Il12b; Itgam; Itgb2; Naip5; Pycard; Tlr2; Tlr5; Tnf	0.0395	0.242	Hspa2|0.592206502854;Eef1g|1.62920391656;Sar1b|1.76087912088;Nfkb2|1.79990821478;Cd14|2.0501489573	5	0.0297492	0.13759	Cd14:Q63691; Itgam:G3V8L7; Itgb2:B2RYB8; Pycard:G3V8L1	4
rno05142	Chagas disease (American trypanosomiasis)	24	0.00454409	0.0415853	Ace; Ace3; Adcy1; C1qa; C3; Ccl12; Ccl2; Ccl3; Gna15; Gnai1; Gnao1; Il12b; Mapk10; Mapk12; Nos2; Plcb4; Ppp2r2b; Serpine1; Tgfb1; Tgfbr1; Ticam1; Tlr2; Tlr6; Tnf	0.268	0.767	Calr|1.73206176203;Ace|0.467519438174;Gnai1|0.621472053127;Gnao1|0.462588473205;Mapk12|0.658642142278	5	0.0629547	0.195903	Ace:P47820; Gnai1:P10824; Gnao1:P59215; Mapk12:Q63538	4
rno04670	Leukocyte transendothelial migration	26	0.00475094	0.0420283	Bcar1; Cdh5; Cldn11; Cldn15; Cldn19; Cldn4; Cldn5; Cxcl12; Cyba; Cybb; Esam; Gnai1; Itgam; Itgb2; Jam2; Mapk12; Mmp9; Myl9; Ncf1; Ncf2; Ncf4; Rac2; Rapgef3; Rapgef4; Txk; Vav1	3.18e-05	0.00148	Ezr|0.656707842574;Myl9|0.547331319235;Pecam1|0.517684045062;Gnai1|0.621472053127;Afdn|0.630047505938;Rac2|2.12288786482;Ncf2|2.52145922747;Ncf4|2.31278890601;Esam|0.517426273458;Mapk12|0.658642142278;F11r|0.627275353944;Cldn5|0.46875;Cyba|1.90019860973;Cldn18|0.611788617886	14	3.44e-06	0.00019086	Cdh5:F1M7E5; Cldn5:Q9JKD6; Cyba:Q62737; Cybb:Q9ERL1; Esam:Q6AYD4; Gnai1:P10824; Itgam:G3V8L7; Itgb2:B2RYB8; Jam2:F1M065; Mapk12:Q63538; Mmp9:A0A0G2JUD9; Myl9:B0BMS8; Ncf1:F1M707; Ncf2:A7E3N2; Ncf4:B2RZ98; Rac2:Q5U1Y2	16
rno04110	Cell cycle	28	0.00487083	0.0420283	Bub1; Bub1b; Ccna2; Ccnb1; Ccnb2; Ccne2; Cdc14a; Cdc25c; Cdc6; Cdk1; Cdkn1a; Chek2; Espl1; Mad2l1; Mcm2; Mcm3; Mcm4; Mcm5; Mcm6; Orc1; Pkmyt1; Plk1; Pttg1; Rbl1; Sfn; Tfdp2; Tgfb1; Ttk	0.787	1	Pcna|1.86030204962;Mcm4|2.43696969697;Mcm6|1.99143372408	3	0.0851216	0.227675	Mcm3:D3ZFP4; Mcm4:G3V681; Mcm5:A0A0G2JY07; Mcm6:A9CMB8	4
rno04970	Salivary secretion	19	0.00532154	0.0438867	Adcy1; Adra1a; Adra1d; Adrb2; Aqp5; Atp1a2; Atp1a3; Atp1b1; Atp2b4; Camp; Chrm3; Fxyd2; Gucy1a2; Gucy1a3; Gucy1b3; Kcnma1; Kcnn4; Lpo; Plcb4	0.0366	0.235	Atp1a2|0.428096030425;Gucy1b3|0.553978033753;Atp2b4|0.563799743261;Atp1b1|2.20315137873;Camp|1.67213822894;Bst1|0.561036372696	6	0.13657	0.293585	Atp1a2:P06686; Atp1b1:P07340; Atp2b4:Q64542	3
rno05412	Arrhythmogenic right ventricular cardiomyopathy (ARVC)	18	0.00541439	0.0438867	Cacna1d; Cacna2d1; Cacnb2; Cacnb4; Cacng4; Cacng6; Cacng8; Dsc2; Itga1; Itga8; Itga9; Itgb8; Jup; Lama2; Lmna; Sgca; Slc8a1; Tcf7l2	0.22	0.648	Jup|0.599120153973;Itga1|0.4921875;Dag1|0.662337662338;Itga8|0.472571716155	4	0.13657	0.293585	Itga1:P18614; Itga8:B5DEG1; Jup:Q6P0K8	3
rno04960	Aldosterone-regulated sodium reabsorption	11	0.00552217	0.0438867	Atp1a2; Atp1a3; Atp1b1; Fxyd2; Hsd11b2; Igf1; Nedd4l; Nr3c2; Sfn; Sgk1; Slc9a3r2	0.147	0.513	Atp1a2|0.428096030425;Slc9a3r2|0.527671232877;Atp1b1|2.20315137873	3	0.0109808	0.0812578	Atp1a2:P06686; Atp1b1:P07340; Slc9a3r2:G3V6D9	3
rno04924	Renin secretion	17	0.00646205	0.0492262	Ace; Ace3; Adrb2; Agt; Cacna1d; Clca4; Clca5; Ctsb; Gnai1; Gucy1a2; Gucy1a3; Gucy1b3; Kcnma1; Pde1a; Pde3a; Plcb4; Ptger2	0.0595	0.33	Ace|0.467519438174;Ctsb|1.67493112948;Gucy1b3|0.553978033753;Gnai1|0.621472053127;Aqp1|0.492387033399	5	0.0602747	0.195903	Ace:P47820; Ctsb:Q6IN22; Gnai1:P10824	3
rno04721	Synaptic vesicle cycle	16	0.00652002	0.0492262	Atp6v0a4; Atp6v0c; Atp6v0d2; Atp6v1a; Atp6v1b2; Atp6v1c1; Atp6v1h; Cacna1b; Cplx1; Cplx4; Slc18a1; Slc18a2; Syt1; Tcirg1; Unc13a; Unc13b	0.000827	0.0175	Atp6v1a|1.55127118644;Atp6v1b2|1.55403087479;Atp6v1c1|1.89177693762;Atp6v0d1|1.58775877588;Atp6v1f|1.53306702175;Atp6v1d|1.74010791367;Atp6v0c|2.19339622642;Atp6v1g1|1.92515395547	8	0.0629547	0.195903	Atp6v0c:P63081; Atp6v1a:D4A133; Atp6v1b2:P62815; Atp6v1c1:Q5FVI6	4
rno04933	AGE-RAGE signaling pathway in diabetic complications	23	0.00708208	0.0521656	Ccl12; Ccl2; Col1a1; Col4a3; Cybb; Fn1; Mapk10; Mapk12; Nox4; Pim1; Plcb4; Plce1; Prkcd; Prkce; Prkcz; Serpine1; Stat1; Tgfb1; Tgfbr1; Thbd; Tnf; Vegfa; Vegfb	0.122	0.479	Col1a1|2.07610887097;Thbd|0.577415910304;Col3a1|2.23564064801;Mapk12|0.658642142278;Col4a3|0.546352804417;Prkcz|0.524296675192	6	0.0246682	0.133986	Col1a1:P02454; Col4a3:F1LRJ1; Cybb:Q9ERL1; Fn1:A0A096P6L8; Mapk12:Q63538; Prkcz:P09217; Thbd:O35370	7
rno04810	Regulation of actin cytoskeleton	42	0.00815461	0.0571588	Arhgef12; Arpc3; Arpc4; Baiap2; Bcar1; Bdkrb1; Cd14; Chrm2; Chrm3; Chrm4; Cyfip2; Diaph3; F2r; Fgf1; Fgf18; Fgf21; Fgf23; Fgfr1; Fgfr4; Fn1; Gna13; Gsn; Iqgap3; Itga1; Itga8; Itga9; Itgam; Itgb2; Itgb8; Myl9; Mylk; Mylk2; Nckap1l; Pdgfb; Pdgfd; Pfn3; Ppp1cb; Ppp1r12b; Rac2; Tiam1; Vav1; Was	0.0129	0.115	Myh14|0.629564709319;Ezr|0.656707842574;Mylk|0.624657534247;Myl9|0.547331319235;Itga1|0.4921875;Rras2|0.563769293258;Arpc1b|1.51175040519;Rac2|2.12288786482;Rras|0.585365853659;Itga8|0.472571716155;Pip4k2a|0.660467587673;Baiap2|1.58993660856;Tmsb4x|0.574638233054;Cd14|2.0501489573	14	0.0951787	0.24287	Baiap2:Q6GMN2; Cd14:Q63691; Fn1:A0A096P6L8; Itga1:P18614; Itga8:B5DEG1; Itgam:G3V8L7; Itgb2:B2RYB8; Myl9:B0BMS8; Mylk:D3ZFU9; Nckap1l:A0A0G2JUF9; Rac2:Q5U1Y2	11
rno05322	Systemic lupus erythematosus	22	0.00845512	0.0571588	C1qa; C1r; C1s; C2; C3; C4a; C6; Cd28; Cd86; Fcgr1a; Fcgr2a; H2afz; Hist1h2ac; Hist1h2ail1; Hist1h2bf; Hist1h2bk; Hist1h2bl; Hist2h3c2; Hist3h2ba; Hist3h3; RGD1565478; Tnf	0.455	0.971	C4|3.02103467879;C2|1.90729072907;Ctsg|1.73336330935;C6|2.0212858384;RT1-Da|1.60327706058	5	0.258901	0.419532	C1r:B5DEH7; C2:Q6MG73; C6:Q811M5	3
rno04510	Focal adhesion	40	0.0085819	0.0571588	Bcar1; Birc2; Birc3; Cav1; Cav2; Cav3; Col1a1; Col4a3; Col9a2; Flt1; Fn1; Igf1; Itga1; Itga8; Itga9; Itgb8; Kdr; Lama2; Lamc3; Mapk10; Myl9; Mylk; Mylk2; Parvg; Pdgfb; Pdgfd; Ppp1cb; Ppp1r12b; Rac2; Shc3; Spp1; Thbs2; Thbs4; Tnc; Vav1; Vegfa; Vegfb; Vtn; Vwf; Xiap	0.0724	0.382	Lamc1|0.644712430427;Mylk|0.624657534247;Lama5|0.627093740817;Ilk|0.654486835035;Myl9|0.547331319235;Itga1|0.4921875;Zyx|0.485801781737;Col1a1|2.07610887097;Rac2|2.12288786482;Itga8|0.472571716155;Col4a3|0.546352804417	11	0.0504773	0.183704	Cav1:P41350; Cav2:A0A0A0MXU8; Col1a1:P02454; Col4a3:F1LRJ1; Fn1:A0A096P6L8; Itga1:P18614; Itga8:B5DEG1; Myl9:B0BMS8; Mylk:D3ZFU9; Rac2:Q5U1Y2; Vwf:F1M957	11
rno04964	Proximal tubule bicarbonate reclamation	7	0.00891477	0.0571588	Atp1a2; Atp1a3; Atp1b1; Car4; Fxyd2; Pck1; Slc25a10	0.000584	0.0136	Ca2|0.53886602652;Atp1a2|0.428096030425;Atp1b1|2.20315137873;Slc25a10|1.77323103154;Aqp1|0.492387033399	5	0.00223255	0.0275347	Atp1a2:P06686; Atp1b1:P07340; Car4:A0A0H2UHB3; Slc25a10:O89035	4
rno00010	Glycolysis / Gluconeogenesis	16	0.00908354	0.0571588	Aldh3a1; Bpgm; Eno1; Eno2; G6pc; Gapdh; Hk2; Hk3; Ldha; Ldhal6b; Pck1; Pgam1; Pgk1; Pklr; Pkm; Tpi1	0.193	0.583	Gapdh|1.52813141684;Ldha|1.57656903766;Aldoa|1.67630522088;Hk2|2.25623700624	4	0.152341	0.307452	Gapdh:P04797; Hk2:P27881; Hk3:A0A0G2JTY2; Ldha:P04642; Pkm:P11980	5
rno04666	Fc gamma R-mediated phagocytosis	20	0.00925176	0.0571588	Amph; Arpc3; Arpc4; Dock2; Fcgr1a; Fcgr2a; Fcgr2b; Gsn; Hck; Myo10; Ncf1; Pla2g4a; Pld2; Prkcd; Prkce; RGD1565478; Rac2; Syk; Vav1; Was	0.343	0.852	Ptprc|1.98943323727;Arpc1b|1.51175040519;Rac2|2.12288786482;Hck|1.5464871687	4	0.418118	0.565989	Hck:P50545; Ncf1:F1M707; Rac2:Q5U1Y2	3
rno05144	Malaria	14	0.00927411	0.0571588	Ackr1; Ccl12; Ccl2; Gypa; Hba1; Hba2; Hbb; Itgb2; Klrb1b; Tgfb1; Thbs2; Thbs4; Tlr2; Tnf	0.301	0.814	ENSRNOG00000031230|0.330023364486;Pecam1|0.517684045062;Hba-a3|0.409757269887	3	0.212545	0.374485	Itgb2:B2RYB8	1
rno05146	Amoebiasis	22	0.00961488	0.0580739	Adcy1; Arg1; Cd14; Col1a1; Col4a3; Fn1; Gna15; Il12b; Il1r2; Itgam; Itgb2; Lama2; Lamc3; Nos2; Plcb4; RGD1565478; Rab7b; Serpinb10; Serpinb1a; Tgfb1; Tlr2; Tnf	0.00227	0.0363	Lamc1|0.644712430427;Lama5|0.627093740817;Serpinb6|0.66436605317;Col1a1|2.07610887097;Rab5a|0.631673052363;Ctsg|1.73336330935;Col3a1|2.23564064801;Arg1|2.08597046414;Col4a3|0.546352804417;Cd14|2.0501489573	10	0.0544708	0.188946	Arg1:P07824; Cd14:Q63691; Col1a1:P02454; Col4a3:F1LRJ1; Fn1:A0A096P6L8; Itgam:G3V8L7; Itgb2:B2RYB8	7
rno00524	Neomycin, kanamycin and gentamicin biosynthesis	2	0.0106801	0.0626823	Hk2; Hk3	0.152	0.514	Hk2|2.25623700624	1	0.000880028	0.0130244	Hk2:P27881; Hk3:A0A0G2JTY2	2
rno04530	Tight junction	34	0.010793	0.0626823	Actr3; Amot; Amotl2; Arhgef18; Cacna1d; Cftr; Cgnl1; Cldn11; Cldn15; Cldn19; Cldn4; Cldn5; Dlg2; Epb41l4b; Gata4; Hcls1; Jam2; Magi1; Mapk10; Mpp5; Myh1; Myh11; Myh15; Myl9; Nedd4l; Pard6b; Ppp2r2b; Prkce; Prkcz; Tiam1; Tjp1; Tjp2; Tuba1c; Was	0.00234	0.0363	Myh11|0.571653957402;Myh14|0.629564709319;Tjp2|0.550111982083;Myl9|0.547331319235;Gnai1|0.621472053127;Rras2|0.563769293258;Afdn|0.630047505938;Rras|0.585365853659;F11r|0.627275353944;Cldn5|0.46875;Prkcz|0.524296675192;Cldn18|0.611788617886	12	0.141503	0.293585	Cldn5:Q9JKD6; Jam2:F1M065; Myh11:A0A0G2K6S9; Myl9:B0BMS8; Prkcz:P09217; Tjp1:A0A0G2K2P5; Tjp2:Q3ZB99	7
rno04750	Inflammatory mediator regulation of TRP channels	24	0.0138277	0.0773325	Adcy1; Asic1; Asic2; Asic4; Bdkrb1; Camk2a; Cyp2c13; Cyp2c23; Cyp2c24; Cyp2j4; Cyp4a3; Htr2c; Igf1; Mapk10; Mapk12; P2ry2; Pla2g4a; Plcb4; Ppp1cb; Prkcd; Prkce; Ptger2; Trpv2; Trpv4	0.893	1	Mapk12|0.658642142278;Trpv2|1.71165048544	2	0.329862	0.478623	Mapk12:Q63538; Trpv2:Q9WUD2	2
rno04930	Type II diabetes mellitus	12	0.0157948	0.085179	Cacna1b; Cacna1d; Hk2; Hk3; Mapk10; Pklr; Pkm; Prkcd; Prkce; Prkcz; Socs1; Tnf	0.508	0.998	Hk2|2.25623700624;Prkcz|0.524296675192	2	0.00131963	0.0183099	Hk2:P27881; Hk3:A0A0G2JTY2; Pkm:P11980; Prkcz:P09217	4
rno04022	cGMP - PKG signaling pathway	33	0.0166134	0.0880219	Adcy1; Adora3; Adra1a; Adra1d; Adra2b; Adrb2; Atp1a2; Atp1a3; Atp1b1; Atp2b4; Cacna1d; Cngb1; Creb3l3; Ednrb; Fxyd2; Gata4; Gna13; Gnai1; Gucy1a2; Gucy1a3; Gucy1b3; Kcnma1; Mef2a; Myl9; Mylk; Mylk2; Pde3a; Pde5a; Plcb4; Pln; Ppp1cb; Prkce; Slc8a1	0.321	0.83	Mylk|0.624657534247;Atp1a2|0.428096030425;Myl9|0.547331319235;Gucy1b3|0.553978033753;Atp2b4|0.563799743261;Gnai1|0.621472053127;Atp1b1|2.20315137873	7	0.028566	0.13759	Atp1a2:P06686; Atp1b1:P07340; Atp2b4:Q64542; Gnai1:P10824; Myl9:B0BMS8; Mylk:D3ZFU9; Pde5a:G3V7V8	7
rno04151	PI3K-Akt signaling pathway	62	0.0170087	0.0885626	Angpt1; Bdnf; Brca1; Ccne2; Cdkn1a; Chrm2; Col1a1; Col4a3; Col9a2; Creb3l3; Csf1; Erbb4; Ereg; F2r; Fgf1; Fgf18; Fgf21; Fgf23; Fgfr1; Fgfr4; Flt1; Fn1; G6pc; Ghr; Gng2; Gngt2; Igf1; Igf2; Il7; Il7r; Itga1; Itga8; Itga9; Itgb8; Kdr; Kit; Kitlg; Lama2; Lamc3; Lpar3; Ntrk2; Osm; Osmr; Pck1; Pdgfb; Pdgfd; Pik3ap1; Ppp2r2b; Prlr; RGD1565478; Sgk1; Spp1; Syk; Tek; Thbs2; Thbs4; Tlr2; Tnc; Vegfa; Vegfb;…	0.926	1	Lamc1|0.644712430427;Lama5|0.627093740817;Itga1|0.4921875;Col1a1|2.07610887097;Itga8|0.472571716155;Col4a3|0.546352804417;Tek|0.579163008487	7	0.279136	0.427978	Col1a1:P02454; Col4a3:F1LRJ1; Fn1:A0A096P6L8; Gng2:M0RBJ0; Itga1:P18614; Itga8:B5DEG1; Tek:D3ZCD0; Vwf:F1M957	8
rno00740	Riboflavin metabolism	3	0.0185699	0.0950526	Acp5; Enpp1; Enpp3	0.124	0.479	Blvrb|0.658655075428	1	0.0759924	0.216286	Enpp3:P97675	1
rno05145	Toxoplasmosis	23	0.0204104	0.102733	Birc2; Birc3; Ccr5; Cycs; Gnai1; Gnao1; Hspa1a; Il10ra; Il12b; Lama2; Lamc3; Ly96; Mapk10; Mapk12; Nfkbib; Nos2; Socs1; Stat1; Tgfb1; Tlr11; Tlr2; Tnf; Xiap	0.105	0.431	Lamc1|0.644712430427;Lama5|0.627093740817;Hspa2|0.592206502854;Gnai1|0.621472053127;Gnao1|0.462588473205;RT1-Da|1.60327706058;Mapk12|0.658642142278	7	0.349535	0.503876	Gnai1:P10824; Gnao1:P59215; Mapk12:Q63538	3
rno04662	B cell receptor signaling pathway	16	0.0218002	0.107668	Blnk; Btk; Cd72; Dapp1; Fcgr2b; Ifitm1; Malt1; Nfkbib; Nfkbie; Pik3ap1; Ptpn6; RGD1565478; Rac2; Rasgrp3; Syk; Vav1	0.914	1	Rac2|2.12288786482	1	0.220852	0.38304	Ptpn6:G3V9T9; Rac2:Q5U1Y2	2
rno04145	Phagosome	36	0.0221041	0.107668	Atp6v0a4; Atp6v0c; Atp6v0d2; Atp6v1a; Atp6v1b2; Atp6v1c1; Atp6v1h; C1r; C3; Cd14; Cd209e; Ctss; Cyba; Cybb; Fcgr1a; Fcgr2a; Fcgr2b; Itgam; Itgb2; Msr1; Ncf1; Ncf2; Ncf4; Olr1; RGD1559710; RGD1565478; Rab7b; Scarb1; Tcirg1; Thbs2; Thbs4; Tlr2; Tlr6; Tuba1c; Tubb2b; Tubb3	4.78e-07	3.71e-05	Calr|1.73206176203;Atp6v1a|1.55127118644;Coro1a|1.50814995925;Sftpa1|3.1012482663;Atp6v1b2|1.55403087479;Atp6v1c1|1.89177693762;Atp6v0d1|1.58775877588;Tubb1|0.359827132657;Rab5a|0.631673052363;Ncf2|2.52145922747;Atp6v1f|1.53306702175;Atp6v1d|1.74010791367;Ncf4|2.31278890601;RT1-Da|1.60327706058;Atp6v0c|2.19339622642;Ctss|2.4877353109;Cyba|1.90019860973;Ctsl|1.80597661325;Cd14|2.0501489573;Scarb1|…	22	0.000445498	0.00899095	Atp6v0c:P63081; Atp6v1a:D4A133; Atp6v1b2:P62815; Atp6v1c1:Q5FVI6; C1r:B5DEH7; Cd14:Q63691; Ctss:Q02765; Cyba:Q62737; Cybb:Q9ERL1; Itgam:G3V8L7; Itgb2:B2RYB8; Ncf1:F1M707; Ncf2:A7E3N2; Ncf4:B2RZ98; Scarb1:P97943	15
rno04360	Axon guidance	34	0.0254995	0.11668	Ablim2; Ablim3; Arhgef12; Bmpr1b; Bmpr2; Camk2a; Cxcl12; Efnb1; Efnb2; Epha3; Epha4; Gnai1; Nck2; Ntn3; Ntn4; Ntng2; Pard6b; Prkcz; Rac2; Robo2; Sema3b; Sema3e; Sema3g; Sema4a; Sema4b; Sema6a; Sema6d; Shh; Slit2; Trpc1; Trpc3; Unc5a; Unc5b; Unc5d	0.697	1	Ilk|0.654486835035;Gnai1|0.621472053127;Rac2|2.12288786482;Rras|0.585365853659;Efnb2|0.297384914632	5	0.244942	0.410778	Efnb1:P52796; Efnb2:B2B9A9; Gnai1:P10824; Prkcz:P09217; Rac2:Q5U1Y2	5
rno04668	TNF signaling pathway	22	0.0268611	0.121075	Bcl3; Birc2; Birc3; Ccl12; Ccl2; Ccl20; Creb3l3; Csf1; Cxcl1; Cxcl10; Cxcl2; Cxcl3; Dab2ip; Ifi47; Mapk10; Mapk12; Mmp14; Mmp9; Ripk3; Rps6ka4; Tnf; Traf3	0.878	1	Ifi47|1.6085;Mapk12|0.658642142278	2	0.119033	0.275263	Ifi47:F1MAC0; Mapk12:Q63538; Mmp9:A0A0G2JUD9	3
rno00520	Amino sugar and nucleotide sugar metabolism	11	0.0312061	0.136583	Amdhd2; Chia; Chit1; Gnpda1; Hexa; Hk2; Hk3; Nans; Npl; Renbp; Uap1l1	0.0191	0.154	Cyb5r3|0.579101849134;Hk2|2.25623700624;Uap1l1|1.78126361656;Hexa|1.74099099099;Hexb|1.73438202247	5	0.0204434	0.126068	Chia:A0A0G2K676; Gnpda1:M0RCH5; Hexa:Q641X3; Hk2:P27881; Hk3:A0A0G2JTY2; Uap1l1:B5DEH4	6
rno04020	Calcium signaling pathway	35	0.0321889	0.137235	Adcy1; Adora2b; Adra1a; Adra1d; Adrb2; Atp2b4; Avpr1a; Bdkrb1; Cacna1b; Cacna1d; Camk2a; Chrm2; Chrm3; Chrna7; Drd1; Ednrb; Erbb4; F2r; Gna15; Htr2c; Htr7; Mylk; Mylk2; Nos2; P2rx1; Pde1a; Phka1; Plcb4; Plce1; Pln; Ptafr; Ptger3; RGD1565478; Slc8a1; Tacr1	0.946	1	Mylk|0.624657534247;Atp2b4|0.563799743261;P2rx4|1.74109589041	3	0.587511	0.673836	Atp2b4:Q64542; Mylk:D3ZFU9	2
rno04261	Adrenergic signaling in cardiomyocytes	28	0.0334057	0.137235	Adcy1; Adra1a; Adra1d; Adrb2; Atp1a2; Atp1a3; Atp1b1; Atp2b4; Cacna1d; Cacna2d1; Cacnb2; Cacnb4; Cacng4; Cacng6; Cacng8; Camk2a; Creb3l3; Fxyd2; Gnai1; Mapk12; Myh6; Plcb4; Pln; Ppp1cb; Ppp2r2b; Rapgef3; Rapgef4; Slc8a1	0.53	1	Atp1a2|0.428096030425;Atp2b4|0.563799743261;Gnai1|0.621472053127;Atp1b1|2.20315137873;Mapk12|0.658642142278	5	0.125688	0.284721	Atp1a2:P06686; Atp1b1:P07340; Atp2b4:Q64542; Gnai1:P10824; Mapk12:Q63538	5
rno05132	Salmonella infection	17	0.033627	0.137235	Arpc3; Arpc4; Ccl3; Ccl4; Cd14; Cxcl1; Cxcl2; Cxcl3; Mapk10; Mapk12; Nos2; Pfn3; Pycard; Rab7b; Tjp1; Tlr5; Was	0.51	0.998	Arpc1b|1.51175040519;Mapk12|0.658642142278;Cd14|2.0501489573	3	0.243216	0.410778	Cd14:Q63691; Mapk12:Q63538; Pycard:G3V8L1; Tjp1:A0A0G2K2P5	4
rno00140	Steroid hormone biosynthesis	17	0.033627	0.137235	Comt; Cyp1b1; Cyp2b2; Cyp2b21; Cyp2b3; Cyp2c13; Cyp2c23; Cyp2c24; Cyp2d4; Cyp2d5; Cyp2e1; Cyp3a9; Cyp7b1; Hsd11b2; Hsd17b1; Srd5a1; Ugt1a6	0.746	1	Hsd11b1|0.586716859371;Ugt1a6|1.67091948966	2	0.0486343	0.180364	Ugt1a6:Q6T5E9	1
rno00983	Drug metabolism - other enzymes	18	0.0434698	0.170351	Ces1e; Ces2a; Ces2c; Cyp2e1; Dpyd; Gsta4; Gstm2; Gstm3; Gstm7; Gsto1; Gusb; Nme2; Nme4; Rrm1; Rrm2; Tk1; Tpmt; Ugt1a6	0.548	1	Ces1d|0.65721455458;Ugt1a6|1.67091948966	2	0.0458292	0.180364	Gsta4:P14942; Gstm2:P08010; Gstm3:P08009; Nme2:P19804; Ugt1a6:Q6T5E9	5
rno04978	Mineral absorption	10	0.0439979	0.170351	Atp1a2; Atp1a3; Atp1b1; Ftl1; Fxyd2; Hmox1; Mt2A; Slc5a1; Slc8a1; Steap1	0.187	0.576	Atp1a2|0.428096030425;Atp1b1|2.20315137873;Hmox1|2.28764897075	3	0.0297166	0.13759	Atp1a2:P06686; Atp1b1:P07340; Hmox1:P06762	3
rno00770	Pantothenate and CoA biosynthesis	5	0.0453019	0.172638	Bcat1; Dpyd; Enpp1; Enpp3; Vnn3	0.467	0.971	Enpp3|3.07952622673	1	0.0259522	0.133986	Enpp3:P97675	1
rno03030	DNA replication	8	0.047086	0.175555	Fen1; Mcm2; Mcm3; Mcm4; Mcm5; Mcm6; Pola2; Pole	0.00577	0.0747	Pcna|1.86030204962;Fen1|1.57958477509;Mcm4|2.43696969697;Mcm6|1.99143372408;Pold1|1.68582375479	5	4.81e-05	0.00152486	Fen1:Q5XIP6; Mcm3:D3ZFP4; Mcm4:G3V681; Mcm5:A0A0G2JY07; Mcm6:A9CMB8	5
rno05204	Chemical carcinogenesis	18	0.0480971	0.175648	Aldh3a1; Chrna7; Cyp1b1; Cyp2b2; Cyp2b21; Cyp2b3; Cyp2c13; Cyp2c23; Cyp2c24; Cyp2e1; Cyp3a9; Gsta4; Gstm2; Gstm3; Gstm7; Gsto1; Sult1a1; Ugt1a6	0.0753	0.382	Gstm2|0.464921926545;Gstm3|0.49508795979;Hsd11b1|0.586716859371;Gsta3|0.514406184118;Gsta4|0.555584281282;Ugt1a6|1.67091948966	6	0.0297492	0.13759	Gsta4:P14942; Gstm2:P08010; Gstm3:P08009; Ugt1a6:Q6T5E9	4
rno00480	Glutathione metabolism	13	0.0488556	0.175648	G6pd; Gpx1; Gss; Gsta4; Gstm2; Gstm3; Gstm7; Gsto1; Idh1; Nat8; Pgd; Rrm1; Rrm2	0.000107	0.00355	Gstm2|0.464921926545;Pgd|1.92018981881;Anpep|1.63904314396;Idh1|1.57858963466;G6pdx|1.71984091913;Gstm3|0.49508795979;Gsta3|0.514406184118;Gsta4|0.555584281282;Gpx7|1.59930915371	9	0.0533459	0.187981	Gsta4:P14942; Gstm2:P08010; Gstm3:P08009; Idh1:P41562; Pgd:P85968	5
rno05202	Transcriptional misregulation in cancers	32	0.0495688	0.176115	Bcl2a1; Birc3; Ccnt2; Cd14; Cd86; Cdkn1a; Erg; Fcgr1a; Flt1; Hist1h2ail1; Hist2h3c2; Hist3h3; Hpgd; Igf1; Il1r2; Itgam; Jup; Lyl1; Maf; Mmp9; Mycn; Nr4a3; Pax8; Plau; RGD1565478; Runx1t1; Spi1; Tfe3; Tspan7; Wt1; Zbtb16; Zeb1	0.83	1	Jup|0.599120153973;Gzmb|0.598988720342;Cd14|2.0501489573;Hpgd|0.440072016461	4	0.00728804	0.0734581	Cd14:Q63691; Hpgd:O08699; Itgam:G3V8L7; Jup:Q6P0K8; Mmp9:A0A0G2JUD9; Tspan7:F1M9I6	6
rno04066	HIF-1 signaling pathway	20	0.0503395	0.176773	Angpt1; Camk2a; Cdkn1a; Cybb; Eno1; Eno2; Flt1; Gapdh; Hk2; Hk3; Hmox1; Igf1; Ldha; Nos2; Pgk1; Serpine1; Slc2a1; Tek; Timp1; Vegfa	0.144	0.507	Gapdh|1.52813141684;Ldha|1.57656903766;Aldoa|1.67630522088;Hk2|2.25623700624;Hmox1|2.28764897075;Tek|0.579163008487	6	0.00874273	0.0758275	Cybb:Q9ERL1; Gapdh:P04797; Hk2:P27881; Hk3:A0A0G2JTY2; Hmox1:P06762; Ldha:P04642; Tek:D3ZCD0	7
rno05032	Morphine addiction	18	0.0530656	0.181224	Adcy1; Cacna1b; Drd1; Gabbr2; Gabra1; Gabra2; Gabra6; Gabrg1; Gabrr2; Gnai1; Gnao1; Gng2; Gngt2; Grk5; Pde1a; Pde3a; Pde8a; Pde8b	0.806	1	Gnai1|0.621472053127;Gnao1|0.462588473205	2	0.0602747	0.195903	Gnai1:P10824; Gnao1:P59215; Gng2:M0RBJ0	3
rno04973	Carbohydrate digestion and absorption	9	0.053407	0.181224	Atp1a2; Atp1a3; Atp1b1; Cacna1d; Fxyd2; G6pc; Hk2; Hk3; Slc5a1	0.171	0.554	Atp1a2|0.428096030425;Hk2|2.25623700624;Atp1b1|2.20315137873	3	0.000344555	0.00764912	Atp1a2:P06686; Atp1b1:P07340; Hk2:P27881; Hk3:A0A0G2JTY2	4
rno04911	Insulin secretion	17	0.057115	0.187957	Adcy1; Atp1a2; Atp1a3; Atp1b1; Cacna1d; Camk2a; Chrm3; Creb3l3; Ffar1; Fxyd2; Glp1r; Kcnma1; Kcnn4; Pclo; Plcb4; Rapgef4; Slc2a1	0.775	1	Atp1a2|0.428096030425;Atp1b1|2.20315137873	2	0.122504	0.28037	Atp1a2:P06686; Atp1b1:P07340	2
rno00500	Starch and sucrose metabolism	7	0.0572583	0.187957	Enpp1; Enpp3; G6pc; Gaa; Hk2; Hk3; Pgm2l1	0.0928	0.408	Hk2|2.25623700624;Ugt1a6|1.67091948966;Pgm2l1|0.602620087336;Enpp3|3.07952622673	4	0.00761053	0.0734581	Enpp3:P97675; Hk2:P27881; Hk3:A0A0G2JTY2; Pgm2l1:D3Z955	4
rno04971	Gastric acid secretion	15	0.0597488	0.194023	Adcy1; Atp1a2; Atp1a3; Atp1b1; Atp4a; Atp4b; Camk2a; Cftr; Chrm3; Gnai1; Kcnj16; Kcnk2; Mylk; Mylk2; Plcb4	0.0327	0.231	Ezr|0.656707842574;Mylk|0.624657534247;Ca2|0.53886602652;Atp1a2|0.428096030425;Gnai1|0.621472053127;Atp1b1|2.20315137873	6	0.0445001	0.180364	Atp1a2:P06686; Atp1b1:P07340; Gnai1:P10824; Mylk:D3ZFU9	4
rno05034	Alcoholism	27	0.0620263	0.199276	Adora2b; Bdnf; Creb3l3; Drd1; Fosb; Gnai1; Gnao1; Gng2; Gngt2; Grin3a; H2afz; Hdac9; Hist1h2ac; Hist1h2ail1; Hist1h2bf; Hist1h2bk; Hist1h2bl; Hist2h3c2; Hist3h2ba; Hist3h3; Npy; Ntrk2; Ppp1cb; Shc3; Slc18a1; Slc18a2; Slc29a1	0.936	1	Gnai1|0.621472053127;Gnao1|0.462588473205;Slc29a1|0.428387096774	3	0.206555	0.374485	Gnai1:P10824; Gnao1:P59215; Gng2:M0RBJ0; Slc29a1:O54698	4
rno04913	Ovarian Steroidogenesis	11	0.0710356	0.225819	Adcy1; Bmp15; Bmp6; Cyp1b1; Cyp2j4; Fshb; Hsd17b1; Igf1; Lhb; Pla2g4a; Scarb1	0.849	1	Scarb1|2.03350395533	1	0.0759924	0.216286	Scarb1:P97943	1
rno04914	Progesterone-mediated oocyte maturation	17	0.0757056	0.238157	Adcy1; Bub1; Ccna2; Ccnb1; Ccnb2; Cdc25c; Cdk1; Gnai1; Igf1; Kif22; Mad2l1; Mapk10; Mapk12; Pkmyt1; Plk1; Spdye4; Stk10	0.796	1	Gnai1|0.621472053127;Mapk12|0.658642142278	2	0.0872312	0.227827	Gnai1:P10824; Mapk12:Q63538; Stk10:H9KVF6	3
rno04974	Protein digestion and absorption	17	0.082705	0.255543	Atp1a2; Atp1a3; Atp1b1; Col11a1; Col13a1; Col1a1; Col4a3; Col9a2; Cpb2; Fxyd2; Kcnn4; Slc1a5; Slc36a1; Slc7a7; Slc7a8; Slc8a1; Xpnpep2	0.0313	0.228	Atp1a2|0.428096030425;Xpnpep2|0.49237243556;Col1a1|2.07610887097;Atp1b1|2.20315137873;Cpa3|1.58066689121;Col3a1|2.23564064801;Col4a3|0.546352804417	7	0.0147153	0.0989941	Atp1a2:P06686; Atp1b1:P07340; Col1a1:P02454; Col4a3:F1LRJ1; Xpnpep2:Q99MA2	5
rno04622	RIG-I-like receptor signaling pathway	12	0.0829244	0.255543	Cxcl10; Dhx58; Ikbke; Il12b; Irf7; Isg15; Mapk10; Mapk12; Nfkbib; Tmem173; Tnf; Traf3	0.621	1	Mapk12|0.658642142278;Dhx58|1.63210870659	2	0.145398	0.296132	Dhx58:D3ZD46; Mapk12:Q63538	2
rno04726	Serotonergic synapse	22	0.083912	0.255974	Alox15; Cacna1b; Cacna1d; Cyp2c13; Cyp2c23; Cyp2c24; Cyp2d4; Cyp2d5; Cyp2j4; Gnai1; Gnao1; Gng2; Gngt2; Htr2c; Htr7; Pla2g4a; Plcb4; Rapgef3; Slc18a1; Slc18a2; Slc6a4; Trpc1	0.918	1	Gnai1|0.621472053127;Gnao1|0.462588473205	2	0.303822	0.449656	Gnai1:P10824; Gnao1:P59215; Gng2:M0RBJ0	3
rno00910	Nitrogen metabolism	4	0.0860841	0.259974	Car13; Car3; Car4; Car6	0.115	0.46	Ca2|0.53886602652;Ca1|0.361910241657	2	0.0259522	0.133986	Car4:A0A0H2UHB3	1
rno05230	Central carbon metabolism in cancer	12	0.101988	0.296346	Fgfr1; G6pd; Hk2; Hk3; Kit; Ldha; Ntrk3; Pgam1; Pkm; Slc16a3; Slc1a5; Slc2a1	0.355	0.852	Ldha|1.57656903766;G6pdx|1.71984091913;Hk2|2.25623700624	3	0.0366683	0.153592	Hk2:P27881; Hk3:A0A0G2JTY2; Ldha:P04642; Pkm:P11980	4
rno04916	Melanogenesis	18	0.10608	0.302228	Adcy1; Camk2a; Creb3l3; Ednrb; Fzd4; Fzd8; Gnai1; Gnao1; Kit; Kitlg; Plcb4; Pomc; Tcf7l2; Wnt10a; Wnt3a; Wnt7a; Wnt9a; Wnt9b	0.838	1	Gnai1|0.621472053127;Gnao1|0.462588473205	2	0.274766	0.427978	Gnai1:P10824; Gnao1:P59215	2
rno00620	Pyruvate metabolism	8	0.112374	0.314232	Acat2; Grhpr; Ldha; Ldhal6b; Me3; Pck1; Pklr; Pkm	0.734	1	Ldha|1.57656903766	1	0.438888	0.583431	Ldha:P04642; Pkm:P11980	2
rno04972	Pancreatic secretion	18	0.114441	0.315758	Adcy1; Atp1a2; Atp1a3; Atp1b1; Atp2b4; Cftr; Chrm3; Clca4; Clca5; Cpb2; Fxyd2; Kcnma1; Pla2g12a; Plcb4; Pnliprp1; Sct; Sctr; Trpc1	0.0346	0.235	Ca2|0.53886602652;Atp1a2|0.428096030425;Atp2b4|0.563799743261;Atp1b1|2.20315137873;Cpa3|1.58066689121;Bst1|0.561036372696;Pla2g2a|0.358685266577	7	0.258901	0.419532	Atp1a2:P06686; Atp1b1:P07340; Atp2b4:Q64542	3
rno04727	GABAergic synapse	16	0.115011	0.315758	Adcy1; Cacna1b; Cacna1d; Gabbr2; Gabra1; Gabra2; Gabra6; Gabrg1; Gabrr2; Gnai1; Gnao1; Gng2; Gngt2; Hap1; Slc38a1; Slc38a5	0.565	1	Gnai1|0.621472053127;Gnao1|0.462588473205;Gabarap|1.53860819828	3	0.13657	0.293585	Gnai1:P10824; Gnao1:P59215; Gng2:M0RBJ0	3
rno00220	Arginine biosynthesis	4	0.127234	0.340042	Arg1; Nags; Nos2; Otc	0.137	0.501	Ass1|1.58437761069;Arg1|2.08597046414	2	0.212545	0.374485	Arg1:P07824	1
rno04071	Sphingolipid signaling pathway	21	0.128457	0.340298	Acer2; Adora3; Bid; Ctsd; Degs2; Fcer1g; Gna13; Gnai1; Mapk10; Mapk12; Plcb4; Pld2; Ppp2r2b; Prkce; Prkcz; Rac2; S1pr1; S1pr3; Sgms2; Sgpl1; Tnf	0.377	0.859	Gnai1|0.621472053127;Rac2|2.12288786482;Sgpl1|2.0775308642;Mapk12|0.658642142278;Prkcz|0.524296675192	5	0.0584004	0.195903	Ctsd:P24268; Gnai1:P10824; Mapk12:Q63538; Prkcz:P09217; Rac2:Q5U1Y2; Sgpl1:Q8CHN6	6
rno05030	Cocaine addiction	9	0.130246	0.342037	Bdnf; Creb3l3; Drd1; Fosb; Gnai1; Grin3a; Grm3; Slc18a1; Slc18a2	0.789	1	Gnai1|0.621472053127	1	0.249798	0.410778	Gnai1:P10824	1
rno04010	MAPK signaling pathway	48	0.134174	0.349316	Angpt1; Bdnf; Cacna1b; Cacna1d; Cacna2d1; Cacnb2; Cacnb4; Cacng4; Cacng6; Cacng8; Cd14; Csf1; Dusp2; Erbb4; Ereg; Fgf1; Fgf18; Fgf21; Fgf23; Fgfr1; Fgfr4; Flt1; Hspa1a; Igf1; Igf2; Kdr; Kit; Kitlg; Mapk10; Mapk12; Mapkapk3; Mapt; Ntrk2; Pdgfb; Pdgfd; Pla2g4a; Ptpn7; Ptprr; Rac2; Rasgrp3; Relb; Rps6ka4; Tek; Tgfb1; Tgfbr1; Tnf; Vegfa; Vegfb	0.61	1	Hspa2|0.592206502854;Rras2|0.563769293258;Rac2|2.12288786482;Rras|0.585365853659;Mapk12|0.658642142278;Nfkb2|1.79990821478;Cd14|2.0501489573;Taok3|1.53916139241	8	0.641644	0.719418	Cd14:Q63691; Mapk12:Q63538; Rac2:Q5U1Y2; Tek:D3ZCD0	4
rno04920	Adipocytokine signaling pathway	13	0.135451	0.349409	Acsl4; G6pc; Lep; Lepr; Mapk10; Nfkbib; Nfkbie; Npy; Pck1; Pomc; Ppargc1a; Slc2a1; Tnf	0.917	1	Acsl4|1.60786065208	1	0.397133	0.54422	Acsl4:O35547	1
rno04614	Renin-angiotensin system	7	0.137298	0.349409	Ace; Ace3; Agt; Atp6ap2; Ctsa; Klk1c2; Mcpt1l1	0.000495	0.0128	Anpep|1.63904314396;Ace|0.467519438174;Enpep|0.576306803257;Cpa3|1.58066689121;Ctsg|1.73336330935;Cma1|1.69668563776	6	0.397133	0.54422	Ace:P47820	1
rno04310	Wnt signaling pathway	25	0.137681	0.349409	Axin2; Camk2a; Cxxc4; Frat2; Fzd4; Fzd8; Lrp5; Mapk10; Mmp7; Nkd1; Notum; Peg12; Plcb4; Prickle2; Rac2; Senp17; Serpinf1; Tcf7l2; Vangl2; Wif1; Wnt10a; Wnt3a; Wnt7a; Wnt9a; Wnt9b	0.953	1	Serpinf1|1.6296875;Rac2|2.12288786482	2	0.491015	0.622033	Rac2:Q5U1Y2; Serpinf1:Q80ZA3	2
rno04921	Oxytocin signaling pathway	26	0.143436	0.359098	Adcy1; Cacna1d; Cacna2d1; Cacnb2; Cacnb4; Cacng4; Cacng6; Cacng8; Camk1d; Camk2a; Cdkn1a; Gnai1; Gnao1; Gucy1a2; Gucy1a3; Gucy1b3; Kcnj12; Kcnj4; Myl9; Mylk; Mylk2; Pla2g4a; Plcb4; Ppp1cb; Ppp1r12b; Trpm2	0.42	0.942	Eef2|1.61683041435;Mylk|0.624657534247;Myl9|0.547331319235;Gucy1b3|0.553978033753;Gnai1|0.621472053127;Gnao1|0.462588473205	6	0.281463	0.427978	Gnai1:P10824; Gnao1:P59215; Myl9:B0BMS8; Mylk:D3ZFU9	4
rno04730	Long-term depression	11	0.147091	0.361234	Gna13; Gnai1; Gnao1; Gnaz; Grid2; Gucy1a2; Gucy1a3; Gucy1b3; Igf1; Pla2g4a; Plcb4	0.328	0.83	Gucy1b3|0.553978033753;Gnai1|0.621472053127;Gnao1|0.462588473205	3	0.274766	0.427978	Gnai1:P10824; Gnao1:P59215	2
rno04918	Thyroid hormone synthesis	13	0.147125	0.361234	Adcy1; Asgr2; Atp1a2; Atp1a3; Atp1b1; Creb3l3; Fxyd2; Gpx1; Iyd; Lrp2; Pax8; Plcb4; Slc26a4	0.186	0.576	Hspa5|1.65321507761;Atp1a2|0.428096030425;Atp1b1|2.20315137873;Gpx7|1.59930915371	4	0.384905	0.534056	Atp1a2:P06686; Atp1b1:P07340	2
rno00604	Glycosphingolipid biosynthesis - ganglio series	3	0.159715	0.381806	Hexa; St3gal5; St8sia1	0.0837	0.393	Hexa|1.74099099099;Hexb|1.73438202247	2	0.00923742	0.0758275	Hexa:Q641X3	1
rno04540	Gap junction	15	0.168428	0.394305	Adcy1; Cdk1; Drd1; Gnai1; Gucy1a2; Gucy1a3; Gucy1b3; Htr2c; Pdgfb; Pdgfd; Plcb4; Tjp1; Tuba1c; Tubb2b; Tubb3	0.549	1	Gucy1b3|0.553978033753;Gnai1|0.621472053127;Tubb1|0.359827132657	3	0.491015	0.622033	Gnai1:P10824; Tjp1:A0A0G2K2P5	2
rno00830	Retinol metabolism	14	0.182914	0.418485	Aldh1a1; Aox3; Cyp26a1; Cyp2a3; Cyp2b2; Cyp2b21; Cyp2b3; Cyp2c13; Cyp2c23; Cyp2c24; Cyp3a9; Cyp4a3; Lrat; Ugt1a6	0.51	0.998	Ugt1a6|1.67091948966;Dhrs9|2.36100196464;Aox3|0.615996145507	3	0.00711632	0.0734581	Aldh1a1:A0A0H2UHP1; Aox3:Q5QE80; Ugt1a6:Q6T5E9	3
rno00982	Drug metabolism - cytochrome P450	12	0.187357	0.420726	Aldh3a1; Aox3; Cyp2e1; Fmo1; Fmo2; Fmo3; Gsta4; Gstm2; Gstm3; Gstm7; Gsto1; Ugt1a6	0.00799	0.0872	Gstm2|0.464921926545;Gstm3|0.49508795979;Fmo1|0.410974499089;Gsta3|0.514406184118;Gsta4|0.555584281282;Ugt1a6|1.67091948966;Aox3|0.615996145507	7	0.000615539	0.0113875	Aox3:Q5QE80; Fmo1:P36365; Fmo3:A0A0G2JSI0; Gsta4:P14942; Gstm2:P08010; Gstm3:P08009; Ugt1a6:Q6T5E9	7
rno00230	Purine metabolism	28	0.188073	0.420726	Adcy1; Ak2; Ak4; Enpp1; Enpp3; Enpp4; Entpd2; Entpd3; Gucy1a2; Gucy1a3; Gucy1b3; Gucy2c; Nme2; Nme4; Pde1a; Pde3a; Pde5a; Pde8a; Pde8b; Pde9a; Pklr; Pkm; Pola2; Pole; Polr1a; Polr3g; Rrm1; Rrm2	0.38	0.859	Nme2|1.56329373208;Gucy1b3|0.553978033753;Ak2|1.58905852417;Enpp3|3.07952622673;Enpp4|0.551557982653;Ppat|1.51183673469;Pold1|1.68582375479	7	0.228411	0.393079	Ak2:P29410; Enpp3:P97675; Nme2:P19804; Pde5a:G3V7V8; Pkm:P11980	5
rno04961	Endocrine and other factor-regulated calcium reabsorption	9	0.226556	0.48428	Atp1a2; Atp1a3; Atp1b1; Esr1; Fxyd2; Kl; Klk1c2; Plcb4; Slc8a1	0.477	0.979	Atp1a2|0.428096030425;Atp1b1|2.20315137873	2	0.247576	0.410778	Atp1a2:P06686; Atp1b1:P07340	2
rno04925	Aldosterone synthesis and secretion	16	0.227847	0.48428	Adcy1; Atp1a2; Atp1a3; Atp1b1; Atp2b4; Cacna1d; Camk1d; Camk2a; Creb3l3; Kcnk3; Lipe; Mc2r; Plcb4; Pomc; Prkce; Scarb1	0.939	1	Scarb1|2.03350395533	1	0.0297492	0.13759	Atp1a2:P06686; Atp1b1:P07340; Atp2b4:Q64542; Scarb1:P97943	4
rno05221	Acute myeloid leukemia	11	0.23625	0.492051	Bcl2a1; Cd14; Fcgr1a; Itgam; Jup; Kit; Pim1; Runx1t1; Spi1; Tcf7l2; Zbtb16	0.849	1	Jup|0.599120153973	1	0.0872312	0.227827	Cd14:Q63691; Itgam:G3V8L7; Jup:Q6P0K8	3
rno04664	Fc epsilon RI signaling pathway	11	0.23625	0.492051	Btk; Fcer1g; Lcp2; Mapk10; Mapk12; Pla2g4a; RGD1565478; Rac2; Syk; Tnf; Vav1	0.67	1	Rac2|2.12288786482;Mapk12|0.658642142278	2	0.274766	0.427978	Mapk12:Q63538; Rac2:Q5U1Y2	2
rno04725	Cholinergic synapse	18	0.243577	0.498679	Ache; Adcy1; Cacna1b; Cacna1d; Camk2a; Chrm2; Chrm3; Chrm4; Chrna7; Creb3l3; Gnai1; Gnao1; Gng2; Gngt2; Kcnj12; Kcnj4; Kcnq5; Plcb4	0.884	1	Gnai1|0.621472053127;Gnao1|0.462588473205	2	0.281216	0.427978	Gnai1:P10824; Gnao1:P59215; Gng2:M0RBJ0	3
rno04724	Glutamatergic synapse	18	0.256445	0.501208	Adcy1; Cacna1d; Gnai1; Gnao1; Gng2; Gngt2; Grik2; Grin3a; Grm3; Grm8; Pla2g4a; Plcb4; Pld2; Shank1; Shank3; Slc1a6; Slc38a1; Trpc1	0.893	1	Gnai1|0.621472053127;Gnao1|0.462588473205	2	0.0851216	0.227675	Gnai1:P10824; Gnao1:P59215; Gng2:M0RBJ0; Shank3:A0A0G2K042	4
rno03320	PPAR signaling pathway	13	0.257811	0.501208	Acsl4; Angptl4; Cyp4a3; Fabp4; Fabp5; Gk; Hmgcs2; Lpl; Olr1; Pck1; Plin2; Slc27a5; Slc27a6	0.128	0.48	Apoa1|0.663885267275;Ilk|0.654486835035;Fabp5|2.68681318681;Acsl4|1.60786065208;Apoa2|0.533185294843	5	0.174478	0.330984	Acsl4:O35547; Fabp4:A0A0G2K586; Fabp5:P55053	3
rno04260	Cardiac muscle contraction	13	0.257811	0.501208	Atp1a2; Atp1a3; Atp1b1; Cacna1d; Cacna2d1; Cacnb2; Cacnb4; Cacng4; Cacng6; Cacng8; Fxyd2; Myh6; Slc8a1	0.746	1	Atp1a2|0.428096030425;Atp1b1|2.20315137873	2	0.465225	0.607529	Atp1a2:P06686; Atp1b1:P07340	2
rno00052	Galactose metabolism	5	0.258026	0.501208	Akr1b8; G6pc; Gaa; Hk2; Hk3	0.653	1	Hk2|2.25623700624	1	0.048747	0.180364	Akr1b8:G3V786; Hk2:P27881; Hk3:A0A0G2JTY2	3
rno04014	Ras signaling pathway	36	0.258902	0.501208	Angpt1; Bdnf; Csf1; Fgf1; Fgf18; Fgf21; Fgf23; Fgfr1; Fgfr4; Flt1; Gng2; Gngt2; Htr7; Igf1; Igf2; Kdr; Kit; Kitlg; Ksr2; Mapk10; Ntrk2; Pdgfb; Pdgfd; Pla2g12a; Pla2g4a; Plce1; Pld2; Rac2; Rapgef5; Rasa4; Rasgrp3; Shc3; Tek; Tiam1; Vegfa; Vegfb	0.484	0.979	Rras2|0.563769293258;Afdn|0.630047505938;Rac2|2.12288786482;Rras|0.585365853659;Rala|0.592634242339;Rab5a|0.631673052363;Pla2g2a|0.358685266577;Tek|0.579163008487	8	0.644955	0.719498	Gng2:M0RBJ0; Rac2:Q5U1Y2; Tek:D3ZCD0	3
rno00980	Metabolism of xenobiotics by cytochrome P450	11	0.269864	0.519101	Akr7a3; Aldh3a1; Cyp1b1; Cyp2e1; Cyp2f4; Gsta4; Gstm2; Gstm3; Gstm7; Gsto1; Ugt1a6	0.0258	0.2	Gstm2|0.464921926545;Gstm3|0.49508795979;Hsd11b1|0.586716859371;Gsta3|0.514406184118;Gsta4|0.555584281282;Ugt1a6|1.67091948966	6	0.0366683	0.153592	Gsta4:P14942; Gstm2:P08010; Gstm3:P08009; Ugt1a6:Q6T5E9	4
rno00100	Steroid biosynthesis	3	0.289523	0.54308	Cyp51; Lipa; Soat1	0.484	0.979	Dhcr7|1.52420537897	1	0.000880028	0.0130244	Lipa:Q64194; Soat1:G3V6J2	2
rno00511	Other glycan degradation	3	0.289523	0.54308	Hexa; Man2b1; Neu1	0.125	0.479	Hexa|1.74099099099;Hexb|1.73438202247	2	0.0486343	0.180364	Hexa:Q641X3	1
rno04660	T cell receptor signaling pathway	16	0.297468	0.55454	Cd28; Cd8a; Cd8b; Ctla4; Icos; Lcp2; Malt1; Mapk12; Nck2; Nfkbib; Nfkbie; Pdcd1; Ptpn6; Tec; Tnf; Vav1	0.875	1	Ptprc|1.98943323727;Mapk12|0.658642142278	2	0.412084	0.561243	Mapk12:Q63538; Ptpn6:G3V9T9	2
rno00760	Nicotinate and nicotinamide metabolism	5	0.310881	0.569007	Aox3; Enpp1; Enpp3; Nnmt; Qprt	0.0783	0.388	Bst1|0.561036372696;Enpp3|3.07952622673;Aox3|0.615996145507	3	0.101092	0.247481	Aox3:Q5QE80; Enpp3:P97675	2
rno00380	Tryptophan metabolism	7	0.31913	0.580586	Acat2; Aoc1; Aox3; Cyp1b1; Inmt; Kmo; Kynu	0.444	0.971	Inmt|0.364212750969;Aox3|0.615996145507	2	0.194781	0.363373	Aox3:Q5QE80; Inmt:D3ZNJ5	2
rno05222	Small cell lung cancer	14	0.329431	0.595738	Birc2; Birc3; Ccne2; Cdkn1a; Cks1b; Cks2; Col4a3; Cycs; Fn1; Lama2; Lamc3; Nos2; Traf3; Xiap	0.549	1	Lamc1|0.644712430427;Lama5|0.627093740817;Col4a3|0.546352804417	3	0.302249	0.449656	Col4a3:F1LRJ1; Fn1:A0A096P6L8	2
rno00565	Ether lipid metabolism	7	0.342033	0.614845	Pafah2; Pla2g12a; Pla2g4a; Pla2g7; Pld2; Pld3; Pld4	0.0537	0.305	Lpcat1|1.82425488181;Pld3|1.75417766051;Pla2g2a|0.358685266577;Pld4|1.92820272173	4	0.0229882	0.133986	Pld3:Q5FVH2; Pld4:G3V904	2
rno04114	Oocyte meiosis	17	0.347616	0.615103	Adcy1; Bub1; Camk2a; Ccnb1; Ccnb2; Ccne2; Cdc25c; Cdk1; Espl1; Igf1; Mad2l1; Mapk12; Pkmyt1; Plk1; Ppp1cb; Pttg1; Spdye4	0.977	1	Mapk12|0.658642142278	1	0.843465	0.883251	Mapk12:Q63538	1
rno04630	Jak-STAT signaling pathway	23	0.347994	0.615103	Aox3; Cdkn1a; Cntfr; Csf2ra; Csf2rb; Ghr; Il10ra; Il12b; Il15ra; Il7; Il7r; Lep; Lepr; Lifr; Osm; Osmr; Pdgfb; Pim1; Prlr; Ptpn6; Socs1; Stat1; Thpo	0.96	1	Fhl1|0.622551762731;Aox3|0.615996145507	2	0.220852	0.38304	Aox3:Q5QE80; Ptpn6:G3V9T9	2
rno00040	Pentose and glucuronate interconversions	5	0.365285	0.637666	Akr1b8; Gusb; Ispd; Kl; Ugt1a6	0.328	0.83	Cryl1|0.645849596669;Ugt1a6|1.67091948966	2	0.063536	0.195903	Akr1b8:G3V786; Ugt1a6:Q6T5E9	2
rno00051	Fructose and mannose metabolism	5	0.365285	0.637666	Akr1b8; Hk2; Hk3; Pfkfb1; Tpi1	0.352	0.852	Aldoa|1.67630522088;Hk2|2.25623700624	2	0.10256	0.247481	Akr1b8:G3V786; Hk2:P27881; Hk3:A0A0G2JTY2	3
rno00603	Glycosphingolipid biosynthesis - globo and isoglobo series	2	0.370492	0.643038	Hexa; St8sia1	0.0837	0.393	Hexa|1.74099099099;Hexb|1.73438202247	2	0.00923742	0.0758275	Hexa:Q641X3	1
rno04210	Apoptosis	20	0.375592	0.643059	Bcl2a1; Bid; Birc2; Birc3; Birc5; Csf2rb; Ctsb; Ctsd; Ctsk; Ctss; Ctsz; Cycs; Dab2ip; Lmna; Mapk10; Pmaip1; Sptan1; Tnf; Tuba1c; Xiap	0.31	0.82	Ctsb|1.67493112948;Parp1|1.6160596753;Ctsz|1.53172475424;Ctss|2.4877353109;Gzmb|0.598988720342;Ctsl|1.80597661325	6	0.138711	0.293585	Ctsb:Q6IN22; Ctsd:P24268; Ctss:Q02765; Ctsz:Q9R1T3; Sptan1:A0A0G2JZ69	5
rno05164	Influenza A	24	0.376892	0.643059	Ccl12; Ccl2; Cxcl10; Cycs; Fdps; Hspa1a; Ikbke; Il12b; Il33; Irf7; Mapk10; Mapk12; Mx2; Nfkbib; Nlrp3; Oas3; Pabpn1l; Pycard; Rsad2; Stat1; Ticam1; Tlr7; Tmprss4; Tnf	0.813	1	Hspa2|0.592206502854;Dnajc3|1.58044444444;RT1-Da|1.60327706058;Mapk12|0.658642142278	4	0.608083	0.692279	Fdps:A0A0G2JXT3; Mapk12:Q63538; Pycard:G3V8L1	3
rno04931	Insulin resistance	16	0.388029	0.658341	Creb3l3; G6pc; Mapk10; Pck1; Ppargc1a; Ppargc1b; Ppp1cb; Ppp1r3c; Prkcd; Prkce; Prkcz; Slc27a3; Slc27a5; Slc27a6; Slc2a1; Tnf	0.881	1	Ptpn1|1.59941151744;Prkcz|0.524296675192	2	0.689582	0.750428	Prkcz:P09217	1
rno05100	Bacterial invasion of epithelial cells	11	0.396632	0.669178	Arhgap10; Arpc3; Arpc4; Bcar1; Cav1; Cav2; Cav3; Fn1; Hcls1; Shc3; Was	0.746	1	Ilk|0.654486835035;Arpc1b|1.51175040519	2	0.463	0.607529	Cav1:P41350; Cav2:A0A0A0MXU8; Fn1:A0A096P6L8	3
rno04550	Signaling pathways regulating pluripotency of stem cells	20	0.403278	0.676611	Acvr1c; Axin2; Bmpr1b; Bmpr2; Fgfr1; Fgfr4; Fzd4; Fzd8; Igf1; Inhbe; Klf4; Lifr; Mapk12; Otx1; Tbx3; Wnt10a; Wnt3a; Wnt7a; Wnt9a; Wnt9b	0.991	1	Mapk12|0.658642142278	1	0.432144	0.577928	Mapk12:Q63538	1
rno00240	Pyrimidine metabolism	14	0.41141	0.686442	Dctpp1; Dpyd; Enpp1; Enpp3; Entpd3; Nme2; Nme4; Pola2; Pole; Polr1a; Polr3g; Rrm1; Rrm2; Tk1	0.868	1	Nme2|1.56329373208;Pold1|1.68582375479	2	0.384905	0.534056	Enpp3:P97675; Nme2:P19804	2
rno00750	Vitamin B6 metabolism	1	0.434349	0.716794	Aox3	0.282	0.781	Aox3|0.615996145507	1	0.0759924	0.216286	Aox3:Q5QE80	1
rno04520	Adherens junction	10	0.449152	0.733211	Baiap2; Fgfr1; Ptpn6; Ptprb; Ptprm; Rac2; Tcf7l2; Tgfbr1; Tjp1; Was	0.22	0.648	Afdn|0.630047505938;Rac2|2.12288786482;Ptpn1|1.59941151744;Baiap2|1.58993660856	4	0.171972	0.330984	Baiap2:Q6GMN2; Ptpn6:G3V9T9; Rac2:Q5U1Y2; Tjp1:A0A0G2K2P5	4
rno00450	Selenocompound metabolism	2	0.452844	0.735262	Cth; Inmt	0.467	0.971	Inmt|0.364212750969	1	0.0759924	0.216286	Inmt:D3ZNJ5	1
rno04977	Vitamin digestion and absorption	3	0.462802	0.747414	Lrat; Scarb1; Slc23a1	0.183	0.576	Apoa1|0.663885267275;Scarb1|2.03350395533	2	0.0259522	0.133986	Scarb1:P97943	1
rno04917	Prolactin signaling pathway	10	0.46864	0.752815	Elf5; Esr1; Lhb; Mapk10; Mapk12; Prlr; Shc3; Socs1; Stat1; Tnfrsf11a	0.92	1	Mapk12|0.658642142278	1	0.530144	0.636172	Mapk12:Q63538	1
rno00350	Tyrosine metabolism	5	0.474215	0.757741	Aldh3a1; Aoc3; Aox3; Comt; Hgd	0.725	1	Aox3|0.615996145507	1	0.361171	0.510701	Aox3:Q5QE80	1
rno00270	Cysteine and methionine metabolism	6	0.478005	0.759777	Bcat1; Cdo1; Cth; Gss; Ldha; Ldhal6b	0.789	1	Ldha|1.57656903766	1	0.588848	0.673836	Ldha:P04642	1
rno04728	Dopaminergic synapse	18	0.498877	0.780625	Cacna1b; Cacna1d; Camk2a; Comt; Creb3l3; Drd1; Gnai1; Gnao1; Gng2; Gngt2; Kif5a; Mapk10; Mapk12; Plcb4; Ppp1cb; Ppp2r2b; Slc18a1; Slc18a2	0.8	1	Gnai1|0.621472053127;Gnao1|0.462588473205;Mapk12|0.658642142278	3	0.301027	0.449656	Gnai1:P10824; Gnao1:P59215; Gng2:M0RBJ0; Mapk12:Q63538	4
rno04922	Glucagon signaling pathway	14	0.510628	0.794083	Camk2a; Creb3l3; G6pc; Gcgr; Ldha; Ldhal6b; Pck1; Pfkfb1; Pgam1; Phka1; Pkm; Plcb4; Ppargc1a; Slc2a1	0.966	1	Ldha|1.57656903766	1	0.516191	0.636172	Ldha:P04642; Pkm:P11980	2
rno05160	Hepatitis C	17	0.512736	0.794083	Cdkn1a; Cldn11; Cldn15; Cldn19; Cldn4; Cldn5; Ikbke; Irf7; Mapk10; Mapk12; Oas3; Ppp2r2b; Scarb1; Stat1; Ticam1; Tnf; Traf3	0.609	1	Mapk12|0.658642142278;Cldn5|0.46875;Scarb1|2.03350395533;Cldn18|0.611788617886	4	0.326624	0.478623	Cldn5:Q9JKD6; Mapk12:Q63538; Scarb1:P97943	3
rno04912	GnRH signaling pathway	12	0.526485	0.794088	Adcy1; Cacna1d; Camk2a; Fshb; Lhb; Mapk10; Mapk12; Mmp14; Pla2g4a; Plcb4; Pld2; Prkcd	0.953	1	Mapk12|0.658642142278	1	0.689582	0.750428	Mapk12:Q63538	1
rno04713	Circadian entrainment	13	0.526661	0.794088	Adcy1; Cacna1d; Camk2a; Gnai1; Gnao1; Gng2; Gngt2; Gucy1a2; Gucy1a3; Gucy1b3; Per3; Plcb4; Rasd1	0.616	1	Gucy1b3|0.553978033753;Gnai1|0.621472053127;Gnao1|0.462588473205	3	0.174478	0.330984	Gnai1:P10824; Gnao1:P59215; Gng2:M0RBJ0	3
rno04975	Fat digestion and absorption	5	0.526804	0.794088	Abcg8; Acat2; Pla2g12a; Pnliprp1; Scarb1	0.14	0.501	Apoa1|0.663885267275;Pla2g2a|0.358685266577;Scarb1|2.03350395533	3	0.140501	0.293585	Scarb1:P97943	1
rno04919	Thyroid hormone signaling pathway	16	0.5273	0.794088	Atp1a2; Atp1a3; Atp1b1; Esr1; Fxyd2; Gata4; Myh6; Notch3; Notch4; Plcb4; Plce1; Pln; Slc2a1; Stat1; Thra; Thrb	0.904	1	Atp1a2|0.428096030425;Atp1b1|2.20315137873	2	0.587511	0.673836	Atp1a2:P06686; Atp1b1:P07340	2
rno04923	Regulation of lipolysis in adipocyte	7	0.548258	0.815635	Adcy1; Adrb2; Fabp4; Gnai1; Lipe; Npy; Ptger3	0.859	1	Gnai1|0.621472053127	1	0.0342184	0.153592	Fabp4:A0A0G2K586; Gnai1:P10824	2
rno00860	Porphyrin and chlorophyll metabolism	5	0.552283	0.817596	Alas2; Gusb; Hmox1; Ppox; Ugt1a6	0.0431	0.258	Blvrb|0.658655075428;Blvra|1.71902268761;Ugt1a6|1.67091948966;Hmox1|2.28764897075	4	0.0813695	0.2258	Hmox1:P06762; Ugt1a6:Q6T5E9	2
rno00600	Sphingolipid metabolism	6	0.573042	0.836032	Acer2; Degs2; Enpp7; Neu1; Sgms2; Sgpl1	0.803	1	Sgpl1|2.0775308642	1	0.140501	0.293585	Sgpl1:Q8CHN6	1
rno00330	Arginine and proline metabolism	6	0.573042	0.836032	Aoc1; Arg1; Ckb; Nos2; Pycr1; Sat1	0.0879	0.402	P4ha1|1.84956160591;Arg1|2.08597046414;P4ha2|2.23789374706;Pycr2|1.54679199019	4	0.588848	0.673836	Arg1:P07824	1
rno00061	Fatty acid biosynthesis	1	0.578873	0.836457	Acsl4	0.0741	0.382	Fasn|1.70159774436;Acsl4|1.60786065208	2	0.106926	0.252527	Acsl4:O35547	1
rno03450	Non-homologous end-joining	1	0.578873	0.836457	Fen1	0.349	0.852	Fen1|1.57958477509	1	0.00923742	0.0758275	Fen1:Q5XIP6	1
rno00310	Lysine degradation	7	0.590983	0.84989	Acat2; Colgalt2; Hykk; Plod2; Prdm6; Prdm9; Suv39h2	0.239	0.695	Plod2|3.09988317757;Plod3|1.67387616624;Plod1|1.60059549128	3	0.530144	0.636172	Plod2:D3ZQR7	1
rno05210	Colorectal cancer	11	0.613479	0.86575	Axin2; Birc5; Cdkn1a; Cycs; Ereg; Mapk10; Pmaip1; Rac2; Tcf7l2; Tgfb1; Tgfbr1	0.88	1	Rac2|2.12288786482	1	0.61611	0.694296	Rac2:Q5U1Y2	1
rno00030	Pentose phosphate pathway	3	0.618961	0.869424	G6pd; Pgd; Tkt	0.00219	0.0363	Aldoa|1.67630522088;Pgd|1.92018981881;Taldo1|1.52207371405;G6pdx|1.71984091913;Rpia|1.55009823183	5	0.145398	0.296132	Pgd:P85968; Tkt:G3V826	2
rno04650	Natural killer cell mediated cytotoxicity	18	0.624579	0.873254	Bid; Fcer1g; Fcgr2a; Icam2; Itgb2; Lcp2; Ncr3; Ptpn6; RGD1565478; Rac2; Raet1e; Sh2d1b; Sh3bp2; Shc3; Syk; Tnf; Tyrobp; Vav1	0.425	0.943	Rac2|2.12288786482;Cd48|0.642937535172;Icam2|0.594029017857;Gzmb|0.598988720342	4	0.0629547	0.195903	Icam2:Q6AXM6; Itgb2:B2RYB8; Ptpn6:G3V9T9; Rac2:Q5U1Y2	4
rno05416	Viral myocarditis	11	0.62997	0.876733	Bid; Cav1; Cd28; Cd86; Cycs; Itgb2; Lama2; Myh6; RGD1565478; Rac2; Sgca	0.373	0.859	Rac2|2.12288786482;Dag1|0.662337662338;RT1-Da|1.60327706058;Cxadr|0.66590519703	4	0.048747	0.180364	Cav1:P41350; Itgb2:B2RYB8; Rac2:Q5U1Y2	3
rno05212	Pancreatic cancer	9	0.638926	0.882818	Brca2; Cdkn1a; Mapk10; Rac2; Rad51; Stat1; Tgfb1; Tgfbr1; Vegfa	0.63	1	Rac2|2.12288786482;Rala|0.592634242339	2	0.61611	0.694296	Rac2:Q5U1Y2	1
rno04068	FoxO signaling pathway	17	0.640189	0.882818	Ccnb1; Ccnb2; Cdkn1a; G6pc; Igf1; Il7r; Klf2; Mapk10; Mapk12; Pck1; Plk1; Plk4; S1pr1; Sgk1; Sod2; Tgfb1; Tgfbr1	0.825	1	Sod2|2.97511848341;Mapk12|0.658642142278;Gabarap|1.53860819828	3	0.465225	0.607529	Mapk12:Q63538; Sod2:P07895	2
rno05161	Hepatitis B	17	0.666219	0.898206	Birc5; Ccna2; Ccne2; Cdkn1a; Creb3l3; Cycs; Egr2; Ikbke; Irf7; Mapk10; Mmp9; Stat1; Tgfb1; Tgfbr1; Ticam1; Tlr2; Tnf	0.99	1	Pcna|1.86030204962	1	0.843465	0.883251	Mmp9:A0A0G2JUD9	1
rno00640	Propanoate metabolism	3	0.672818	0.899076	Acat2; Ldha; Ldhal6b	0.279	0.781	Ldha|1.57656903766;Echdc1|1.59974694222	2	0.560188	0.665036	Ldha:P04642	1
rno04915	Estrogen signaling pathway	16	0.731133	0.963414	Adcy1; Creb3l3; Ctsd; Esr1; Gabbr2; Gnai1; Gnao1; Hspa1a; Krt13; Krt17; Krt23; Krt27; Mmp9; Plcb4; Prkcd; Shc3	0.609	1	Hspa2|0.592206502854;Gnai1|0.621472053127;Gnao1|0.462588473205	3	0.206555	0.374485	Ctsd:P24268; Gnai1:P10824; Gnao1:P59215; Mmp9:A0A0G2JUD9	4
rno04370	VEGF signaling pathway	6	0.733726	0.963414	Kdr; Mapk12; Mapkapk3; Pla2g4a; Rac2; Vegfa	0.586	1	Rac2|2.12288786482;Mapk12|0.658642142278	2	0.302249	0.449656	Mapk12:Q63538; Rac2:Q5U1Y2	2
rno05020	Prion diseases	3	0.743272	0.971724	C1qa; C6; Hspa1a	0.0972	0.412	Hspa5|1.65321507761;Lamc1|0.644712430427;C6|2.0212858384	3	0.530144	0.636172	C6:Q811M5	1
rno03410	Base excision repair	3	0.764015	0.987373	Fen1; Mbd4; Pole	0.0311	0.228	Parp1|1.6160596753;Pcna|1.86030204962;Fen1|1.57958477509;Pold1|1.68582375479	4	0.140501	0.293585	Fen1:Q5XIP6	1
rno04723	Retrograde endocannabinoid signaling	17	0.789554	0.992078	Adcy1; Cacna1b; Cacna1d; Gabra1; Gabra2; Gabra6; Gabrg1; Gabrr2; Gnai1; Gnao1; Gng2; Gngt2; Mapk10; Mapk12; Ndufa10; Ndufa4l2; Plcb4	0.656	1	Gnai1|0.621472053127;Gnao1|0.462588473205;Mapk12|0.658642142278	3	0.537063	0.641011	Gnai1:P10824; Gnao1:P59215; Gng2:M0RBJ0; Mapk12:Q63538	4
rno05014	Amyotrophic lateral sclerosis (ALS)	5	0.79606	0.992078	Bid; Cycs; Gpx1; Mapk12; Tnf	0.548	1	Rab5a|0.631673052363;Mapk12|0.658642142278	2	0.361171	0.510701	Mapk12:Q63538	1
rno04722	Neurotrophin signaling pathway	13	0.84079	1	Bdnf; Camk2a; Irak3; Mapk10; Mapk12; Matk; Nfkbib; Nfkbie; Ntrk2; Ntrk3; Prkcd; Psen2; Shc3	0.985	1	Mapk12|0.658642142278	1	0.866584	0.89898	Mapk12:Q63538	1
rno00020	Citrate cycle (TCA cycle)	2	0.845035	1	Idh1; Pck1	0.653	1	Idh1|1.57858963466	1	0.751165	0.809508	Idh1:P41562	1
rno04146	Peroxisome	8	0.854833	1	Acsl4; Idh1; Nos2; Paox; Pecr; Prdx1; Prdx5; Sod2	0.549	1	Idh1|1.57858963466;Sod2|2.97511848341;Acsl4|1.60786065208	3	0.0975603	0.246118	Acsl4:O35547; Idh1:P41562; Prdx5:A0A0G2JSS8; Sod2:P07895	4
rno04612	Antigen processing and presentation	9	0.880526	1	Cd8a; Cd8b; Ctsb; Ctss; Hspa1a; Ifi30; Lgmn; Nfyb; Tnf	0.00509	0.0737	Hspa5|1.65321507761;Calr|1.73206176203;Hspa2|0.592206502854;Ctsb|1.67493112948;Ifi30|2.79582366589;RT1-Da|1.60327706058;Ctss|2.4877353109;Cd74|1.72976680384;Ctsl|1.80597661325	9	0.0366683	0.153592	Ctsb:Q6IN22; Ctss:Q02765; Ifi30:Q499T2; Lgmn:Q5PPG2	4
rno04910	Insulin signaling pathway	14	0.88726	1	G6pc; Hk2; Hk3; Lipe; Mapk10; Pck1; Phka1; Pklr; Ppargc1a; Ppp1cb; Ppp1r3c; Prkcz; Shc3; Socs1	0.304	0.814	Fasn|1.70159774436;Prkar2a|0.629562043796;Hk2|2.25623700624;Prkar2b|0.624404446797;Ptpn1|1.59941151744;Prkcz|0.524296675192	6	0.569001	0.66835	Hk2:P27881; Hk3:A0A0G2JTY2; Prkcz:P09217	3
rno00071	Fatty acid degradation	3	0.906037	1	Acat2; Acsl4; Cyp4a3	0.789	1	Acsl4|1.60786065208	1	0.711382	0.770375	Acsl4:O35547	1
rno00280	Valine, leucine and isoleucine degradation	4	0.906254	1	Acat2; Aox3; Bcat1; Hmgcs2	0.844	1	Aox3|0.615996145507	1	0.802005	0.85189	Aox3:Q5QE80	1
rno04213	Longevity regulating pathway - multiple species	5	0.908098	1	Adcy1; Cryab; Hspa1a; Igf1; Sod2	0.355	0.852	Hspa2|0.592206502854;Sod2|2.97511848341;Cryab|0.422419252692	3	0.169561	0.330198	Cryab:P23928; Sod2:P07895	2
rno00564	Glycerophospholipid metabolism	9	0.909177	1	Ache; Dgkb; Mboat2; Pla2g12a; Pla2g4a; Pld2; Pld3; Pld4; Pnpla7	0.373	0.859	Lpcat1|1.82425488181;Pld3|1.75417766051;Pla2g2a|0.358685266577;Pld4|1.92820272173	4	0.169561	0.330198	Pld3:Q5FVH2; Pld4:G3V904	2
rno05231	Choline metabolism in cancer	9	0.915363	1	Dgkb; Mapk10; Pdgfb; Pdgfd; Pla2g4a; Pld2; Rac2; Slc22a4; Was	0.965	1	Rac2|2.12288786482	1	0.498747	0.622033	Rac2:Q5U1Y2	1
rno00053	Ascorbate and aldarate metabolism	1	0.917549	1	Ugt1a6	0.591	1	Ugt1a6|1.67091948966	1	0.106926	0.252527	Ugt1a6:Q6T5E9	1
rno05203	Viral carcinogenesis	23	0.934234	1	Atp6v0d2; C3; Ccna2; Ccne2; Ccr4; Ccr5; Cdk1; Cdkn1a; Creb3l3; Egr2; Gsn; Hdac9; Hist1h2bf; Hist1h2bk; Hist1h2bl; Hist3h2ba; Irf7; Pkm; Pmaip1; Rbl1; Rbpj; Syk; Traf3	0.997	1	Atp6v0d1|1.58775877588;Nfkb2|1.79990821478	2	0.984466	0.997994	Pkm:P11980	1
rno05169	Epstein-Barr virus infection	23	0.946841	1	Ccna2; Cd44; Cdk1; Cdkn1a; Entpd3; Fgr; Hspa1a; Hspb2; Il10ra; Mapk10; Mapk12; Nfkbib; Nfkbie; Polr3g; Psmd14; RGD1565478; Ran; Rbpj; Relb; Spi1; Syk; Traf3; Vim	0.947	1	Hspa2|0.592206502854;Mapk12|0.658642142278;Fgr|2.07490458015;Nfkb2|1.79990821478	4	0.965316	0.996745	Fgr:Q6P6U0; Mapk12:Q63538	2
rno05166	HTLV-I infection	31	0.949418	1	Adcy1; Atf3; Bub1b; Ccnb2; Cdkn1a; Chek2; Egr2; Fdps; Fzd4; Fzd8; Il15ra; Il1r2; Itgb2; Mad2l1; Nfyb; Pdgfb; Pole; Pttg1; Ran; Relb; Slc2a1; Spi1; Tgfb1; Tgfbr1; Tnf; Wnt10a; Wnt3a; Wnt7a; Wnt9a; Wnt9b; Xiap	0.851	1	Calr|1.73206176203;Rras2|0.563769293258;Rras|0.585365853659;Pcna|1.86030204962;RT1-Da|1.60327706058;Nfkb2|1.79990821478;Pold1|1.68582375479	7	0.813571	0.86006	Fdps:A0A0G2JXT3; Itgb2:B2RYB8	2
rno00190	Oxidative phosphorylation	12	0.957793	1	Atp4a; Atp4b; Atp6v0a4; Atp6v0c; Atp6v0d2; Atp6v1a; Atp6v1b2; Atp6v1c1; Atp6v1h; Ndufa10; Ndufa4l2; Tcirg1	0.103	0.428	Atp6v1a|1.55127118644;Atp6v1b2|1.55403087479;Atp6v1c1|1.89177693762;Atp6v0d1|1.58775877588;Atp6v1f|1.53306702175;Atp6v1d|1.74010791367;Atp6v0c|2.19339622642;Atp6v1g1|1.92515395547	8	0.780228	0.832743	Atp6v0c:P63081; Atp6v1a:D4A133; Atp6v1b2:P62815; Atp6v1c1:Q5FVI6	4
rno04144	Endocytosis	29	0.962094	1	Amph; Arap2; Arap3; Arpc3; Arpc4; Cav1; Cav2; Cav3; Ccr5; Cyth3; Cyth4; Ehd2; Ehd3; Epn2; Epn3; Fgfr4; Folr2; Grk5; Hspa1a; Kif5a; Nedd4l; Pard6b; Pld2; Prkcz; Rab11fip1; Rab11fip5; Tgfbr1; Vps37d; Was	0.15	0.514	Ehd2|0.458505719153;Ehd4|0.50942408377;Ehd1|0.530470557984;Hspa2|0.592206502854;Ehd3|0.644192783777;Arpc1b|1.51175040519;Rab5a|0.631673052363;Dab2|1.64060529634;Arfgap3|1.61466723188;Epn2|0.618774445893;Prkcz|0.524296675192;Chmp2b|0.4205197945;Usp8|1.56030795552	13	0.859772	0.896101	Cav1:P41350; Cav2:A0A0A0MXU8; Ehd2:Q4V8H8; Ehd3:Q8R491; Epn2:Q505I9; Prkcz:P09217	6
rno05206	MicroRNAs in cancer	28	0.967573	1	Abcb1a; Abcb1b; Bmpr2; Brca1; Ccne2; Ccng1; Cd44; Cdc25c; Cdca5; Cdkn1a; Cyp1b1; Hmox1; Mmp9; Notch3; Notch4; Pdgfb; Pim1; Plau; Prkce; Reck; Socs1; Timp3; Tnc; Trim71; Vegfa; Vim; Wnt3a; Zeb1	0.992	1	Ezr|0.656707842574	1	0.206555	0.374485	Hmox1:P06762; Mmp9:A0A0G2JUD9; Reck:A0A0G2JZ40; Timp3:P48032	4
rno04211	Longevity regulating pathway - mammal	6	0.979885	1	Adcy1; Creb3l3; Igf1; Kl; Ppargc1a; Sod2	0.956	1	Sod2|2.97511848341	1	0.432144	0.577928	Sod2:P07895	1
rno05010	Alzheimer's disease	13	0.995952	1	Apoe; Bid; Cacna1d; Cycs; Gapdh; Lpl; Mapt; Ndufa10; Ndufa4l2; Plcb4; Psen2; Snca; Tnf	0.998	1	Gapdh|1.52813141684	1	0.996775	0.997994	Gapdh:P04797	1
rno05012	Parkinson's disease	9	0.997772	1	Cycs; Drd1; Gnai1; Ndufa10; Ndufa4l2; Park2; Slc18a1; Slc18a2; Snca	0.994	1	Gnai1|0.621472053127	1	0.992523	0.997994	Gnai1:P10824	1
rno05016	Huntington's disease	13	0.998994	1	Bdnf; Creb3l3; Cycs; Dnah1; Dnah12; Dnah3; Gpx1; Hap1; Ndufa10; Ndufa4l2; Plcb4; Ppargc1a; Sod2	0.999	1	Sod2|2.97511848341	1	0.997994	0.997994	Sod2:P07895	1
rno04140	Autophagy - animal	7	0.999011	1	Ctsb; Ctsd; Mapk10; Prkcd; Rab7b; Rragc; Vmp1	0.676	1	Gabarap|1.53860819828	1	0.651816	0.723516	Ctsb:Q6IN22; Ctsd:P24268	2
rno04141	Protein processing in endoplasmic reticulum	6	0.999994	1	Cryab; Derl3; Hspa1a; Mapk10; Nfe2l2; Park2	0.00741	0.0864	Hspa5|1.65321507761;P4hb|1.99028654687;Calr|1.73206176203;Hspa2|0.592206502854;Txndc5|1.9165460685;Dnajc3|1.58044444444;Sar1b|1.76087912088;Cryab|0.422419252692;Stt3b|1.60581289737;Dad1|1.71750902527;Sec61b|2.03913228413;Rnf185|1.71297192643	12	0.995303	0.997994	Cryab:P23928	1
rno03013	RNA transport	6	0.999994	1	Cyfip2; Eif4a1; Pom121l2; Ran; Rangap1; Senp17	0.973	1	Eif4a1|1.65903197926;Pabpc1|1.5107097858	2	0.989201	0.997994	Eif4a1:Q6P3V8	1
rno04740	Olfactory transduction	80	1	1	Camk2a; Cnga4; Cngb1; Ncald; Olr1058; Olr106; Olr107; Olr1077; Olr1086; Olr110; Olr1108; Olr112; Olr1147; Olr1158; Olr1196; Olr1228; Olr1265; Olr1347; Olr1349; Olr1353; Olr1373; Olr1386; Olr142; Olr1428; Olr1459; Olr1466; Olr1472; Olr1475; Olr1521; Olr1539; Olr1588; Olr160; Olr1600; Olr163; Olr1637; Olr1652; Olr1696; Olr171; Olr1714; Olr1734; Olr1735; Olr1742; Olr1765; Olr197; Olr214; Olr217; Olr…	1	1	Ncald|0.596219931271	1	0.212545	0.374485	Ncald:Q5PQN0	1
